# Supplementary material for: Targeted school‐based interventions for improving reading and mathematics for students with or at risk of academic difficulties in Grades K‐6: A systematic review
Source: Campbell Syst Rev. 2021 Apr 6;17(2):e1152. doi: 10.1002/cl2.1152 (PMC8356298; doi:10.1002/cl2.1152)
Supplement: Supplementary file 6 — Supporting information [file CL2-17-e1152-s006.xlsx]

## Sheet: Ark1
Online Appendix F: Risk of bias in studies included in the meta-analysis
Table F1: Risk of bias ratings in intervention-control studies
Author	Sequence generation?		Allocation concealment		Blinding		Incomplete outcome data		Selective reporting?		Other bias?		A priori protocol?		A priori analysis plan?		Confounding?
	Rating	Comment	Rating	Comment	Rating	Comment	Rating	Comment	Rating	Comment	Rating	Comment	Rating	Comment	Rating	Comment	Rating	Comment
Al Otaiba et al. (2005)	Unclear	Random assignment of students within classrooms. Procedure: rank-ordered students on their screening scores, matched triads of students on scores and randomly assign by the use of a table and latin squares order of three.	High	Table of Latin squares order of three (i.e [1,2,3], [2,3,1], [3,1,2], etc.).	4	Blinding of participants is not mentioned. Parents were contacted to secure consent.	2	Tutoring was delivered to 76 students. 4 students moved out of the district, so the next 4 children from the eligible pool were substituted. During the course of the study, 2 children moved out of the district, and another was lost because of chronic absenteeism, leaving a total of 73 students. Characteristics of attrited children not mentioned.	1	No indication of selective reporting.	3	Because of limited resources of the project, tutoring was delivered to only 76 of the 101 remaining students who had the lowest pretreatment scores on letter naming and initial sounds. Not clear if all 101 students were randomised. Within the first 2 weeks of the tutoring program, 4 students moved out of the district, so the next 4 children from the eligible pool were substituted. Unclear who dec…	Unclear	Not reported	Unclear	Not reported		Not relevant, RCT.
Al-Hazza (2002)	High	Non-random assignment.	High	Non-random assignment.	3	Control group not from same schools, seem unaware of treatment status.	2	Intervention/control by K-3 grade with pre-test (and with post-test): 16/25 (14/22) , 15/26 (13/25), 23/24 (23/23) and 23/24 (22/21). I.e., only minor attrition.	1	No indication of selective reporting.	2	Some tutors were minimally trained and some moderately. How they and the tutees were chosen is not mentioned. The distribustion across the two treated schools is not mentioned.	Unclear	Not reported	Unclear	Not reported	4/5	Four inner-city urban schools, two intervention and two comparable (on SES, achievement and minority composition) control schools. Students in the lowest 20% reading achievement chosen as controls. Clear motivation of why the control group did not get the treatment (did not exist at their schools). Analysis by grade. Minor or no pre-test imbalances in grade 1-2, large in grade 3 (over 0.5 SD), an…
Allor & McCathren (2004)	Unclear	No information about how the random sequence was generated.	Unclear	Unclear sequence generation.	4	Neither intervention nor control groups, nor their teachers are likely to be blind to treatment as the randomisation is made over the 4-8 lowest performing students in each classroom. No indication that any participant group was blind to treatment status.	3	Cohort_1: 62 children in the tutoring group and 29 children in the control group. Due to attrition, the study ended with 61 in the tutored group and 25 in the contrast group. Cohort_2: The study begain with 82 in the tutoring group and 85 in the contrast group. Due to attrition, the study ended with 76 in the tutoring group and 81 in the contrast group.	1	No indication of selective reporting.	1	Each of two cohorts are tested on 7 (cohort 1) and 8 (cohort 2) outcome measures. Imbalance on 1 of 5 pre-tests for cohort 1 and small imbalance on 1 of 6 pre-tests for cohort 2 (table 4 and 5). Demographics resonably well balanced (table 1 and 2)	Unclear	Not reported	Unclear	Not reported		Not relevant, RCT.
Allor et al. (2001)	High	Non-random assignment.	High	High risk sequence generation.	4	Blinding unlikely - nothing about blinding of relevant participant groups is mentioned.	Unclear	Teachers are assigned to intervention/control and some of the children in their classes participate. Cannot link teachers to number of children participating. Nine children (15% of sample) are eliminated from the study and 13 students "were added".	1	No indication of selective reporting.	4	Teachers are assigned to intervention and control groups and some of the children in their classes participate. Nine children (15% of sample) who score between high/low lexical cutoff points are eliminated from the study. 13 students "were added" in order to increase sample size and an adequate number of children with low lexical retrieval.	Unclear	Not reported	Unclear	Not reported	4	In total, 20 teachers assigned to to intervention and control. Four intervention teachers are matched to four control teachers, while the remaining 12 teachers were randomly assigned. Children in their classes somehow are chosen and in a complicated manner divided into High/Low Lexical Retrieval groups. Pre-test, age, gender, ethnicity and free lunch eligibility considered.
Amendum et al. (2011)	Unclear	No information about how the random sequence was generated.	Unclear	Unclear sequence generation.	3	Assessors were not informed which schools were experimental or control. No other participant group is likely to be blind to treatment status-	3	One treated school dropped out, that is 25% of schools in the treated group. Student level attrition is not discussed, but seems fairly low (3.6% in treatment and 6.3% in control group).	1	No indication of selective reporting.	4	Only 8 schools in total over which the randomisation is performed. Teachers rate the students and from among the students in each class who were rated below grade level and were struggling with learning to read, the research team randomly selected five as focal children (the basis for the included effect sizes). Unclear whether the selection occurred before or after randomisation. It is not expla…	Unclear	Not reported	Unclear	Not reported		Not relevant, RCT.
Apel & Diem (2014)	Unclear	Not reported	Unclear	Unclear sequence generation.	4	Neither treatment nor control groups, nor their teachers are likely to be blind to treatment as the randomisation is made individual and assigned students in the same classrooms to treatment and control groups.	2	Attrition in total is 7 out of 158 students, i.e. 4,5%. No information about differential attrition from control and treatment groups.	1	No indication of selective reporting.	2/1	Results separated by grade. In kindergarten, 3 of 4 pre-tests are imbalanced. Only one of 7 pre-tests is imbalanced for 1st grade. Large gender imbalance in second grade and large imbalance on one (of 7) pre-test. Report post-test scores adjusted for pre-test scores. Kindergarten and second grade rated 2, grade 1 rated 1.	Unclear	Not reported	Unclear	Not reported		Not relevant, RCT.
Arens et al. (2012)	Low	The research team used the “select cases, random sample of cases” procedure in the Statistical Packages for the Social Sciences software to select 66 percent of each district block.	Low	Non-sequential and therefore concealed.	4	Control schools received extra resources so were not blind to treatment status. Data were collected and teachers interviewed also from control schools, so teacher were also aware of treatment status. Children were possibly not aware (the issue is not discussed). Parents have to consent for child participation so probably not blinded.	4	Student attrition is 8.2 vs 9.1 percent in treatment and control groups, respectively. Missing data: For students in the impact analysis sample, pre-test IPT scores were unavailable for 31.7 percent of the intervention group and 26.4 percent of the control group. 53 schools were randomised (using a 2:1 ratio to the intervention group (35 schools) or the control group (18 schools)) but one interve…	1	No indication of selective reporting.	4	Cluster randomised trial with a blocked design. 53 schools initially. Eligible teachers in a participating school could elect not to participate in the study; data were not collected on the percentage of all eligible teachers who agreed to participate in the study. Teachers differ significantly on 3 out of 5 characteristics tested. In addition large imbalance on Hours of professional development …	Unclear	Not reported	Unclear	Not reported		Not relevant, RCT.
Arvans (2010)	Unclear	No information about how the random sequence was generated.	Unclear	Unclear sequence generation.	4	The researcher completed the EVT, PPVT-III, DIBELS, SPPC, and WJ-III subtests with the students. The students' teacher completed the SSRS and the SDQ. No indication that any other participant group was blind to treatment status.	2	Eight students dropped out prior to completion of the study. Three of these students were in the Read Naturally condition and five of the students were in the treatment-as-usual condition. Drop out rate 10%.	2	Mention they have two analyses: ITT using the last observation carried forward method and TOT. There were no substantive differences in conclusions based on the two sets of analyses and therefore they only show data and results for ITT	4	Randomised, matched-pairs group design, matched on pre-test, grade, race, and gender, yet there are 39 students in treatment and 43 in control and age, ethnicity and pre-test imbalances. Some students in the control group were exposed to Read Naturally, if this was something the teacher implemented in the classroom setting.	Unclear	A protocol is mentioned (p. 25) but no refenrence	Unclear	Not reported		Not relevant, RCT.
Baker et al. (2017b)	Unclear	No information about how the random sequence was generated.	Unclear	Unclear sequence generation.	4	No indication that any participant group was blind to treatment status.	1	Seemingly no attrition.	3	The authors mention results where they examine gains at the end of second grade with data from a larger research study. However, these results are mentioned in text only and no numbers are presented.	3	In three schools, the intervention was implemented as an after-school program, and in the other four schools, the intervention was provided during small group instruction. Pre-test differences on three tests. Risk of spillovers from larger study.	Unclear	Not reported	Unclear	Not reported		Not relevant, RCT.
Baker et al. (2017a)	Unclear	No information about how the random sequence was generated.	Unclear	Unclear sequence generation.	4	No indication that any participant group was blind to treatment status.	1	47 intervention students and 33 control students. One student in each condition did not have adequate data due to abscences and were excluded.	1	No indication of selective reporting.	3	A total of 5 classes in 3 schools were randomly assigned within schools. At least one school participate with only one class, not reported if this one class was randomly assigned. Large pre-test imbalance on one of 4 pre-tests, some imbalance on the remaining 3. All students are in first grade, Hispanic and bilangual, otherwise no demographics by group reported.	Unclear	Funded by grant from National Science Foundation, but otherwise no indication of a priori protocol.	Unclear	Not reported		Not relevant, RCT.
Baker et al. (2000)	Unclear	No information about how the random sequence was generated.	Unclear	Unclear sequence generation.	3	Test administrators were kept blind as to which of the three groups students belonged. No indication that any other participant group is blind to treatment status.	3	Attrition rates over the 2 years were 33% in the SMART program and 35% in the comparison group.	1	No indication of selective reporting.	1	Small pre-intervention differences on the pre-test for the final sample.	Unclear	Not reported	Unclear	Not reported		Not relevant, RCT.
Bar-Eli & Raviv (1982)	Unclear	Draw lots, but no more information about how the selection was done.	Unclear	Unclear sequence generation.	4	Teacher and students are clearly aware of treatment status. Unclear who performs the test, but no indication of a blinded tester.	3	Three tutors dropped out during the course of the experiment, leaving 15 tutor-tutee pair out of the original 18. This attrition is different between treatment and control by definition.	1	No indication of selective reporting.	4/5	The exact same test is used as pre- and post-test for second graders. However, the experiment lasts 4 months, so probably unlikely that the children remember the questions by heart. In one school, two students changed groups. Large imbalance on the pre-test for tutees (0.5 or 0.9, depending on whether the pre-test SD or post-test SD is used), and a very small pre-test standard deviation in the co…	Unclear	Not reported	Unclear	Not reported		Not relevant, RCT.
Barker & Torgeson (1995)	Unclear	No information about how the random sequence was generated.	Unclear	Unclear sequence generation.	4	No indication that any participant group was blind to treatment status.	Unclear	Nothing reported but may be there is no attrition as it is an eight week intervention. Unclear concerning missing data, numbers in conditions not reported.	3	Number of student in each condition not reported for all tests. Number of students participating from each of the two schools not reported. Not reported from how many classes the students came from.	4	There are two schools, three conditions and 44 students in total, probably randomised within schools. Unclear but most likely all conditions are present in all schools. Eighty-seven first grade students were nominated by teachers in two elementary schools. Only 44 were chosen to participate, no explanation given. All are in 1st grade but other than that, only pre-tests are shown. Phonological awa…	Unclear	Not reported	Unclear	Not reported		Not relevant, RCT.
Begeny et al. (2011)	High	Teachers within one school are randomised, method not reported. Afterwards students are selected based on eligibility criterias, where intervention students have to meet an additional criteria compared to the control group. We treat this as a Non-random assignment.	High	High risk sequence generation	4	No indication that any participant group is blind to treatment status.	1	1 student out of 60 leave the study.	1	No indication of selective reporting.	1	No other bias detected.	Unclear	Not reported	Unclear	Not reported	4	Four teachers assigned to treatment and five to control. Teacher demographics are balanced. Afterwards students are selected as participants, 30 in each group. An uneven number from the intervention and control classes are thus selected, more on average from the intervention classes. The lowest performing readers, not qualifying for ESL services in their school, were eligible for participation. O…
Begeny et al. (2012)	High	All students are part of a larger study were they were randomised but not reported here how (and among how many) they were chosen for this study. After contact with authors, we treat this as an RCT but rate it high risk of bias.	High	High risk sequence generation.	4	No indication that any participant group is blind to treatment status.	Unclear	Subsample of a larger trial. Attrition is not mentioned/does not seem to be any attrition in chosen subsample.	1	No indication of selective reporting.	4	The participants were part of a larger study and are selected because they scored below average on two reading measures. Two students (one per condition) did not meet this criterion, but they were included because the student’s teacher and school principal felt that the student should be considered for inclusion. Unclear whether or not this happens before or after randomisation. Intervention deli…	Unclear	Not reported	Unclear	Not reported		Not relevant, RCT.
Benner et al. (2012)	Low	Schools were randomised to intervention and control conditions before screening, using a uniform random number generator in MS Excel software.	Low	Non-sequential and therefore concealed.	3	Randomisation at school level is done before screening and children may be partly blind to treatment status (at least in the control group). Not other participants or providers are likely to be blind to treatment status. The issue is not discussed.	4	About 30% attrition from parent consent to actual inclusion. Unclear whether this differs between treatment and control groups. Of the students invited to participate, 25% did not receive parent consent (not reported by group). Of the students starting treatment (44), only 35 (80%) have post-test data and of the 26 control students who stayed in the study, only 21 (81%) have post-test data. One s…	4	The baseline test of academic achievement is not reported, but it was performed according to the methods section.	4	"Chisquare tests showed no significant differences on these school-level characteristics between the treatment and control schools (all p > .05)" (p. 184). However, this is a weak test with only 14 schools. No child characteristic is significantly different (p > 0.10), but pre-test scores are not tested or reported. In fact, there is a baseline difference in the measure of problematic behavior, a…	Unclear	Not reported	Unclear	Not reported		Not relevant, RCT.
Bernstein et al. (2009)	Unclear	No information about how the random sequence was generated.	Unclear	Unclear sequence generation.	4	Neither participants nor providers are likely to be blind to treatment status. Control group were waitlist controls.	3	About 20-30% of students have missing outcomes.	1	No indication of selective reporting.	3	Two new cohorts of students were recruited after the study had started, as mentoring time was shorter than expected. Unclear if they were recruited in a similar way. Students in the control group also report receiving mentoring services, albeit to a significantly lower degree.	Unclear	Not reported	Unclear	Not reported		Not relevant, RCT.
Bettinger (2012)	Low	Uses a "bingo cage and table tennis balls to conduct the drawing" (p. 689).	Low	The experiment runs over several years, each year randomising half of the possible 16 ccombinations of school and grade to treatment. Does not seem possible to affect or know this for students, as every school/grade is re-randomised each year with equal chances of being treated.	4	The lottery is conducted in public and should be known to all participants. Thus, no student or teacher is blind to treatment status but unclear who corrects tests (it might be central exams, but not mentioned). Tests how this affects students by a survey to teachers about student. This survey does not yield cause for concerns.	2	There is no information about attrition, sample sizes varies some between specifications, but not a lot.	1	No indication of selective reporting.	2	Small imbalances over characteristics and pre-tests. The author points in the conclusion to a possibly confounding factor, that teachers teach differently when students are given incentives. However, this is in a sense part of the intervention, even though the mechanism is not just incentives.	Unclear	Not reported	Unclear	Not reported		Not relevant, RCT.
Blachman et al. (1994)	High	No mentioning of how randomisation was conducted, besides: 27 eligible children from the treament school was randomly deleted.	High	High risk sequence generation.	4	No indication that any participant group is blind to treatment status.	1	87 intervention students, 3 of which leave (3%); 78 control, 3 of which leave (4%).	1	No indication of selective reporting.	1	No other bias detected.	Unclear	Not reported	Unclear	Not reported	2	Reasonably balanced sample: 56% boys in treated group and 51% in control. Mean age balanced. All are in kindergarten. Race and SES only presented as chi square test, not significant. Pre-tests are balanced. All eligible children in the two control schools used and among the eligible in the two treatment schools, 27 children randomly deleted and the remaining used. Use ANCOVA with pre-tests as cov…
Blachman et al. (2014)	High	Follow-up to Blachman et al. (2004), so similar rating: Method of randomisation not described. The 89 students were randomly assigned within schools, grade (1st and 2nd), and gender to treatment and control groups. Two cohorts in two ascending years. Parent consent was obtained (or not obtained) after randomisation	High	Parent consent was obtained (or not obtained) after randomisation	3	Testers were blind to treatment. No other participant group blinded.	3	Attrition from original study is 27% for the treated and 24% for control. A further 11 students are lost, thus an overall attrition rate of 31% for treated and 39% for control.	1	No indication of selective reporting.	4	Among the 48 children assigned to the intervention group, one family declined. In addition, three parents failed to show up for either of two scheduled conferences (only organised for the intervention group) and were not contacted further (a further 7 were excluded due to other reasons, two were offered participation in the control group, one of them accepted). 41 children were randomly assigned …	No	Probably not as children selected for this study were also part of a study to investigate the influence of an intensive reading intervention on patterns of brain activation in children with reading disabilities.	Unclear	Not reported		Not relevant, RCT.
Blachman et al. (2004)	High	Method of randomisation not described. The 89 students were randomly assigned within schools, grade (1st and 2nd), and gender to treatment and control groups. Two cohorts in two ascending years. Parent consent was obtained (or not obtained) after randomisation.	High	Parent consent was obtained (or not obtained) after randomisation	3	Testers were blind to treatment. No other participant group blinded.	3	It is stated that there was no attrition during this study (p. 446). However, of those randomised, 27% from the treatment group and 24% from the control group did not participate.	1	No indication of selective reporting.	4	Among the 48 children assigned to the intervention group, one family declined. In addition, three parents failed to show up for either of two scheduled conferences (only organised for the intervention group) and were not contacted further (a further 7 were excluded due to other reasons, two were offered participation in the control group, one of them accepted). 41 children were randomly assigned …	No	Probably not as children selected for this study were also part of a study to investigate the influence of an intensive reading intervention on patterns of brain activation in children with reading disabilities.	Unclear	Not reported		Not relevant, RCT.
Blanco & Ray (2011)	Unclear	No information about how the random sequence was generated.	Unclear	Unclear sequence generation.	4	Individually randomised and parental consent needed, all except possibly control group students may have been aware of treatment status. No mention of the control group however.	2	Little attrition in absolute terms and from both intervention and control. However, very small sample. Attrition is 0% in intervention and 9% in control.	1	No indication of selective reporting.	2	pre-intervention test scores are mostly balanced, some imbalance on one out of six tests. Ethnicity and age is balanced but there is gender imbalance.	Unclear	Not reported	Unclear	Not reported		Not relevant, RCT.
Block et al. (2009)	Low	Randomisation within schools, where principals used a list of random numbers to assign classrooms and teachers to treatment conditions, alternating experimental and control assignments on the basis of the location of each teacher’s room number in the list of random numbers.	Low	Allocation seems to be concealed to both students, teachers, and researchers.	4	Randomises over classrooms, so students may be blind to treatment status but no other participant group. Not discussed though.	3	"One hundred seventy-five participants’ data were removed from analyses because of missing data. Of these 175 students, 158 came from four different classrooms from two school districts. The students within these classrooms missed the same week of book test data collection because of field trips. The additional 17 participants were removed from the study because they were missing 1 week or more o…	3	Only mention there are significantly different baseline scores on SAT but do not show means.	4	"The 285 control students and the 375 experimental students were found to have significantly different baseline scores on SAT" (p. 271). However, the magnitude of this difference is not mentioned. Given the big sample size, they should be able to find small differences as well. Large ability imbalance.	Unclear	Not reported	Unclear	Not reported		Not relevant, RCT.
Block (2008)	Unclear	No information about how the random sequence was generated.	Unclear	Unclear sequence generation.	3	The CST discussed on p. 104 is standardised and a state-test, so tester ought to be blind to treatment status. No indication that any other participant group is blind to treatment status.	4	The intervention group initially included 31 students and the control group included 34 students. Three (9%) from the control moved and 3 did not take the post-test serious and were removed. Three (10%) students from the intervention group received less than 20 hours of intervention due to inconsistent attendance. They were removed from analysis. Except the 3 students who moved this is non-random…	1	No indication of selective reporting.	2	No major imbalances on demographics except in Exceptionality (specific learning disability and other health impairment). Small imbalance on 1 of 4 pre-tests and small imbalance on the standardised CLT test. Investigator performs part of the intervention.	Unclear	Not reported	Unclear	Not reported		Not relevant, RCT.
Borman et al. (2009)	Unclear	No information about how the random sequence was generated.	Unclear	Unclear sequence generation.	4	No indication that any participant group was blind to treatment status.	3	Outliers are removed from the analysis: 12 from intervention group and 9 from control group (but regression results are shown in the appendix incl. outliers). 20-40% attrition depending on grade and group. Test for differential attrition, not significant.	4	Do not show raw post-test means, only results of ITT and LATE regressions	1	No other bias detected.	Unclear	Not reported	Unclear	Not reported		Not relevant, RCT.
Bryant et al. (2011)	Low	"Simple random assignment of students to condition was completed using a random number generator in Statistical Analysis Software." (p. 10).	Low	The assignment seem to be non-sequential.	4	Blinding is not discussed. Students are assigned individually within schools to treatment and control, so all may be aware of treatment status. Parents give consent, and project staff administers the post-test. It is not mentioned whether the staff is blind to treatment status. I.e., no indications that any participant group is blind to treatment status.	2	Twenty-one students (intervention=12, control=9) moved away from the district for various resons during the academic year, leaving 204 students, 65 students in the comparison group and 139 students in the treatment group. There is no analysis of whether it is the same type of students that leave the two groups.	1	No indication of selective reporting.	3	The intervention and control groups are relatively balanced on student characteristics, with the exception of gender (more girls in treatment group). Instruction is given in small groups so standard deviations and errors should be adjusted for clustering. Based on the mentioned results they don't do this, but the results are not shown. Use ANCOVA with a pre-test as a covariate.	Unclear	Not reported	Unclear	Not reported		Not relevant, RCT.
Burns et al. (2004)	High	Non-random assignment.	High	Non-random assignment.	4	Parental consent given. Schools agree to participate. No indication that any participant group is blind to treatment status.	3	Missing data (students): 25% for intervention and 10% for control.	1	No indication of selective reporting.	1	No other bias detected.	Unclear	Not reported	Unclear	Not reported	4	Match on school level variables: size, share of free and reduced price lunch students, average student to teacher ratio, and percentage of students passing a fourth grade test. The intervention is given to younger students, however. Show demographic data for schools and students. Grade is balanced, small gender imbalance, while school size and ethnicity show large imbalances. Imbalance on 1 out o…
Bøg et al. (2019)	Low	Researchers matched students within schools into pairs and, when the number of students were uneven, one triple based on pre-test scores and randomly assigned to treatment and waitlist control groups, conducted by the second author using the random number generator in Microsoft Excel.	Low	Non-sequential allocation.	3	Tester was unaware of the treatment status of students.	1	In total 161 students were randomised. Three students moved to other schools after randomisation (one from the treatment group and two from the control group) and one treated student did not have complete pre-test scores (total attrition and missing data rate 2%).	1	No indication of selective reporting.	1	Small gender imbalance, small pre-test imbalance on one of three literacy pre-tests.	Unclear	Not reported	Yes	Registered analysis plan. Due to the sequential recruitment of schools, the plan was registered after the trial had started but before the researchers performing the analysis (the first and second author) had seen the data.		Not relevant, RCT.
Caggiano (2007)	High	Non-random assignment.	High	High risk sequence generation.	4	No indication that any participant group was blind to treatment status.	1	Seemingly no attrition.	2	Gender, race, and grade not shown by intervention and control group.	1	No other bias detected.	Unclear	Not reported	Unclear	Not reported	4	Consider grade level, gender and ethnicity and pre-test score. Students were matched, however matching method and variables not mentioned and only pre-test balance is shown. However, likely exact matching on the other variables, in which case balance is guaranteed. Intervention group partly selected by teacher/guidance counsellor/reading specialist recommendations. Unclear why control group stude…
Calhoon et al. (2007)	Unclear	No information about how the random sequence was generated.	Unclear	Unclear sequence generation.	4	Randomisation of teachers, who are aware of treatment status. Unclear whether control teachers also get the intervention in the end. Report that RAs trained in assessment administration conducted all assessments with the students, but do not report if they were blinded.	3	Some attrition: "The study began with 94 students; 18 were lost due to moving or transferring to another school." (p. 172). However, no information on whether this attrition is different between intervention and control groups. There are 43 students in the treated classes and 33 in the control classes so if initially there were an equal number in the classes more control students than treated hav…	1	No indication of selective reporting.	3	Few classrooms randomised and some imbalance between intervention and control. The control group had a significantly higher number of students with special education labels. The differences on pre-intervention tests are however of differing sign, the treatment group scores lower on 3 out of 4 tests. There is more than 10 percent point gender differrence and the imbalance on ELL is 36 percent poin…	Unclear	Not reported	Unclear	Not reported		Not relevant, RCT.
Calhoon et al. (2006)	Unclear	No information about how the random sequence was generated.	Unclear	Unclear sequence generation.	4	Randomisation of teachers, who are aware of treatment status. Unclear whether control teachers also get the intervention in the end. Testers are aware of treatment status. Blinding is not discussed.	2	Attrition: "At the start of the study, there were 96 first-grade students; during the course of implementation, 18 students moved leaving a total of 78 students who began and finished the project." (p. 263). No info on whether this attrition is differs between intervention and control groups.	1	No indication of selective reporting.	4	Few units randomised, 6 classrooms in total. Some evidence of imbalance: the control group had a significantly higher number of students with a special education label for language. Small differences on all pre-tests. Teacher means reported for total years teaching, years in current position and number of hours of reading coursework (no large imbalances). If classrooms are randomised within schoo…	Unclear	Not reported	Unclear	Not reported		Not relevant, RCT.
Campbell & Brigman (2005)	Unclear	No information about how the random sequence was generated.	Unclear	Unclear sequence generation.	3	Very little information about how the randomisation is done, and whether teachers and others might have known. Students are randomised within schools, but are possibly from different classes. State mandated test, so tester likely blind to treatment status.	4	No discussion about attrition, but it is large (36%). There are 240 students in the intervention group and the same number in the control group, but only 153 (math)/154 (reading) take the tests. There is the same number of students with data in both groups and the test is a state mandated test, so probably most students should have taken the test. Thus the reduced number of students should be due…	3	Even if the test is of no interest to this review it should be mentioned that the School Social Behavior Scales (SSBS) test only given to the treated pre and post is not reported fully, only that 69% improved and that the average amount of improvement was 18 percentile points.	4	No information about balance except for pre-test scores, on which there are some differences. Pre-test differences in Math are large, around one third SD. Randomisation procedure unclear and students are perhaps randomly selected rather than randomly assigned. E.g., "This study involved 240 students (12 students each from 20 schools) who participated in the Student Success Skills group counseling…	Unclear	Not reported	Unclear	Not reported		Not relevant, RCT.
Campuzano et al. (2009)	Unclear	Randomly assigned 428 volunteering teachers in the schools to either use or not use the products in their classrooms. Students were allocated to classrooms by their schools in whatever manner schools conventionally used. Unclear what order students and teachers are assigned/allocated.	Unclear	Unclear sequence generation.	4	No indication that any participant group was blind to treatment status.	1/2/3/4	Attrition rates (2nd year) are reported in table A5, p. 68. There are some substantial differences between CAI products, but not in a systematic way, i.e. they are both more and less attrition in treatment groups compared to control groups. Attrition by program in intervention (I) and control (C): Destination Reading: I = 2.9%, C = 2.1%, rating 1; Headsprout: I = 3.3%, C = 8.2%, rating 2; Plato F…	1	No indication of selective reporting.	2/3	From p. 17: "However, if teacher decisions to exit grade levels, their school, or teaching per se, are related to the use or non-use of products in the classrooms, the integrity of the experimental design is reduced. Tables presented below [...] indicate that teachers in the treatment and control groups who continued in the second year generally had similar characteristics, but whether unobserved…	Unclear	Not reported	Unclear	Not reported		Not relevant, RCT.
Cantrell et al. (2010)	High	A within-school iterative random sampling process was used to place eligible students in intervention and control. To maximize power and to ensure the intervention and control groups were as similar as possible for all the demographic variables collected, we stratified the sample on four demographic variables: special education status, free or reduced-price lunch status, ethnicity, and gender. Av…	High	High risk sequence generation	4	No indication that any participant group was blind to treatment status.	3	Attrition: intervention 24% and control 31%.	2	Pre-test and SDs not reported.	4	The randomisation procedure has assured the groups are equivalent and yet the adjusted post means shows a difference (although small) whereas the unadjusted post means do not.	Unclear	Not reported	Unclear	Not reported		Not relevant, RCT.
Cantrell et al. (2016)	Low	"The students were systematically assigned to the intervention or control group by sorting the students by demographic group and GRADE score within each subgroup. A random number generator was used to assign the first student into either the intervention or control group. Each subsequent student was alternately assigned to intervention or control." (p. 13)	Unclear	Unclear if sequence is properly concealed, not stated explicitly.	Unclear	GRADE was administered in classrooms by teachers. There is a chance, that the teachers know how the students are allocated, but it is not clear whether or not it is the same teachers as provide the intervention. Treatment and control students in the same schools, but not in the same classes. Unclear how much they know about treatment. No statement in article about parental consent.	3	Table 2 reports number of student who withdrew. Intervention: Grade 6: total= 58 of 683. Control: Grade 6: total= 21 of 683.	1	No indication of selective reporting.	1	No pre-test imbalances.	Unclear	Not reported	Unclear	Not reported		Not relevant, RCT.
Carlson et al. (1984)	Unclear	No information about how the random sequence was generated.	Unclear	Unclear sequence generation.	4	No indication that any participant group is blind to treatment status.	1	Missing data level 2% for control and 7% for treated	1	No indication of selective reporting.	3	Teachers randomly assigned to intervention or control. Some imbalance in the composition of learning disabled and low achieving students but results shown separately for these groups. None or minor imbalances on gender, grade and SES Some pre-test imbalance in particular for low achieving students. Pre-tests included as covariates in the statistical model but the results are not presented in a wa…	Unclear	Not reported	Unclear	Not reported		Not relevant, RCT.
Carlson & Das (1997)	Unclear	No information about the generation of the random sequence.	Unclear	Unclear sequence generation.	4	Blinding not described, but: "The subjects in the original sample of 50 fourth-graders were randomly assigned to remediation (N=25) and comparison groups (N=25).The two schools in the study were equally represented in the sample" (p. 96). Intervention and control conditions in both schools increases likelihood of participant not being blinded. No information about whether the test assessor was bl…	3	Experiment 1: Attrition (total original sample of 50): "Due to attrition, caused mainly by students moving out of the district, a number of subjects were lost over the course of the intervention. (...) The final sample upon which the analyses are based is 22 in the remediation group and 15 in the comparison group" (p 96). Experiment 2: Attrition (total original sample of 100): "Attrition resulted…	1	No indication of selective reporting.	2	Small sample size: Experiments performed in fourth grade at two chapter 1 schools. Relatively large imbalance on the word identification pre-test in Experiment 2.	Unclear	Not reported	Unclear	Not reported		Not relevant, RCT.
Case et al. (2010)	Unclear	No information about how the random sequence was generated.	Unclear	Unclear sequence generation.	4	Parents consent (p. 4). No indication that the other participant groups are blind to treatment status.	1	Apparantly no attrition or missing data.	2	Not reported when the tests reported in table 3 are applied (other than Time 5 is a post-test).	2	Gender and education of parents are not balanced. Some pre-test imbalances (among the 7 pre-tests reported). Table 3 p. 9 reports six outcomes at 5 time points but unclear when these are measured (only reported that Time 5 is a post-test). Time 1 likely be pre-intervention, only two outcomes measured here, small imbalance on one of them. Pre-tests are taken after randomisation. They control for p…	Unclear	Not reported	Unclear	Not reported		Not relevant, RCT.
Christ & Davie (2009)	Unclear	No information about how the random sequence was generated.	Unclear	Unclear sequence generation.	4	Parents consent. No indication that any other participant group is blind to treatment status.	1	Very small amount of missing data, 5% for treated and 2% for control.	1	No indication of selective reporting.	1	All 3rd grade, otherwise only pre-tests are shown by group, no large imbalances. No decimals shown, but largest pre-test difference is <= 0.3 SD.	Unclear	Not reported	Unclear	Not reported		Not relevant, RCT.
Cirino et al. (2009)	Unclear	Students randomised within schools to treatment or control. No information about how the random sequence was generated.	Unclear	Unclear sequence generation.	4	No indication that any participant group is blind to treatment status	3	"The total sample consisted of 300 students from 10 schools at three sites that had large numbers of ELLs" (p. 752). "The analysis sample consisted of 215 students with second grade follow-up data" (p. 754). 28% attrition in total. A few more students are missing for specific outcomes. The students who remain as part of the analytical sample did not differ significantly at pre-test from those who…	2	In both studies, some students were misassigned (n = 6 in the English study, n = 5 in the Spanish study). Results not sensitive to whether these are considered as intervention or control students according to authors. However, these results are not shown.	1	"The scaling process places the Spanish and English language norms on the same scale, allowing scores on the English and Spanish language assessments to be directly compared" (p. 755-756). Seems like this would require quite strong assumptions. However, they separate all analyses we can use so should not affect the rating. Overall small differences at pre-test. No balance test of student characte…	Unclear	Not reported	Unclear	Not reported		Not relevant, RCT.
Clarke et al. (2016a)	Unclear	No information about how the random sequence was generated.	Unclear	Unclear sequence generation.	4	Unclear whether the control group and testers are blind to treatment status, but no indication that they are. Teachers, parents and intervention group students are not blind to treatment status.	2	Only 6.9% of students were missing all post-test data (out of 290 students). Not reported by condition.	1	No indication of selective reporting.	2	Demographics shown in table 1, resonably balanced. Small pre-test imbalances.	Unclear	Not reported	Unclear	Not reported		Not relevant, RCT.
Clarke et al. (2016b)	Unclear	No information about how the random sequence was generated.	Unclear	Unclear sequence generation.	4	No indication that any participant group was blind to treatment status.	2	Teachers nominated 140 students as eligible for small-group instruction, with 67 students in intervention classrooms and 73 students in control classrooms. 15% with missing data in control group and 6% in the intervention group at Time 1; 8% with missing data in control and 13% in the intervention group at Time 2.	1	No indication of selective reporting.	3	Random assignment of classrooms (blocking on teachers’ prior experience with ELM) to condition and teacher selection of students (five lowest performing students or those who would most benefit) to participate in the study. "Although the selection model chosen mirrors practice and thus emphasizes external validity, it sacrifices internal validity where the same criteria (e.g., cut score on a scre…	Unclear	Not reported	Unclear	Not reported		Not relevant, RCT.
Clarke et al. (2014)	Low	Nine schools, 10 students in each school randomly assigned by using a random number generator and assigning the lowest five to intervention.	Low	Non-sequential random assignment.	4	No indication that any participant group is blind to treatment status.	2	The attrition rate is 13.3% (n = 6) for treated and 13.6% (n = 6) for control. State that they found no statistically significant differences in demographic characteristics or baseline outcomes by attrition status.	1	No indication of selective reporting.	2	Some gender and ethnicity imbalance. Small pre-test imbalances, however control systematically higher scores than the intervention group.	Unclear	Not reported	Unclear	Not reported		Not relevant, RCT.
Clarke et al. (2011)	Unclear	No information about how the random sequence was generated.	Unclear	Unclear sequence generation.	3	Randomisation within schools at the classroom level. Students may thus have been blind to treatment status. Section discussion treatment diffusion and the measures taken to prevent this.	3	"Initial randomised assignment resulted in 33 classrooms in the treatment condition and 33 classrooms in the control condition" (p. 569). "We were unable to collect data from approximately 21.5% of students at pre-test and 9.8% of students at post-test." (p. 570). "In the present study, we did not believe that attrition or other missing data represented a meaningful departure from the missing-at-…	1	No indication of selective reporting.	4	"Prior to the start of the study, two control classrooms were dropped due to low enrollment numbers. One control teacher inadvertently attended the initial ELM training; we subsequently reclassified this classroom as a treatment classroom" (p. 569). Teachers and students resonably balanced and pre-test balanced. However, only shown for the total sample and they divide results on at-risk and not a…	Unclear	Not reported	Unclear	Not reported		Not relevant, RCT.
Coats (2013)	High	Non-random assignment.	High	High risk sequence generation.	3	Retrospective study, the control group should be unaware that they are a control group. They may have been aware of treatment though. Test is not administered by the study, they use the standard state test (p. 62) so tester ought to be blinded. Unclear what other participant groups know about treatment status. Parents can report students to the intervention group, but unclear how much this happen…	2	Attrition maybe (based on text p. 57) 17 (of 160) from intervention group, control group is probably selected after treatment (thus no attrition or missing data).	1	No indication of selective reporting.	2	Two intervention classes (same teacher in both) from each of the four schools. Not reported how control group students are distributed across schools and teachers	No	p. 65: The study was submitted to the Institutional Review Board with a research exemption request form. This is done after treatment	Unclear	Hypotheses stated, unclear if they were stated before the analysis.	4	ANCOVA with pre-test as only covariate. Analyses separated by SES, ethnicity and gender also available. Age not considered. Some imbalance on SES and relatively large on pre-test. Grade 6 only. Some imbalance on ED (economic disadvantaged, not reported how it is defined) and gender. SD. Random selection of students who had similarly low scores on the math portion of their fifth grade CRC.
Cooley-Strickland et al. (2011)	Unclear	No information about how the random sequence was generated.	Unclear	Unclear sequence generation.	4	Parents are not blinded - parent session in intervention. Blinding of teachers not likely: in initial stage of sample creation, they were to nominate eligible children. Only intervention students are pulled out of the classroom when receiving treatment. Nothing about blinding of test assessors is mentioned.	1	Attrition is not reported. The number in tables match exactly the number randomised (93), so likely no attrition.	1	No indication of selective reporting.	2	There are only two schools and randomisation is done within each school. Control group contamination is therefore possible, and indications of this is reported. Treatment and control groups are reasonably well-balanced pre-intervention.	Unclear	Not reported	Unclear	Not reported		Not relevant, RCT.
Deke et al. (2012)	High	Non-random assignment.	High	High risk sequence generation.	4	No indication that any participant group was blind to treatment status.	1	Missing outcome data: Treated 3-4% and C: 2%. Impute data for missing covariates	1	No indication of selective reporting.	1	No other bias detected.	Unclear	Not reported	Unclear	Not reported	1	Regression discontinuity design: oversubscription to intervention, some eligible do not receive the intervention. 42 "mini studies" (outcome-grade-district combinations). Linear regression with an appropriate bandwidth selected using the optimal bandwidth selection algorithm described in Imbens and Kalyanaraman (2009). Appropriate RD design and adjust for relevant confounders.
Denton et al. (2004)	Unclear	No information about how the random sequence was generated.	Unclear	Unclear sequence generation.	4	No indication that any participant group was blind to treatment status.	2	"Three students were lost to attrition, and three students in a nontutored comparison group had to be dropped because their classroom teacher began to provide the Read Naturally intervention in English as part of the regular classroom reading program." (p. 293) Total number of students is 99 to begin with.	1	No indication of selective reporting.	4	"One school in our study demanded that three children originally assigned to the Read Naturally comparison group receive tutoring and that three who had been assigned to the treatment group be moved to the comparison group, as a condition of the school's continued participation in the study. [...] We acknowledge that these changes of group assignment compromised the random assignment of students …	Unclear	Not reported	Unclear	Not reported		Not relevant, RCT.
Denton et al. (2010)	Unclear	No information about how the random sequence was generated.	Unclear	Unclear sequence generation.	4	No indication that any participant group was blind to treatment status.	2	Three schools withdrew from the study in during year 1 and one in year 2. 18% of treatment and 16% of control group leave the study, which does not constitute a significant difference. No significant differences between attrition sample and final sample on pre-test scores.	3	"Here we do not report on the CTOPP Blending Nonwords subtest or researcher-developed word list to reduce redundancy and multiple contrasts in the analysis." (p. 404)	3	43% of the students assigned to control receive some sort of intervention as part of their schools treatment-as-usual procedures. Gender imbalance and imbalance on 2 of 13 pre-tests.	Unclear	Not reported	Unclear	Not reported		Not relevant, RCT.
Drummond et al. (2011)	Low	Teachers and their intact classes were randomly assigned by using a random number generator within schools to one of the two groups after students had been scheduled into classes using the typical school procedures.	Low	Non-sequential allocation.	4	Data collectors were blind to condition at pre-test but not at post-test. No other participant group is likely to be blind to treatment status.	2	Missing data levels for the 4 post-tests are 7-11%, distributed evenly between groups. Ethnicity not reported for 5-6%. Students with an IEP were more likely to have a missing post-test than non-IEP students, but this holds true across conditions. Other statistically significant characterstics for missing data are age (older students) and GRMT pre-test scores (lower scores). At school level, stat…	1	No indication of selective reporting.	2	2% of control stuudents moved to the intervention group and 2% of intervention students moved to control but ITT analysis is presented. No pre-test imbalances and no gender imbalance. Ethnicity reasonably balanced but some imbalance on rates with Individualized education program and English language learner status. Teacher characteristics reasonably balance. Baseline data collection takes place a…	Unclear	Not reported	Unclear	Not reported		Not relevant, RCT.
Dunsmuir et al. (2008)	Low	Within school participants were randomly assigned by the two first authors by drawing their names out of a hat.	Unclear	Although it is non-sequential assignment it is not reported what precausition if any were taken to conceal the names in the hat.	4	Parental consent given. No indication that any other participant group was blind to treatment status either.	Unclear	42 treated and 49 control. Nothing reported on attrition, possibly no attrition or missing data.	4	Pre-test and post-test means not shown. Test-values (F-values) only shown when significant.	4	Some imbalance in Key Stage 1 SATS writing level. A larger part of the intervention group received 'other teaching support' than the control group. Not reported what that is. Also imbalance on 'code of practice', not reported what that is. Pre-test means not shown. Not explained why the treatment group is so much smaller than the waiting list control group. Seems too large to be just coincidence,…	Unclear	Not reported	Unclear	Not reported		Not relevant, RCT.
Dyson et al. (2015)	Unclear	No information about how the random sequence was generated.	Unclear	Unclear sequence generation.	3	Testers were generally blind to childrens group status. Although group assignment was not given to the testers, a few children might have inadvertently revealed their group status at post-test by talking about their "math group". No indication that any other participant group was blind to treatment status.	2	126 students out of 132 (Only children who compleded all three rounds of testing (pre-test, post-test, and delayed post-test) were included in the final experimental sample (126 out of 132). Not explained why not all are included in post-test instead of making inclusion conditional on having also a delayed post-test. But attrition is nevertheless low and not obviously different between interventi…	1	No indication of selective reporting.	2	Intervention is given in small groups, which is not taken into account in the analysis. The estimated ICCs are large enough that they might make a difference. Reasonably small differences between treatment and control over characteristics and pre-test scores.	Unclear	Not reported	Unclear	Not reported		Not relevant, RCT.
Dyson et al. (2013)	Unclear	No information about how the random sequence was generated.	Unclear	Unclear sequence generation.	4	No indication that any participant group was blind to treatment status.	2	"In all, 126 participants remained, all of whom took the pre-test. Out of those children, 4 moved out of the district before the end of the study period (2 intervention and 2 control children) and 1 intervention child was chronically absent during the study period and could not complete the post-testing. This left a total of 121 participants who completed the study" (p. 169).	1	No indication of selective reporting.	3	There are some differences regarding pre-test scores, which mostly should work against finding significant effects (i.e. intervention group has lower pre-test scores).	Unclear	Not reported	Unclear	Not reported		Not relevant, RCT.
Elbro & Klint (2004)	Unclear	No information about how the random sequence was generated.	Unclear	Unclear sequence generation.	4	All parents and teachers are aware. Unclear if control children know that they did not get a treatment, they are young and mostly in different classrooms so perhaps unlikely to be told. But no discussion of this. Unclear who performs the tests, but likely personnel from the study.	Unclear	Sample is 136 children in the beginning of kindergarten, but we can only use the the contrasts involving the 82 at-risk children. Do not know the attrition rate as they only report results for the 123 (of the 136) still in the sample at 7th grade, do not report if those missing are at-risk or not.	1	No indication of selective reporting.	3	35 out of 82 at risk children selected at random for training. Not clear why randomisation is unbalanced. The study initially had 136 students (division on at-risk or condition not reported) but here they only report on the 123 still present seven years after. May be that the 13 missing students were selected to be in the treatment group in which case it was a 50-50 randomisation. Small amount of…	Unclear	Not reported	Unclear	Not reported		Not relevant, RCT.
Fien et al. (2016)	Unclear	No information about how the random sequence was generated.	Unclear	Unclear sequence generation.	4	No indication that any participant group was blind to treatment status.	2	One classroom (of 26) was unable to comply with random assignment and was dropped from the study. Further student attrition between pre-test and post-test: eight (6.4%) of the intervention participants and four (3.2%) of the control participants (p. 652).	1	No indication of selective reporting.	3	Demographics shown in table 2, reasonably balanced on everything. Some imbalance on 3 of 4 pre-tests.	Unclear	Not reported	Unclear	Not reported		Not relevant, RCT.
Fives et al. (2013)	Low	A member of the research team assigned ID numbers and arranged the students in ascending order. Every second student was assigned to the intervention with a random start based on flip of a coin.	Low	Non-sequential allocation.	3	Treatment status not known by data collectors.	1	118 in intervention and 111 in control. Data at post-test: intervention: 116; and control: 111. Follow-up: intervention: 107; control: 105. Missing data and attrition between 1-9%.	3	Raw post-test scores not shown, only adjusted means (Time 0 scores, school, cohort, class year, gender, city)	2/5	Imbalance on the numbers who receives additional support services throughout the school year. Small imbalances on 4 of 8 pre-tests. Demographics balanced. Some students - slightly more in the control group - receive additional support. Around half the control group are tested much earlier than the treatment group at follow-up, this introduces bias. Rated 2 for the post-test, and 5 for the follow-…	Unclear	Not reported	Unclear	Not reported		Not relevant, RCT.
Foster et al. (2016)	Unclear	No information about how the random sequence was generated.	Unclear	Unclear sequence generation.	3	Testers blinded.	2	Attrition 14% equally distributed between groups.	1	No indication of selective reporting.	2	Demographics only reported as test-statistics and p-values (no significant differences). Some imbalance on 2 of 5 pre-tests.	Unclear	Not reported	Unclear	Not reported		Not relevant, RCT.
Foster et al. (2018)	Unclear	No information about how the random sequence was generated.	Unclear	Unclear sequence generation.	2	Testers blinded and classroom teachers blinded.	2	Attrition 13% equally distributed between groups.	1	No indication of selective reporting.	1	Demographics only reported as test-statistics and p-values (no significant differences). Pre-tests reasonably balanced.	Unclear	Not reported	Unclear	Not reported		Not relevant, RCT.
Fryer (2011)	Low	Schools are randomised. Use a re-randomisation procedure that minimizes the predictive ability of a regression of pre-determined covariates on a treatment indicator.	Low	Non-sequential: All student mobility between schools after random assignment is ignored. We only include students who were in treatment andcontrol schools as of October 1 in the year of treatment so low.	3	Randomised at school level, but parental consent needed, so no family was blind to treatment status. Control students may have been blind to treatment.	3	In New York City, seven schools [out of 143] were switched from control to treatment (three in fourth grade and four in seventh grade) (p. 19 [in working paper]). Across all cities there is little evidence that there was differential mobility across treatment and control schools in the year of treatment (results, also considering missing values, can be found in an online appendix).	1	No indication of selective reporting.	1	All treatments are balanced. An extensive set of control variables are included.	Unclear	Not reported	Unclear	Not reported		Not relevant, RCT.
Fuchs et al. (1997b)	High	22 schools randomised. Teachers were recruited who had in their reading class one or more students with learning disabilities (LD) with a reading goal intheir individual educational plan. Teachers volunteered from 12 of these schools, 4 from each level. Teachers identified three students in their reading class (a LD, a low performing and an average performing).	High	High risk sequence generation	3	Intervention and control in different schools, No-PALS teachers were not informed that they were part of a control or contrast group. Tests were scored by project staff, probably not blinded.	Unclear	On p. 13 it is stated: 'In a majority of classes, teachers identified "replacement" students for whom we also obtained permission to collect data in the event that one or more of the originally identified students moved away'. Wether that happened is not reported.	1	No indication of selective reporting.	4/5	Students from grades 2-6 but numbers per grade not reported, only teacher mean grade level taught (very small imbalance) and student mean grade level performance (some imbalance for both learning disabled (LD) and low-achieveing (LA) students) shown. Among LD students no pre-test imbalances but large imbalance on 2 of 3 pre-tests for the low performing group. More risk of selection for the low pe…	Unclear	Not reported	Unclear	Not reported		Not relevant, RCT.
Fuchs et al. (2001b)	Unclear	No information about how the random sequence was generated.	Unclear	Unclear sequence generation.	4	Teachers are not blind to treatment status. Testers are not blinded either. Unclear what control children know. No mention of parental consent, but blinding of parents nor control group children is not discussed.	3/Unclear	Do not report attrition but summing from table 2 and given that at least 66 LAs were supposed to be chosen, the attrition rates for the LP condition is 23%, for the LA condition 14%, and 12% for the control. Attrition for the follow-up is unclear. No analysis of differential attrition. Rating 3 for the post-test and unclear for the follow-up.	1	No indication of selective reporting.	3	Cluster-randomised: Stratify and randomize teachers to one of 3 groups (two intervention and one control). Teachers select children that are a part of the study. Unclear whether this is done after randomisation or before. Teachers are well-balanced on characteristics, and so are low-achieving students (with a slight exception for absences). There are some imbalances on the pre-test scores, but th…	Unclear	Not reported	Unclear	Not reported		Not relevant, RCT.
Fuchs et al. (1996)	Unclear	No information about how the random sequence was generated.	Unclear	Unclear sequence generation.	4	Parents consent to testing. No indication that any other participant group is blind to treatment status.	3	Three out of 50 (6%) students moved, not reported by group. Further missing post-test data for 9 (18%), not reported by group. Comparing the footnote in tables 6 (p. 222) to Table 2 (p. 218) shows that 5 out of 9 students are in the control group. These 9 are not considered for reintegration and ought to be students with more difficulties. A total of 24% attrition and missing data.	1/5	Nothing suggests selective reporting for post-test. Follow-up measured only for "success" students, which are much fewer (20 in total). Rating 1 for post-test and 5 for the follow-up tests (posttreatment and follow-up in their terminology).	2	28 teachers from 22 schools identified each 2 students for participation (50 students were identified). The teachers were randomised to 3 intervention and one control group. Two teachers (7%) were not randomised as they had participated in a similar experiment and were assigned to the intervention they were already trained in. Teachers are balanced except for years in special education. Students …	Unclear	Not reported	Unclear	Not reported		Not relevant, RCT.
Fuchs et al. (2001a)	Unclear	No information about how the random sequence was generated.	Unclear	Unclear sequence generation.	4	Teachers/classrooms are randomly assigned to treatment within schools, so they are not blind to treatment. No other participant group is mentioned in terms of blinding.	Unclear	No information about attrition.	1	No indication of selective reporting.	2	The number of low achievers by group reported in text (p. 499) does not match the number reported in table 2. Ethnicity, reduced lunch and repeat kindergarten imbalance for low achievers. Small imbalance on pre-test.	Unclear	Not reported	Unclear	Not reported		Not relevant, RCT.
Fuchs et al. (1999)	Unclear	No information about how the random sequence was generated.	Unclear	Unclear sequence generation.	4	No indication that any participant group was blind to treatment status.	Unclear	No information about attrition.	1	No indication of selective reporting.	4	Teachers stratified on grade and then randomised to two different interventions. Teachers chose 3 students (at 3 different achievement levels) for evaluation. Not reported if this selection is made before or after randomisation. Students at risk in grade 4 imbalanced on age and ethnicity but balanced on free lunch, no demographic imbalances for grade 2-3 students. Large student imbalance on pre-t…	Unclear	Not reported	Unclear	Not reported		Not relevant, RCT.
Fuchs et al. (2005)	Unclear	No information about how the random sequence was generated.	Unclear	Unclear sequence generation.	4	No indication that any participant group is blind to treatment status.	2	Attrition rate 9% in both intervention and control.	1	No indication of selective reporting.	1	Minor pre-test imbalance on few tests. One test potentially insensitive to improvement.	Unclear	Not reported	Unclear	Not reported		Not relevant, RCT.
Fuchs et al. (2008b)	Unclear	No information about how the random sequence was generated.	Unclear	Unclear sequence generation.	3	The test we use had blinded testers (the individual WJ III Applied Problems). No indication that any other participant group was blind to treatment status.	2	"Of the 288 AR students, 45 moved prior to post-testing. On demographic and pre-test performance variables, the 45 children who moved prior to post-testing were comparable to the 243 pupils who remained in the study, and there were no significant interactions between AR students’ tutoring condition and attrition status." (p. 496)	4	Do not report the full post-test results of the standardised measure, only the share of students falling below a certain level.	2	Gender imbalance in the control classroom condition and imbalance on one of five pre-tests. Imbalance on lunch status and one of five pre-tests for the SBI classrooms.	Unclear	Not reported	Unclear	Not reported		Not relevant, RCT.
Fuchs et al. (1994)	Unclear	No information about how the random sequence was generated.	Unclear	Unclear sequence generation.	4	No indication that any participant group was blind to treatment status.	1	Seemingly no attrition.	1	No indication of selective reporting.	2/3	40 teachers in 11 schools stratified by grade level and randomised. Teachers identified students for analysis (1 low achieving as judged by the teacher and with learning disabilities, 1 low achieving as judged by the teacher and without learning disabilities and 1 average achieving as judged by the teacher), not reported if the selection was made before or after randomisation. Teachers reasonably…	Unclear	Not reported	Unclear	Not reported		Not relevant, RCT.
Fuchs et al. (1991a)	Unclear	No information about how the sequence is generated.	Unclear	Unclear sequence generation.	4	No indication that any participant group was blind to treatment status.	1	Little attrition: "During the study, one CBM-ExS and two CBM-NExS students moved (p. 624)".	1	No indication of selective reporting.	3	Randomise teachers to one of 3 groups (two intervention and one control), who then work with 2 students in their classes. Small and not significant imbalances on baseline characteristics and pre-test scores. Teachers chose the two participating students, possibly after randomisation.	Unclear	Not reported	Unclear	Not reported		Not relevant, RCT.
Fuchs et al. (1997a)	Unclear	No information about how the random sequence was generated.	Unclear	Unclear sequence generation.	4	No indication that any participant group was blind to treatment status.	Unclear	40 teachers, 20 in control and 10 in each treatment group. 2 students in each class, so should be 80 in total. Seem to be no attrition by teachers. No attrition by students mentioned, but harder to check, as there is no information on how many students who take the test.	1	No indication of selective reporting.	4	Teachers are stratified by grade level and randomly assigned to two interventions. Then, again stratifying by grade level, the 20 experimental teachers are randomly assigned to one of two subgroups. Some student imbalances and teacher/class imbalances over teaching experience (control teachers less experienced). Not all students within classes are tested, and the tested students are identified by…	Unclear	Not reported	Unclear	Not reported		Not relevant, RCT.
Fuchs et al. (1995)	High	40 general educators from 9 schools stratified on grade level were randomised. Afterwards teachers identified three students in their reading class (one with learning disabilities, one low-performing and one average-performing) to be assessed.	High	High risk sequence generation	4	No indication that any participant group is blind to treatment status.	1	No attrition.	1	No indication of selective reporting.	4	Students from grades 2-4 but numbers per grade not reported, only teacher mean grade level (very small imbalance) and student mean grade level performance (some imbalance for low performing students) shown. Among both LD students and the low performing group some imbalance on 1 of 2 pre-tests. Large imbalance on IQ in favour of the control group, only reported for LD students. Teachers chose stud…	Unclear	Not reported	Unclear	Not reported		Not relevant, RCT.
Fuchs et al. (2002)	Unclear	No information about how the random sequence was generated.	Unclear	Unclear sequence generation.	4	No indication that any participant group was blind to treatment status.	2	Attrition seem to be 14% overall, no info on differential attrition.	1	No indication of selective reporting.	1	Teacher demographics are balanced, and so are pre-test scores.	Unclear	Not reported	Unclear	Not reported		Not relevant, RCT.
Fuchs et al. (2013b)	Unclear	No information about how the random sequence was generated.	Unclear	Unclear sequence generation.	3	Parental consent is provided for participant students. Stratification by class, so all students are likely aware. Teachers consent. Testers are blinded.	1	"Participants were 648 at-risk and 325 low-risk students in 227 classes. [...] During first grade. 57 (8.9% of) at-risk students and 25 (7.7% of) low-risk students moved to schools outside the district. This left 190 in the number knowledge tutoring + nonspeeded tutoring group, 195 in the number knowledge tutoring + speeded practice group, 206 at-risk no-tutoring control group, and 300 low-risk c…	1	No indication of selective reporting.	1	Use a two-level hierarchical model with students nested in classrooms. As randomisation is on the individual level, this ought to yield conservative standard errors, but no bias. Well-balanced on pre-tests and reasonable balance on student characteristics.	Unclear	Not reported	Unclear	Not reported		Not relevant, RCT.
Fuchs et al. (2016c)	Unclear	No information about how the random sequence was generated.	Unclear	Unclear sequence generation.	3	Testers were blind to conditions when administering and scoring tests. No indication that any other participant group is blind to treatment status.	2	Attrition rates: intervention 1: 8%; intervention 2: 6%; control: 9%.	1	No indication of selective reporting.	1	Pre-tests and IQ-test balanced, some gender imbalance, small ethnicity imbalance, balanced on free lunch and special education. All are 4th graders.	Unclear	Not reported	Unclear	Not reported		Not relevant, RCT.
Fuchs et al. (1991b)	High	Twelve resource room teachers were randomised to one of 3 conditions. Afterwards they identified six students from their reading class to include in the sample. Students were assigned randomly to read either instructional or independent level text (irrespective of classroom), although only among those students who did not have instructional levels at the primer level and text level was not actual…	High	High risk sequence generation	4	No indication that any participant group is blind to treatment status.	3	Attrition rate 25%.	1	No indication of selective reporting.	4	After randomisation of teachers they identified six students from their reading class to include in the sample. Pre-tests are done after randomisation (p. 13-14). Students in the sustained reading group had, on average, been in special education for fewer years than either the repeated reading group or the control group. Large pre-test imbalances. There are two text levels assigned randomly among…	Unclear	Not reported	Unclear	Not reported		Not relevant, RCT.
Fuchs et al. (2009)	Unclear	No information about how the random sequence was generated.	Unclear	Unclear sequence generation.	4	No indication that any participant group was blind to treatment status.	2	133 out of 162 students completed the post-test. No information about differential attrition but the reasons given for attrition seem mostly random.	1	No indication of selective reporting.	2	162 students composed the actual assignment sample because 3 students who met all criteria were accidentally not included in the assignment sample. Some pre-intervention differences over student characteristics and pre-test scores.	Unclear	Not reported	Unclear	Not reported		Not relevant, RCT.
Fuchs et al. (2010)	Unclear	No information about how the random sequence was generated.	Unclear	Unclear sequence generation.	4	Assignment within schools, likely that teachers and students know of treatment status. No information about parents. Tests administered by the study, no mention that testers are blind. No participant group is likely to be blinded.	2	"Thirty students moved before post-testing: 11 in Nashville and 19 in Houston (nine from the strategic counting with deliberate practice, 15%, 12 from the strategic counting without deliberate practice, 20%, and nine from the control group, 15%)" (p. 91).	2	Do not show any raw means neither pre or post, only scores which are z-standardised.	4	"Readers should note that several differences existed at the beginning of the study among the treatment conditions." (p. 99). Differences systematic, all are in favour of the control group. Pre-test scores are included in the analyses, however, these analyses are not reported in a way that we can use.	Unclear	Not reported	Unclear	Not reported		Not relevant, RCT.
Fuchs et al. (2013a)	Unclear	No information about how the random sequence was generated.	Unclear	Unclear sequence generation.	3	"Testers were blind to study condition when administering and scoring tests" (p. 690).	2	"Of the 290 at risk students, 22 moved (10 intervention; 12 control) before the end of the study, and another nine (6 intervention; 3 control) had at least one piece of missing data. These 31 students did not differ statistically from the remaining at risk students on pre-test measures. Among the 292 low-risk students, 10 moved prior to the end of the study. These 10 students did not differ stati…	1	No indication of selective reporting.	1	pre-intervention test scores are balanced.	Yes	"Note that, as per the study design and the Institutional Review Board protocol, we did not administer individual assessments or collect demographic data on low-risk classmates." (p. 690)	Unclear	Not reported		Not relevant, RCT.
Fuchs et al. (2014b)	Unclear	No information about how the random sequence was generated.	Unclear	Unclear sequence generation.	3	Testers were blind to study condition when administering and scoring tests. No indication that any other participant group was blind to treatment status.	2	Attrition and missing data: intervention 1: 11%; intervention 2: 13%; control: 13%	1	No indication of selective reporting.	1	The groups are well-balanced on all pre-tests.	Unclear	Not reported	Unclear	Not reported		Not relevant, RCT.
Fuchs et al. (2008a)	Unclear	No information about how the random sequence was generated.	Unclear	Unclear sequence generation.	4	No indication that any participant group was blind to treatment status.	3	7 out of 42 students leave the study, 5 treatment and 2 controls. No significant differences between leavers and participants.	1	No indication of selective reporting.	2	Intervention and control groups are close on most pre-tests. Differences across gender, ethnicity, lunch status and disability.	Unclear	Not reported	Unclear	Not reported		Not relevant, RCT.
Fuchs et al. (2016a)	Unclear	No information about how the random sequence was generated.	Unclear	Unclear sequence generation.	3	Testers are blinded. No other group is likely to be blind to treatment status.	2	204 children came from 67 classrooms in 15 schools where randomly assigned. 12 move: 8 from one treatment group, 3 from another, and 1 from the control group. The leavers are not different on pre-intervention measures. So attrition is more common in the intervention groups, but relatively small overall.	1	No indication of selective reporting.	1	Some gender imbalance. Reasonably well balanced on ethnicity and free lunches, and balanced on IQ. Small and unsystematic pre-test differences (table 2, p. 58). One outlier is trimmed in one model, but these models use factor scores, which we cannot use.	Unclear	Not reported	Unclear	Not reported		Not relevant, RCT.
Fuchs et al. (2016b)	Unclear	No information about how the random sequence was generated.	Unclear	Unclear sequence generation.	3	Testers are blind to conditions when administering and scoring tests. No indication that any other participant group is blinded.	1	Randomly assign 231 students in 14 schools and 45 classrooms to treatment and control. Similar and relatively low levels of attrition (5 and 7 in the 2 treatment groups, 6 in control). Tests of differential attrition show no significant differences. Total group after attrition is 213.	1	No indication of selective reporting.	2	Some imbalances on pre-intervention academic and IQ test. Some differences in terms of student characteristics., e.g., share of English language learners and with special education. One-to-two tutoring, which is accounted for first in the analysis, and then dropped due to negligible influence. They use models nested on the classroom level, but given individual level random assignment this should …	Unclear	An institutional review board plan is mentioned on p. 638, but not clear whether this is a protocol.	Unclear	An institutional review board plan is mentioned on p. 638, but not clear whether this contains an analysis plan.		Not relevant, RCT.
Fälth et al. (2013)	High	Follow-up to Gustafson et al. (2011). From that study: Children with reading disabilities in the first four groups were approximately matched on sex, initial cognitive abilities, and initial reading skills. Matched groups were obtained by monitoring group differences resulting from the random assignments and successively limiting the number of groups a child could be randomly assigned to, given h…	High	High risk sequence generation.	4	No indication that any participant group was blind to treatment status	Unclear	A few children failed to complete one or two of the tests and therefore, the reported number of participants in each condition varies slightly. However, the number reported is constantly 25 in each condition.	1	No indication of selective reporting.	3	All in grade 2, otherwise no demographics considered. One pre-test is balanced for all treatment groups. Some imbalance on two of the pre-tests for one of the intervention groups (Comprehension training), imbalance on another pre-test for two of the intervention groups (Comprehension training and Combined training) and imbalance on yet another pre-test for two of the intervention groups (Comprehe…	Unclear	Not reported	Unclear	Not reported		Not relevant, RCT.
Fälth et al. (2015)	Unclear	No information about how the random sequence was generated.	Unclear	Unclear sequence generation.	4	Parental consent given. No information about blinding of any other participant group.	Unclear	Attrition is not mentioned and there is no information about sample sizes in the estimations/tables.	2	Report that treatment groups e.g., "increased more" on p. 2407, but no statistics or p-values are shown.	4	Large imbalances on all three pre-tests for the primary school group (however only the word chains test is standardised). Compare gains in the analysis. No properties of the tests (e.g., max values) are reported.	Unclear	Not reported	Unclear	Not reported		Not relevant, RCT.
Gattis et al. (2010)	Unclear	No information about how the random sequence was generated.	Unclear	Unclear sequence generation.	3/4	Parental consent given. The Early Childhood Literary Assessment system scores are "obtained" (p. 306), i.e., testers should be blind on this state test (see also discussion of this at p. 310). No indication that any other participant group is blind to treatment status. 3 for the state test, 4 for the non-state test.	2	Attrition rate 11% for intervention and 12% for control.	1	No indication of selective reporting.	2	Groups are balanced except on 2nd grade pre-test where there is a small imbalance. Reasonably small imbalances on student characteristics.	Unclear	Not reported	Unclear	Not reported		Not relevant, RCT.
Gersten et al. (2015)	Low	Schools were randomly assigned to condition using a matched-pair design. Once the 78 schools were paired, the Microsoft Excel RAND function (Microsoft, 2007) was used to randomly assign one pair member to the intervention condition and the other to the control condition.	Low	Assignment is not sequential.	4	Parents actively consent. Consent seems to be sought after randomisation, which may explain the differences in the rate of consent between treatment and control groups. It is unclear who performs the testing, but the tests used are not state- or district-wide but chosen by the study. School-level randomisation so control group students may be blind to treatment, but this is not discussed. In sum,…	2	One control school leave the study after randomisation but before pre-testing. The whole pair is dropped so should not create differential attrition. A larger share of at-risk students in the intervention group consent (1643 out of 2526 compared to 1076 out of 2318 in the control group). This imbalance carry over to the sample used in the analysis. On p. 538 (see also p. 540), they report results…	1	No indication of selective reporting.	3	Small imbalances at pre-test: "Effect sizes of the intervention/control differences on the six subtest scores ranged from 0 to .07" (p. 525). Pre-tests are made after randomisation (but before intervention start). Student characteristics are also fairly well-balanced. Analysis is said to be ITT, and whenever "students were missing post-test scores, the study team used multivariate stochastic sequ…	Unclear	Not reported	Unclear	Not reported		Not relevant, RCT.
Gilbert et al. (2013)	Unclear	No information about how the random sequence was generated.	Unclear	Unclear sequence generation	4	No indication that any participant group was blind to treatment status.	2	Attrition group 3 (the one we use as control) is 3% and group 4, 5 and 6 combined (which is the intervention group the effect size is based on) is 9%. .	2	Results not shown separated by cohort	2	All 1st grade students, otherwise no demographic by group reported. Two cohorts, only pooled results shown. Pre-tests shown, very small imbalances on 3 of 4 tests (a weighted average of group 4, 5 and 6 vs 3).	Unclear	Not reported	Unclear	Not reported		Not relevant, RCT.
Gillies & Ashman (2000)	Unclear	No information about how the random sequence was generated.	Unclear	Unclear sequence generation.	3	Tests adminstered by teachers blind to the purpose of the study.	Unclear	No information about attrition.	1	No indication of selective reporting.	2	All are grade 3 students with learning disabilities, otherwise no demographics reported by group. The pre-test means reported in text, only small imbalances.	Unclear	Not reported	Unclear	Not reported		Not relevant, RCT.
Gillum (2013)	Unclear	No information about how the random sequence was generated.	Unclear	Unclear sequence generation.	4	Teachers assessed the pre and post-tests, probably not blinded. Parents give consent. No indication that students were blind to treatment status.	1	No attrition or missing data.	1	No indication of selective reporting.	2	Some gender and ethnicity imbalance. Age not shown by group, only stated it ranged between 10 and 12 years. No pre-test imbalance.	Unclear	Not reported	Unclear	Not reported		Not relevant, RCT.
Given et al. (2008)	Unclear	No information about how the random sequence was generated.	Unclear	Unclear sequence generation.	3	Randomize within 3 schools, teachers should likely be aware of treatment status, whereas it is unclear if students are aware. Testers are blind to treatment status.	3	"During the course of the project eleven students were lost due to family moves (n = 6), school suspension (n = 3), or withdrawal from the project (n = 2)" (p. 89). This is somewhat different over the groups, which are very small (15 in each to start with), one group ends with 11, one has all 15 left. Control group has 13 students that participate.	1	No indication of selective reporting.	2019-04-03	Groups are extremely small. There is only one significant pre-intervention test score difference, however, significance should be difficult to attain with the small groups. Some differences are substantial, and for some comparisons, i.e. Group 1 against the control group, are systematically in favour of the control group. Group 1: 5 of 9 tests are imbalanced, Group 2: 2 are imbalanced, Group 3: 7…	Unclear	Not reported	Unclear	Not reported		Not relevant, RCT.
Greenwood et al. (1993)	Unclear	No information about how the random sequence was generated in this study or in Greenwood et al. (1989), which this is a follow-up to.	Unclear	Unclear sequence generation.	3	Sixth-grade teachers were blind with respect to the students original intervention groups.	4	The percentages of students lost to the study after 6 years were 26.7% and 24.4% for control and treated respectively. However, as a general district policy, students in special education program were not tested with the CTBS. Thus, complete data were available for a total of 216 of the 303 students in the follow-up sample, thus a further 21% have missing data. Unclear how many of these latter on…	4	Pre-test means not reported.	4	Follow-up to Greenwood et al., 1989: Six schools randomised (4 intervention and 2 control). Age and pre-tests not shown. It is stated (p. 376) that there were significant baseline IQ differences and pre-test differences but this is between all 3 groups (there is a comparison group of high-SES school students and the treated and control groups are low-SES schools). Means of IQ reported by group an…	Unclear	Not reported	Unclear	Not reported		Not relevant, RCT.
Gunn et al. (2005)	Unclear	No information about how the random sequence was generated.	Unclear	Unclear sequence generation.	3	"Assessors who were unaware of the child’s intervention status administered all tests." (p. 71)	3/4	359 families in total. 28 move before randomisation, which is unproblematic, so starting number for attrition is 331. 148 receive treatment and 151 in control. At T1, 145 (treatment) and 145 (control) take the standardised test. At T5 the corresponding numbers are around 99 and 96 depending on the test, so little more than a third is lost to attrition. The attrition analysis on p. 73 find some ev…	2	The results for earlier measurements are not shown in tables or reported in full.	4	"Three students who could not participate in groups because of sceduling limitations received one-to-one instruction" (p. 70). They include a term for "quadratic growth" in their models, so we cannot use anything other than the raw means. Groups are reasonably well-balanced at pre-test, but unclear if the remaining students also were balanced at pre-test as the group differs a lot between T1, T3 …	Unclear	Not reported	Unclear	Not reported		Not relevant, RCT.
Gustafson et al. (2000)	Unclear	No information about how the random sequence was generated.	Unclear	Unclear sequence generation.	4	The 9 teachers help develop and implement the intervention. Control teachers aware of treatment status. Experimenter tests students. No indication that students or parents are blind to treatment status.	1	No attrition.	2	The tests of visual perception and verbal fluency, which are only conducted pre-intervention, are not reported in tables with standard deviations, only in text with means.	3	14 schools and 14 teachers are randomly assigned to intervention (9 schools) and controls (5 schools). With the exception of phonological awareness (around 0.5 SD), the imbalances are small at pre-test. No other student characteristics shown. There is one grade 2 control group and one control group consisting of normal readers, these have both too high risk of bias.	Unclear	Not reported	Unclear	Not reported		Not relevant, RCT.
Gustafson et al. (2011)	High	Children with reading disabilities in the first four groups were approximately matched on sex, initial cognitive abilities, and initial reading skills (see Tables 1 and 2). Matched groups were obtained by monitoring group differences resulting from the random assignments and successively limiting the number of groups a child could be randomly assigned to, given his or her results at the first tes…	High	High risk sequence generation.	4	No indication that any participant group was blind to treatment status.	1/2/3	Attrition from 0-6 students (0-24%) depending on group and test. Reading comprehension, passage comprehension, word decoding, and sight word reading are standardised. Rating 1 for all word decoding and sigth word reading outcomes (between 23-25 students are still in study out of an original sample size of 25). For the reading comprehension test, the phonological intervention group get a rating of…	3	One test is missing from Table 2, the segment subtraction. It is included in the follow-up study (Fälth et al, 2013).	3	Some large imbalances in cognitive abilties at pre-test (e.g., non-verbal intelligence, phonological short-term memory). Some large differences also for the reading tests. However, differences do not seem to be systematically in favour of any group.	Unclear	Not reported	Unclear	Not reported		Not relevant, RCT.
Gustafson et al. (2007)	Unclear	No information about how the random sequence was generated.	Unclear	Unclear sequence generation.	4	No indication that any participant group is blind to treatment status.	Unclear	"A few children failed to complete one or more tests explaining why the reported number of participants will vary slightly between different measures in the Results section." Not stated how many they are.	1	No indication of selective reporting.	3	"Each special instruction teacher was assigned children belonging to all the three groups" (p. 215). Risk of spillovers probably low because of the nature of the intervention (CAI) but not discussed. Unclear whether testing and categorization is done before or after randomisation. Pre-tests are reasonably well-balanced. No student characteristics shown. There is one control group consisting of no…	Unclear	Not reported	Unclear	Not reported		Not relevant, RCT.
Fuchs et al. (2014a)	High	Originally a randomised design but only 57% of teachers/classrooms had assignment according to design.	High	High risk sequence generation.	4	No indication that any participant group is blind to treatment status.	2	Student level attrition before pre-test (unclear when the randomisation took place, before or after pre-test) 8% and from pre to post-test a further 9% (11.26% intervention CAL, 8.28% intervention WP, 9.23% control). The study involved 4 cohorts of students and teachers initial assignment remained the same. No mentioning of teacher attrition, may be none.	2	Only effect sizes reported. Do not report results separately for the 4 cohorts, only combined.	2	2nd grade students, otherwise no demographic statistics reported and no teacher characteristics reported.	Unclear	Not reported	Unclear	Not reported	3	Originally a cluster-randomised design but only 57% of teachers/classrooms had assignment according to design. 17 pre-tests shown, one large imbalance, otherwise resonably balanced. Use a multilevel model with pre-test scores as covariates in the analysis. (Test teacher level covariates but they do not add enough explanatory power and are omitted).
Hansson (2014)	High	Non-random assignment.	High	High risk sequence generation.	4	Control children are in most cases in the same class as treatment children, so are unlikely to be blind to not being treated. However, the control group is created after the start of treatment, so they may be unaware that they are the control group. Most or all tests are made by the whole class. But no clear indication that any participant group is blind to treatment.	2	Attrition is 2 students, one treated and one control. There are two control students that do not complete all questions on the three tests. It is unclear why. This does not affect the results in a substantial way.	1	No indication of selective reporting.	1	No other bias detected.	Unclear	Not reported	Unclear	Not reported	4	We have obtained the individual level data for another project and performed our own regressions. The control group was pair-matched and chosen to match the intervention group on gender, grade and pre-intervention test scores, and almost all intervention-control pairs share the same teacher and classmates. We use the pre-test scores and indicators for the sub-test made in a OLS regression on post…
Hallstedt et al. (2018)	Low	Individual randomisation to one of four conditions within 87 classes in 27 schools. One passive control and one placebo control group, which received a reading intervention. Intervention and randomisation performed in sequentially (by city) by researchrandomizer.org.	Low	Sequential, but it doesn't seem possible for students to influence or know the allocation. And neither could the first author who did the randomisation as no baseline data was collected before randomisation	4	Research assistants performed the various post-tests. Not mentioned whether they were blind to treatment status. No other participant group mentioned in relation to blinding.	1	Total attrition 14.5% from pre-test to follow-up. Large difference between control and the two treatment conditions with the treatment conditions having larger attrition rates. However, almost all are used in the analysis, so not sure what is meant by attrition (see FIgure 2, p. 9, and e.g., table 4, p. 12), but probably because they impute missing data. They do loose some at post and follow up t…	4	Two of the standardised test batteries are taken twice "to reduce the risk of poor performance" (p. 8). The highest score for every scale is used and other test is not reported. Do not report raw means and SD, the pre-test means and SE are however not adjusted (so we can use the SE's to calculate SD) but post and follow up is from the multi-level (repeated measure) model and it is unclear if any …	2	Some imbalances on student characteristics. Difficult to say if the differences are large for the pre-treatement math test, as the standard deviations are missing. Multilevel models used in the analysis with pre-tests as covariates. Other variables are used as moderators, not sure if they are included as covariates in all models. Not all 3 level models including class converge, so the class varia…	Unclear	Not reported	Unclear	Not reported		Not relevant, RCT.
Hatcher et al. (2006)	Unclear	No information about how the random sequence was generated.	Unclear	Unclear sequence generation.	3	All screening and follow-up testing was done by members of the research team who were not aware of which group the children had been allocated to.	2	After randomisation, one school (out of 14) withdrew, thus removing 6 children (3 intervention and 3 control) from the study. 39 out of 42 children completed study in the intervention group (attrition rate 7%) and 38 out of 42 completed study in control condition (one child moved school during study) (attrition rate 9 %).	3	Do not report raw post-means but only differences between groups resulting from a regression controlling for the pre-test measure in question along with the covariates age, sex, receptive vocabulary, and phoneme completion.	3	Age is balanced. Imbalance on all 5 pre-tests and all favours control. Largest imbalance just under 0,5 SD. Control for pre-test in analysis.	Unclear	Not reported	Unclear	Not reported		Not relevant, RCT.
Hatz & Sachse (2010)	Unclear	No information about how the random sequence was generated.	Unclear	Unclear sequence generation.	4	School-level randomisation but no discussion about whether control school students and teachers are blind to treatment status. Unclear whether testers are blinded, but they are employed by the study and the tests are not the schools regular tests. There is no discussion about blinding of testers. Parental consent given.	2/3	Little attrition, start with 118 in fall of first grade and there 113 (4 % attrition) left at the first two post-tests in spring, and 98 (17 % attrition) at the end of second grade. Authors claim that the attrition is not much different in the treatment and control groups, but no formal test performed. Rating: 2 for post-tests 1 and 2, and 3 for second grade tests (follow-up).	1/2	There are no student characteristics shown for the separate intervention groups. Rating: 1 for post-test 1 contrast (when groups are not separated), 2 for post-test 2 and follow up.	3	Stratify on urban/rural status and number of children with immigration background and then randomly assign schools to treatment and control. There is also a second randomisation, within the treatment group, after the first part of the training is completed. One of the groups get further training. Well-balanced treatment and control group on most characteristics in Table 1, with the exception of g…	Unclear	Not reported.	Unclear	Not reported.		Not relevant, RCT.
Heistad (2005)	High	Non-random assignment.	High	High risk sequence generation.	4	No indication that any participant group was blind to treatment status.	3	19% of treatment group had not both pre- and post-test scores and were not used. One of the tests only given to one grade so sample size lower for that outcome, 96 treated, 78 analysed.	1	No indication of selective reporting.	1	No other bias detected.	Unclear	Not reported	Unclear	Not reported	3	Match on pre-test, grade, ELL, special education, free lunch, race, home language and gender. Matching students were chosen only from schools in Minneapolis within the same adequate yearly progress status. "Perfect matches of RN and control students were accomplished for 73 (93%) of the pairs, 3 (4%) pairs were matched on 7 of 8 variables, and 2 pairs (3%) were matched on 6 of 8 variables" (p. 6)…
Heller & Fantuzzo (1993)	Unclear	No information about how the random sequence was generated.	Unclear	Unclear sequence generation.	4	Parents are not blinded, and teachers are aware of treatment status. No indication that any other participant group was blind to treatment status.	1	Four children (of 84, 5%) were eliminated from the study, two were suspended due to severe conduct problems, one relocated to another school, and one had extremely poor school attendance.	2	Results presented as means of dyads only but only students in treated groups are paired in same-sex dyads for treatment, control students are not.	1	Reasonably balanced on age, grade, gender and pre-test (p. 4)	Unclear	Not reported	Unclear	Not reported		Not relevant, RCT.
Hempenstall (2008)	High	Non-random assignment.	High	High risk sequence generation.	4	Testing performed by researcher or affiliated postgraduates. No other participant group discussed in terms of blinding.	2	206 at intervention start. 15 dropout. However, the analyses mentioned on p. 38 include 206 students. No mention of differential attrition between treatment and control groups.	1	No indication of selective reporting.	1	No other bias detected.	Unclear	Not reported	Unclear	Not reported	4	Age and pre-tests are shown. No age imbalance but some pre-test imbalance on some of the tests (there are 5). Participants (both intervention and control) from 9 schools. Waitlist design, not randomised. Some schools (not reported how many) had more students than they could manage at the one time. Selection into intervention/waitlist was based upon administrative criteria such as being from the s…
Hitchcock et al. (2011)	Low	Random assignment of classrooms to treatment or control condition within schools, using Excel’s rand () function to create a random number.	Low	Random assignment was done by a statistician who was removed from all aspects of intervention delivery.	4	Parents were asked for consent only for data collection and use and were not informed whether their children were in CSR or control, although this information was provided to any parent who followed up using the provided contact information and teachers knew at that time. No indication that any other participant group was blind to treatment status.	2	Baseline consent rates were 84.9 percent for CSR students and 78.7 percent for control students and a second round consent added 1.7% and 5.1%. No schools withdrew from the study after pre-testing and CSR implementation began (issues arose in four schools (of 30) that made them either ineligible or unwilling to participate before pre-testing but as randomisation was done within schools it should …	1	No indication of selective reporting.	2	Parent and teacher consent collected after randomisation. Apparantly no teachers declined but 1% left during the year. Baseline consent rates were 84.9 percent for CSR students and 78.7 percent for control students and a second round consent added 1.7% and 5.1%. In six schools (of 26, that is 23%) implementation of CSR began two weeks before pre-testing was completed for all students, but as it w…	Unclear	Not reported	Yes	A priori research questions stated.		Not relevant, RCT.
Hooper et al. (2013)	Unclear	No information about how the random sequence was generated.	Unclear	Unclear sequence generation.	4	No indication that any participant group was blind to treatment status.	4	139 randomised (69 intervention and 70 control), with post-test 31 intervention and 27 control. Attrition and missing data rates: intervention 55%; control: 61%.	1	No indication of selective reporting.	3	The total sample was recruited in first grade via two cohorts in successive years: cohort 1 (n=104) and cohort 2 (n=101), and the cohorts were combined for these analyses. Grade-based standard scores were used to place 67 students into typical (not at risk) student Pre-tests taken after randomisation but before intervention. Relatively large imbalance observed pre-intervention for the main outcom…	Unclear	Not reported	Unclear	Not reported		Not relevant, RCT.
Hurry & Sylva (2007)	High/Unclear	22 Reading Recovery schools self select into treatment and for each RR school two schools with similar intake were randomly assigned to be ‘Control’ (18) or ‘Phonological Training’ (23) schools. Not reported why the numbers are not 22 for each and method of randomisation not reported. In each of the 23 ‘Phonological Training’ schools, the six poorest Year 2 readers in the age range 6 to 6 years 6…	High/Unclear	Unclear sequence generation/High risk sequence generation	3	Testers are blinded. No indication that any other participant group is blind to treatment status	2	Three post-tests at different follow-up lengths. At post-test 1/2/3, attrition of treated is 4%/8%/16%, within school control 7%/7%/12%, and control school 2%/4%/11%. No formal test of differential attrition.	2	Do not show or mention demographics by groups.	3	Assessment only for Phonological Training and within-school control, see Confounding-item for contrast Reading Recovery and within-school control, and the between-school control constrasts. Do not show demographics, only report that "The groups were well matched on these demographic factors, with no significant differences". Do not mention school characteristics other than similar intake. Large o…	Unclear	Not reported	Unclear	Not reported	5	"In the 22 Reading Recovery schools, the poorest scorers among selected children (usually the bottom four) were offered intervention, the remainder being assigned to a within-school control condition" (p.231). So the control group has better pre-test results by construction, and the results are also significantly different as well as very large. Control school group is also different by construct…
Jacob et al. (2016)	Low	Random assignment was stratified at the school and grade. Used random number generator.	Low	Non-sequential allocation.	4	Used independent assessors, but not reported if they were blinded. No indication that any other participant group was blind to treatment status.	2	Response rates (at least one follow up) of 92.0% for the program group and 92.4% for the control group	1	No indication of selective reporting.	2	Demographicsand pre-test shown, reasonably balanced on everything except per cent with Prior Reading Partners participation. The full set of covariates was included in all analyses to control for any unobserved differences between the program and control groups at baseline and to improve the precision of the estimates.	Unclear	Not reported	Unclear	Not reported		Not relevant, RCT.
Jenkins et al. (2004)	Unclear	No information about how the random sequence was generated.	Unclear	Unclear sequence generation.	4	No indication that any participant group was blind to treatment status.	2	Attrition in total is 22 out of 121, fairly evenly distributed over the 2 treatment groups and the control group (8, 8, and 6, respectively).	4	Some tests that are administered as pre-intervention tests, and are said to be used for post-tests, are not reported; or are reported under another name (e.g. CTOPP, see text on p. 59 and compare tables 5 and 6, p. 71-73). Do not show raw post-test means, only adjusted means are shown.	4	Small number of participants. One significant difference over characteristics. No significant differences over classroom instruction, but differences over which curricullum that is in use. No significant differences over pre-intervention test scores, some are substantial though, but differs in whether they favour the control group or the intervention groups. Gender imbalance between the Less Deco…	Unclear	Not reported	Unclear	Not reported		Not relevant, RCT.
Jones et al. (2010)	Low	"To conduct random assignment, we employed a random numbers generator to generate, in sequence, nine random numbers ranging from 0 to 1 that were assigned to the first school in each of the nine pairs. Based on the randomly generated number, the first school in each pair was assigned to the intervention or the control group and the second school in the pair was assigned to the other group" (p. 83…	Unclear	Unclear whether the allocation was concealed.	3	"Prior to randomisation [of schools], a pairwise matching procedure was used to ensure demographic similarity of intervention and control groups" (p. 831). School principals knew about treatment status, as consent was needed, families knew too. Students may have been blind to treatment status, but not clear from the description.	3	"Attrition from fall to spring was minimal (7.2%) and primarily due to student mobility out of the participating schools. Refusals from parents to continue participation were rare. [...] There is no evidence that children with complete data on the outcomes of focus in this paper (i.e., at both Waves 1 and 2) differed significantly from those with data only at Wave 1 or only at Wave 2 (p. 833)" No…	1	No indication of selective reporting.	3	"After random assignment, the two groups were compared across the 20 demographic characteristics employed in the matching procedure. As expected, the two groups did not differ significantly on any of these characteristics and eta squared values were minimal. [...] Comparisons of demographic and achievement characteristics between consented and nonconsented children were conducted with school reco…	Unclear	Not reported	Unclear	Not reported		Not relevant, RCT.
Jordan et al. (2012)	Unclear	No information about how the random sequence was generated.	Unclear	Unclear sequence generation.	3	Children randomised within each kindergarten to three different groups. So risk that all are aware of treatment status, but the treatment is implemented in a way that should make the problems of blinding small, i.e. all children get instruction so none are treated specially in that sense. Testers not completely blinded. "At post-testing and delayed post-testing, intervention instructors assessed …	2	"During the study period, two children (one from the language and one from the number sense group) moved out of the district; two additional children (one from the language and one from the number sense group) refused to come to the intervention about 4 weeks into the study." (p. 649)	1	No indication of selective reporting.	3	There are two fairly large differences in the pre-intervention test scores, but there are also many tests. One of these differences are on one of the standardised tests.	Unclear	Not reported	Unclear	Not reported		Not relevant, RCT.
Kerins et al. (2010)	Unclear	No information about how the random sequence was generated.	Unclear	Unclear sequence generation.	4	No indication that any participant group is blind to treatment status.	2	1 of 12 students from treated (8%) and 2 of 11 from control (18%) leave the study.	1	No indication of selective reporting.	2	Gender imbalance in attrition (1 male from intervention and 2 females from control leaving 3 females in intervention and 1 in C). Mean age is balanced. All grade 1. No large imbalances on pre-test.	Unclear	Not reported	Unclear	Not reported		Not relevant, RCT.
Kidd et al. (2014)	Unclear	No information about how the random sequence was generated.	Unclear	Unclear sequence generation.	3	Outcome assessors blinded. No indication that any other participant group is blind to treatment status.	Unclear	Nothing reported, may have zero attrition and missing data.	1	No indication of selective reporting.	Unclear	Only have patterning pre-test, no other (reading or math) pre-tests are obtained. Do not report on demographics by group. Intervention and control groups are balanced on the patterning pre-test.	Unclear	Not reported	Unclear	Not reported		Not relevant, RCT.
Klinger et al. (1998)	Unclear	No information about how the random sequence was generated.	Unclear	Unclear sequence generation.	4	No indication that any participant group was blind to treatment status.	2	Nothing reported but probably no attrition as the experiment is only for 11 days. However, scores on the SAT (pre-achievement level) were not available for the LEP students nor for eight other students; hence, they are not included in this categorization (total of 4 (5%) from treatment and 16 (29%) from control)	1	No indication of selective reporting.	3	Gender is balanced. Learning disabled and language (though not shown divided on levels) is balanced but achievement levels are not. However, scores on the SAT (pre achievement level) were not available for the LEP students nor for eight other students; hence, they are not included in this categorization (total of 4 (5%) from treatment and 16 (29%) from control). Pre-test reasonably balanced.	Unclear	Not reported	Unclear	Not reported		Not relevant, RCT.
Lee et al. (2012)	Unclear	No information about how the random sequence was generated.	Unclear	Unclear sequence generation.	4	randomisation over individuals within each school, and consent needed before randomisation, so control not likely to be blind to treatment (p. 7). Skal den så ikke have 4?	1	"Two observations were dropped due to incorrect birth dates because the reading assessment was standardised by birth date. Missing data were imputed using the Markov Chain Monte Carlo (MCMC) multiple imputation method." (p. 7) Overall missing data rate is about 7%.	1	No indication of selective reporting.	1	No signficant baseline differences between treatment and control groups. No demographic imbalances either.	Unclear	Not reported	Unclear	Not reported		Not relevant, RCT.
León et al. (2011)	Unclear	No information about how the random sequence was generated.	Unclear	Unclear sequence generation.	4	No indication that any participant group was blind to treatment status.	1	Apparantly no missing data or attrition.	1	No indication of selective reporting.	3	Use only the School B contrast, which is randomised. All students same ethnicity. Only gender and pre-test are shown. Some imbalance on pre-test, particularly on the math test.	Unclear	Not reported	Unclear	Not reported		Not relevant, RCT.
Lesaux et al. (2010)	High	Non-random assignment.	High	High risk sequence generation.	4	No indication that any participant group was blind to treatment status.	2	In total 94 out of 580 (about 16 %) did not complete their academic year.	1	No indication of selective reporting.	1	No other bias detected.	Unclear	Not reported	Unclear	Not reported	2	Matched students from the same seven schools. Gender, ethnicity (including immigration status), home language use and pre-test considered. Only small imbalances. Adjust means for pre-test and demographic variables. Multilevel model and adjusted means and correct for clusters.
Lesaux et al. (2014)	Low	Within school randomisation, blocked on achievement, where teachers and their classrooms were randomised using a random number generator.	Low	Non-sequential allocation.	4	No indication that any participant group is blind to treatment.	2	Multiple imputation using the Markov chain Monte Carlo method (Little & Rubin, 1987) was used to account for missing data at pre-test or post-test. Specifically, 20 complete data sets were created based on an imputation model that included LM status, ethnicity, gender, and all pre-test and post-test scores. Of the 2,082 students enrolled at randomisation and included in the analytic sample, 123 (…	4	Do not report pre and post-tests without imputation of missing data. 20% and a whole school had missing pre-test data. Do not show all the covariates used for imputation (ethnicity and gender not shown). At pre-test, the battery included three standardised measures and two researcher-developed measures, however only 3 pre-tests are shown.	Unclear	The pre-tests with imputed data for 20% are fairly balanced, p. 21. Do not show all pre-test (show 3 of 5). Do not show any other demographic data. Balance is ok over share of LM students in each group. Seem to be imputing post-test data, as well as pre-test data. Relatively large imbalance on instructional quality at pre-test (favouring the control group).	Unclear	Not reported	Unclear	Not reported		Not relevant, RCT.
Little et al. (2014)	Unclear	No information about how the random sequence was generated.	Unclear	Unclear sequence generation.	4	No indication that any participant group was blind to treatment status.	1	Do not mention teacher attrition, 47 teachers participated and 2,150 students. Table 2 show data for 2,011 students and Table 3 for 2,028 students so missing data level is 6%.	2	Do not show data at the level of randomisation. Do not show any descriptive statistics other than pre-tests.	3	In total, 2,150 students and 47 teachers participated in the study. 4 schools, of which 12 treatment and 6 control teachers came from the same school (West) as it was organised in 'houses' and the 3 'houses' were randomised. 27-12=15 intervention teachers left for the 3 remaining schools and 20-6=14 control teachers. So effectively the number randomised is 32 and not on the same level at all scho…	Unclear	Not reported	Unclear	Not reported		Not relevant, RCT.
Macaruso et al. (2006)	High	Non-random assignment.	High	High risk sequence generation.	4	No indication that any participant group is blind to treatment status.	1	No attrition.	1	No indication of selective reporting.	1	No other bias detected	Unclear	Not reported	Unclear	Not reported	4	5 schools. From each one class chosen as intervention and one as control. Exclude students eligible for special education (9 intervention and 3 control). For the subsample we use it is not reported if they come from all 5 schools. Not mentioned why the particular set of schools were assigned to treatment. Sample reasonably well-balanced at pre-test. Only pre-test differences reported for the subs…
Mackiewicz (2010)	Low	Students randomised. Computer generated random assignment was used.	Low	Non-sequential allocation.	4	Parental consent given (p. 57). No indication that any other participant group was blind to treatment status.	1	No missing data.	2	No demographics shown by group.	1	Minor pre-test imbalances, no demographics reported by group (only total).	Unclear	Not reported	Unclear	Not reported		Not relevant, RCT.
Marx & Keller (2010)	Unclear	No information about how the random sequence was generated.	Unclear	Unclear sequence generation.	3	Students/Children seem to be randomised, in strata determined by pre-test scores, within the same schools/Kindergartens (but very little details about this). Post-tests are not performed by the same students who deliver the training program.	3	There is some attrition, about 12% in the Kindergarten and 7% in the 1st grade sample. No info on differential attrition.	1	No indication of selective reporting.	3	Large imbalance over the share of German speaking children (more in the control group) in the kindergarten sample. All pre-test differences favour the treatment group, although differences are mostly small.	Unclear	Not reported	Unclear	Not reported		Not relevant, RCT.
Mathes & Fuchs (1993)	Unclear	No information about how the random sequence was generated.	Unclear	Unclear sequence generation.	4	No indication that any participant group is blind to treatment status.	Unclear	Nothing reported except each teacher was asked to select 6 students from her reading class to participate in the study, only 67 students participate, not reported why the number is not 72.	1	No indication of selective reporting.	4	Some differences between teachers. Each teacher was asked to select 6 students from her reading class to participate in the study, it is not reported wether the selection is done before or after randomisation of teachers. Only 67 students participate, not reported why the number is not 72. Some imbalance between the 'Sustained reading' intervention group and control on years in special education.…	Unclear	Not reported	Unclear	Not reported		Not relevant, RCT.
Mathes et al. (2003)	High	Two interventions, PALS and TDI. Eight teachers (from two schools) had conducted PALS in prior experimental studies and requested continued participation in an experimental condition. They were randomised to PALS or TDI. Contrast group (teachers) matches from teachers who stated that they used similar curricular materials to teach reading in two demographically matched schools were identified. A …	High	High risk sequence generation	4	No indication that any participant group is blind to treatment status.	2	Attrition rate among included students is 6% for PALS and 10% for control	1	No indication of selective reporting.	1	No other bias detected.	Unclear	Not reported	Unclear	Not reported	4	Partly matching teachers, partly randomising teachers. Screened students to determine which students to include in the sample, five from each class. After identifying children meeting the criterion for inclusion in analysis, the researchers confirmed the results by asking the teacher if the classifications accurately described each of the children selected. Thus, teachers have an impact on studen…
May et al. (2015)	Low	At each participating school (184 in total), a subsample of eight low-performing students eligible for Reading Recovery was identified using the Reading Recovery Observation Survey of Early Literacy Achievement. An online random assignment tool matched students into pairs according to pre-test scores and ELL status and randomly assigned one student in each pair to treatment and control.	Low	Non-sequential allocation.	4	The post-test assessments with each student were conducted by someone other than the teacher who provided RR lessons to that student (i.e., typically another RR teacher or a teacher leader). Furthermore, the ITBS reading tests are administered in a standardised format that inhibits the potential for test administrators to influence results. No mentioning of whom administer the control students' t…	3	Of the 184 schools selected to participate, 158 schools (86%) actually carried out the random assignment. Within the 158 schools that participated in the RCT, a total of 1,253 students were randomly assigned to treatment (N = 628) and control (N = 625) conditions. It was possible to link treatment students to their matched controls in a total of 433 matched pairs in 147 schools. Attrition and mis…	2	Only report baseline data for the sample in the final analysis.	1	The sample for analysis is well balanced on demographics and pre-test (only shown as levels 0-3+).	Unclear	Not reported	Unclear	Not reported		Not relevant, RCT.
Mayfield (2000)	Unclear	No information about how the random sequence was generated.	Unclear	Unclear sequence generation.	3	"Control group students were read to aloud in smallgroups for 15 minutes perday for the first semester by the same volunteer tutors in order to partially control for the Hawthorne Effect" (p. 11). "An additional limitation was the first grade teachers' awareness of students' status as experimental or control group participants, as experimental groupstudents left their classrooms one at a time for…	1	"The study initially included 31 experimental and 31 control group students; two control group students were lost to attrition" (p. 10-11.	1	No indication of selective reporting.	3	No information on pre-intervention balance. Pre-test scores included as controls. Some imbalance on both pre-tests, both in favour of the control group. Otherwise only gender, grade and repeater status reported, all are balanced.	Unclear	Not reported	Unclear	Not reported		Not relevant, RCT.
Meier & Invernizzi (2001)	Unclear	No information about how the random sequence was generated.	Unclear	Unclear sequence generation.	4	No indication that any participant group is blind to treatment status.	1	Apparently no attrition or missing data.	1	No indication of selective reporting.	3	Some pre-test imbalances, but in different directions (there are 6 pre-tests).	Unclear	Not reported	Unclear	Not reported		Not relevant, RCT.
Messer & Nash (2018)	Unclear	No information about how the random sequence was generated.	Unclear	Unclear sequence generation.	4	No indication that any participant group was blind to treatment status.	3	At the beginning of the study, there were 57 children in the experimental group and 49 in the waiting list control group. By the end of the study, there were 45 children (27 males) in the experimental group and 33 children (17 males) in the control group. Attrition rate for treatment is 21% and for control 33%. Characteristics af attrited children not examined further.	1	No indication of selective reporting.	2	Imbalances between intervention/control group at pre-test, favours control (decoding, naming speed, and small differences in phonological awareness and spelling also). Gender and age resonably balanced.	Unclear	Not reported	Unclear	Not reported		Not relevant, RCT.
Ming (2007)	High	The investigator assigned two classes to treatment and two classes to control condition.	High	High risk sequence generation.	4	No mentioning of any blinding. Parental consent obtained. The primary investigator admistered screening, pre- and post-test. The primary investigator also conducted the intervention for the treatment group.	1	36 met screening criteria, but two students were excluded from study (one due to moving and one unable to gain parental consent).	1	No indication of selective reporting.	1	No other bias detected.	Unclear	Not reported	Unclear	Not reported	4	The investigator chose two of four classes based on the number of students at risk. In the intervention classes there were 36 students and in comparison classes there were 35 students. They were screened and those who were reading less than 40 words per minute participated in the study (16 in treatment group and 18 in comparison group). Large gender difference in one of the treated classes but ba…
Mitchell & Fox (2001)	Unclear	No information about how the random sequence was generated.	Unclear	Unclear sequence generation.	3	Examiners were blinded. No indication that any other participant group was blind to treatment status.	1	No mentioning of attrition or missing data, most likely there is nothing missing as it is a four week intervention.	1	No indication of selective reporting.	3	Some pre-test imbalance, control group scores higher on 2 of 4 pre-tests. Otherwise nothing is considered.	Unclear	Not reported	Unclear	Not reported		Not relevant, RCT.
Nelson et al. (2005a)	High	Screen in two steps to identify target group but randomize between step 1 and 2 and then exclude 6 children based on the screening test result (which are outcome measures: phonological awareness and rapid naming skills).	High	High risk sequence generation.	4	Parental consent obtained. No information about blinding for any other participant group, but nothing suggests that they were blinded.	Unclear	6 out of 42 children initially randomised are excluded after randomisation due to high scores on tests on phonological awareness and rapid letter naming. The excluded are balanced over the treatment and control group, i.e., 3 from each group. Then on p. 6 the authors state that 36 children are randomised, which is unclear. 1 child seem to leave the study, if the degrees of freedom in the t-tests …	1	No indication of selective reporting.	4	Some large imbalances over student characteristics but very small study, so not necessarily an indication of a randomisation gone wrong. Emotional disturbance screening scores well-balanced. Use ANOVAs with the change scores, which we cannot use to calculate effect sizes. Note that the effect sizes they report are inflated compared to what we use, as they divide by the standard deviation of the c…	Unclear	Not reported	Unclear	Not reported		Not relevant, RCT.
Nelson et al. (2005b)	Unclear	No information about how the random sequence was generated.	Unclear	Unclear sequence generation.	4	Parental consent obtained. No information about blinding for any other participant group, but nothing suggests that they were blinded.	3	"Forty-seven (27% attrition rate) and 16 (20% attrition rate) children in the experimental and nonspecific treatment groups participated over the course of the assessment period, respectively." (p. 31). All children that leave the study have 0 points on the word identification and word attack measures.	1	No indication of selective reporting.	3	Student characteristics are reasonably well-balanced, but some imbalances on the pre-tests of behavior (particularly on maladaptive behavior). Two large pre-test differences. They use ANOVAs but do not rapport adjusted means (and otherwise not enough information) so we can only use the raw means.	Unclear	Mentions "approved Institutional Review Board Procedure" but unclear if this is a protocol.	Unclear	Not reported		Not relevant, RCT.
Nielsen et al. (2012)	Unclear	No information about how the random sequence was generated. It is stated that they initially randomised but unclear if they deviated from this (see the Other bias item).	Unclear	Unclear sequence generation.	4	No indication that any participant group was blind to treatment status.	1	"While we began with 30 participants, after the first 2 weeks of intervention, one intervention student was dismissed from the study due to severe behavior problems in the classroom and the intervention, and a student in the control group moved out of the district" (p. 279).	1	No indication of selective reporting.	4	There is a somewhat large imbalance on one of four pre-tests (table 1) and no demographics is reported by group, only overall. The authors state on p. 279 that they initially randomised the students and afterwards made sure that the ELLs students whichever group they were in (intervention or control) were matched with other non-ELL students with identical or very close scores on the TOLD. Thus so…	Unclear	Not reported	Unclear	Not reported		Not relevant, RCT.
Nunnery et al. (2006)	Unclear	No information about how the random sequence was generated.	Unclear	Unclear sequence generation.	3	randomisation over teachers in the form of waitlist controls, thus teachers are not blind to treatment status. Children may have been blinded. No indication that any other participant group was blind to treatment status.	4	Complete attrition is low, 4.4% in total. No information on differential attrition though. Many more students are missing some test scores (a total of 23% do not have both pre and post-test data, reported that 742 had data at both these time points, yet the number of students reported in table 1, showing raw scores pre, mid and post is 978, the number randomised less attrition, but attrition was …	1	No indication of selective reporting.	3/4	There are quite large pre-intervention test score differences for some grades. The pre-test scores are included in the model, however a large percentage of students (23%, 236 students) do not have both pre and post-test and missing data is not reported by condition, not even by grade. Reported that 10% do not have pre-test (97 of 978) and 15% do not have post-test (146 of 978). Rating 3 for grade…	Unclear	Not reported	Unclear	Not reported		Not relevant, RCT.
Nussbaum (2010)	Unclear	No information about how the random sequence was generated.	Unclear	Unclear sequence generation.	4	No indication that any participant group is blind to treatment status.	Unclear	364 students randomised to classes and classes randomised to treatment and control. 67 (18%) students left or did not take post-test (not reported either by class or group). On p. 94 the size of the control group (n = 136) and the experimental group (n = 161) is reported but not how many classes and not per grade (grades 3-6 grades participate). Further, one teacher revoked consent to participate…	3	Presents means for all and for the sub group of at-risk students, but not for intervention and control groups separately.	Unclear	364 students are randomised but only 68 students are at-risk for reading and 73 for math measures. One teacher revoked consent to participate in the study before beginning the intervention. Numbers at risk are imbalanced (see Incomplete outcome data). No other demographics provided, and no number of classes (or students per grade) provided. Can't find pre-test by intervention and control group, o…	Unclear	Not reported	Unclear	Hypotheses stated, but unclear if they were stated in advance and whether there was a plan of analysis that was followed.		Not relevant, RCT.
O'Connor et al. (2002)	Unclear	No information about how the random sequence was generated.	Unclear	Unclear sequence generation.	3	Testers at post-test blinded.	1	Attrition 4% (2 students), not reported by group	1	No indication of selective reporting.	4	Pre-tests are reasonably balanced. After randomisation two special education students switched group to equalise the number of special education students in the groups. 7 students in CM group (approx. 44% of the CM group), who do not show significant gains receives RLM treament the last two weeks of intervention (+ for 6 additonal weeks). In table 2 (means + SD) these childrens outcomes are not r…	Unclear	Not reported	Unclear	Not reported		Not relevant, RCT.
O'Connor et al. (2010)	Unclear	No information about how the random sequence was generated.	Unclear	Unclear sequence generation.	3	Parental consent asked for. School level randomisation, but waitlist design, so all teachers should know about treatment status. Unclear how much the children know, probably at least the control group children are unaware (until they receive the intervention). Test administered by the study, no mentioning of blinded testers.	3	9 students left the stydy; n = 69. Unclear how they are distributed over the treatment and control groups.	1	No indication of selective reporting.	2	Randomise at school level or tracks within school, yielding few randomised units. There is in total 8 schools but unclear how many tracks are assigned at the sites in California. Pre-tests are relatively well-balanced.	Unclear	Not reported	Unclear	Not reported		Not relevant, RCT.
O'Shaughnessy & Swanson (2000)	Unclear	No information about how the random sequence was generated.	Unclear	Unclear sequence generation.	2	Not reported whether assessors were blinded but reported that teachers, parents and administrators were blinded.	1	Probably no attrition or missing data.	3	Gender and ethnicity means by group not reported, only chi square test. SES only reported at overall school level	3	Some fairly large pre-test imbalances. SES not reported (only at overall school level, 3 participating schools). Gender and ethnicity only reported as chi square test.	Unclear	Not reported	Unclear	Not reported		Not relevant, RCT.
Pasnak et al. (2009)	Unclear	No information about how the random sequence was generated.	Unclear	Unclear sequence generation.	3	Testers blinded.	2	Attrition and missing data total rate of 11% (380 are randomised and have complete end of year data for 339.	1	No indication of selective reporting.	Unclear	"When a child in the experimental group met criterion on oddity, insertion, and number conservation, instruction was terminated for that child and the yoked children in each of the three control groups. Because the children were yoked in this manner, the average number of sessions was the same across the groups, even though the children progressed at different rates — the instruction for some qua…	Unclear	Not reported	Unclear	Not reported		Not relevant, RCT.
Pasnak et al. (1996)	Unclear	No information about how the random sequence was generated.	Unclear	Unclear sequence generation.	4	No indication that any participant group is blind to treatment status.	4	Two "sets" of intervention students (not reported what that is, but based on reported numbers it is 10 students in total and in Pasnak et al., 1996 it is reported that students were randomised in blocks of 5) were lost because of extended illness and eventual resignation of the classroom aides assigned to instruct them. The corresponding sets of control students were deleted. In addition 2 treate…	3	No pre-tests shown for the remaining groups.	Unclear	No pre-test shown. Ethnicity and age only reported for those remaining for analysis, no imbalance on age and some imbalance on ethnicity (for those analysed in 1st grade). The MAT test chosen because it has "scales similar to those SESAT scales that showed significant results" (p. 89) in the first study.	Unclear	Not reported	Unclear	Not reported		Not relevant, RCT.
Portes et al. (2018)	Unclear	No information about how the random sequence was generated.	Unclear	Unclear sequence generation.	4	No indication that any participant group is blind to treatment status.	2	p. 503: "Of the 82 who were initially randomised in these two cohorts, 74 remained until the end of the study". Four students from both groups leave the study. Attrition rate for treatment must then be (4/(40+4))=9% and for control (4/(4+34))=10%.	1	No indication of selective reporting.	4	Significant differences between ELL-intervention and ELL-control at baseline. The intervention group has higher baseline scores than control in all academic areas. Teacher characteristics are not reported for all teachers and who is missing is skewed (report for 34 treatment teachers and only 20 control teachers). Years of teaching ELLs and highest degree is not balanced.	Unclear	Not reported	Unclear	Not reported		Not relevant, RCT.
Ransford-Kaldon et al. (2011)	Unclear	No information about how the random sequence was generated.	Unclear	Unclear sequence generation.	4	No indication that any participant group was blind to treatment status.	4	Attrition is not mentioned.	1	No indication of selective reporting.	3	Very small differences on DIBELS pre-test scores, except for the Kindergarten cohort, where differences are not large, but consistently favour the treatment group.	Unclear	Not reported	Unclear	Not reported		Not relevant, RCT.
Rashotte et al. (2001)	Unclear	No information about how the random sequence was generated.	Unclear	Unclear sequence generation.	4	No indication that any participant group was blind to treatment status.	1	"Prior to post-test-1, one student from Group 2 moved away from the school" (p. 122). No more attrition than this is reported.	1	No indication of selective reporting.	3	Demographics mentioned, some (age and SES) by condition but some only for the total (gender, verbal ability, parent education, family status and literacy exposure). Students were matched on phonetic decoding and word-level reading skills at each grade level with one of each pair randomly assigned to Group, yet pre-tests (there are 13) are in general higher in the treated group for grade 1 and 2, …	Unclear	Not reported	Unclear	Not reported		Not relevant, RCT.
Rehmann (2005)	Unclear	No information about how the random sequence was generated.	Unclear	Unclear sequence generation.	3	The data collectors were blind to the participant grouping and details of the research. No indication that any other participant group is blind to treatment status.	3	Attrition and missing data: Intervention 25% and control 10%. In addition, three student scores were identified as outliers and removed from analysis.	3	"CTOPP analyzes student abilities in three areas: phonological awareness, phonological memory and rapid naming. This is accomplished through seven sub-tests as listed in Table 7. All sub-test measures were given to all participants but only the subtests and composite scores for the tests of phonological awareness were used in the analysis data" (p. 71).	2	Ethnicity, gender, SES etc reasonably balanced. Overall pre-tests reasonably balanced, some imbalance on one of the specific Kindergarten tests.	Unclear	Not reported	Unclear	Not reported		Not relevant, RCT.
Ritchey et al. (2017)	Unclear	No information about how the random sequence was generated.	Unclear	Unclear sequence generation.	4	Nothing about blinding of participant groups mentioned, other than "For the post-test, assessments were not conducted by an individual who served as the student’s tutor." (p. 73), which could indicate that assessors were blinded - but this is not explicitly stated.	1	One student moved out of the school during the intervention (from the control group), and one student withdrew (from the intervention group) making the final sample 46 students (n = 23 per condition).	1	No indication of selective reporting.	3	Imbalances over in ethnicity and mothers education. Small difference in special education status and difference in ELL status as well. Pre-test differences amounting to approximately 0.5 SD on 2 of 5 pre-tests. "In some cases, students who were randomly assigned to the control condition received some sort of intervention from school staff. We collected information about the type of intervention, …	Unclear	Not reported	Unclear	Not reported		Not relevant, RCT.
Rouse & Krueger (2004)	Unclear	No information about how the random sequence was generated.	Unclear	Unclear sequence generation.	3	For the state tests, which are the only tests we can use, the assessor is likely blind to treatment status. No indication that any other participant group was blind to treatment status.	2	Missing data 13% (intervention) and 10% (control) for the state test.	3	The post-tests are shown only for students not missing either the pre- or post-test in question. State writing and math scores are not shown, only the reading scores and only transformed to percentile scores.	3	Small gender imbalance and ethnicity reasonably balanced. Some of the pre-test show relatively large imbalances.	Unclear	Not reported	Unclear	Not reported		Not relevant, RCT.
Rutt (2014)	Low	Six students from each of 54 primary schools (two with two sites within the same school) were randomly assigned to one of three groups. Teaching assistants were randomised to one of two intervention groups. Students selected by TAs before randomisation and training of TAs. The schools Unique Reference Number (URN) was used as the seed for the random number generator used to randomly allocate pupi…	Low	Non-sequential allocation.	2	Test administrators as well as assessor blinded. An analysis specification was developed by the lead external evaluator and passed to a statistician within NFER who undertook analysis without knowing the group membership conferred by the dummy variables.	2	Attrition and missing data rate: Control: 4%; Catch up intervention 9%; Time equivalent intervention: 4%	4	Pre-tests are not shown, post-test means are not shown.	Unclear	4 students with post data are excluded from the analysis because they missed the pre-test (1 Control student and 3 from the Time equivalent treatment group). Gender and free lunch status shown, only small (not so small to me) gender imbalance between control and Time equivalent treatment groups. Pre-tests not shown and rate of balance not mentioned. Pre-tests are used as covariates.	Unclear	Mentions a protocol on p. 31, but cannot find one online.	Unclear	Not reported		Not relevant, RCT.
Ryder et al. (2008)	Unclear	No information about how the random sequence was generated.	Unclear	Unclear sequence generation.	3/4	Nothing about blinding is mentioned for any groups in the study for pre/post-testing. On p. 355 it is stated that: "the tester for the follow-up testing was blind to group assigment". 4 for the post-test ES, 3 for the follow-up.	1	No attrition during the intervention (12 pairs of children all the way through). Author was able to obtain follow-up results for 10 pairs of children (= attrition rate of 16%). No differential attrition due to the pair-matched design.	3	Two tests are dropped from the testing battery due to ceiling effects, results not shown.	3	Mostly small pre-test imbalances (largest around 0,4). Very small sample so differences expected despite matching. Does not control for remaining differences in any way. Two tests are dropped from the testing battery due to ceiling effects.	Unclear	Not reported	Unclear	Not reported		Not relevant, RCT.
Saenz (2002)	Unclear	No information about how the random sequence was generated.	Unclear	Unclear sequence generation.	4	No indication that any participant group was blind to treatment status.	2	Attrition rate 10% (119 of the original 132 students remained).	1	No indication of selective reporting.	4	To be eligible to participate, each classroom had to have an all limited English proficient (LEP) student population. Students are all native Spanish-speaking in grade 3-6. Additionally, each classroom had to have at least two students identified as learning disabled. All students in each class participated in PALS. Outcome data collected on only 11 students in each class: (a) 2 students with lea…	Unclear	Not reported	Unclear	Not reported		Not relevant, RCT.
Santa & Høien (1999)	High	Non-random assignment.	High	High risk sequence generation.	4	No indication that any participant group was blind to treatment status.	1	No attrition at post-test. 16% had moved school at follow up, same numbers for both groups	1	No indication of selective reporting.	1	No other bias detected.	Unclear	Not reported	Unclear	Not reported	4	Two intervention schools and two similar schools selected as control. All first-grade teachers and Title I tutors teaching in the intervention and control schools participated in the study. No teacher characteristics reported other than: "Two first-grade teachers (one teaching an experimental class, the other a control) had master's degrees. All of the other first-grade teachers participating in …
Schwartz (2005)	Low	A web-based programme was used to generate the random sequence.	Low	Non-sequential allocation.	4	No indication that any participant group was blind to treatment status.	3	Attrition is not mentioned. Each teacher select 2 at-risk students to participate and they are randomly assigned to either intervention (intervention first half-year) or control (intervention second half-year). They start out with 47 teachers and receive incomplete data sets from 10 teachers, indicating that either the first- or second-round student moved prior to the midyear transition testing. …	1	No indication of selective reporting.	2	Pre-intervention test scores are not significantly different and, with one exception, very similar. This is on a writing test. Some gender imbalance.	Unclear	Not reported	Unclear	Not reported		Not relevant, RCT.
Scientific Learning Cooperation (2005)	Low	Using computer-generated random numbers, random assignment was performed within each school’s group of students	Low	Allocation seems concealed.	4	School personnel perform the tests, but no mention of whether they were blinded. No indication of any other participant group being blind to treatment status.	1	Attrition due to moving (and exclusion due to age) rates 5% for treated and 6% for control.	1	No indication of selective reporting.	2	Seven participants (six from the comparison group and one from the Fast ForWord group) had used the Fast ForWord Basics product before participating in the study. That is 1% from the intervention and 6% of control. Small pre-test imbalance on 1 of 2 pre-tests. Otherwise only grade reported, which is balanced.	Unclear	Not reported	Unclear	Not reported		Not relevant, RCT.
Vaughn et al. (2006c)	Unclear	No information about how the random sequence was generated.	Unclear	Unclear sequence generation.	4	No indication that any participant group is blind to treatment status	2/3	Start with 48 students that are randomised, equally distributed between intervention and control. 22 intervention and 19 control students left at the end of intervention. However, for some tests, there is only 14 control students and 21 in the intervention. Rated 3 for some of the tests, the ones with 14 control students, and 2 for the rest.	1	No indication of selective reporting.	3	The composition of the randomised groupings change for 5 students due to scheduling issues. The students were replaced, which results in "10 cases of failed assignment", but changes seem to occur prior to intervention start. Mean effect size difference between intervention and control is 0.21 SD, and the range 0.02-0.42.	Unclear	Not reported	Unclear	Not reported		Not relevant, RCT.
Simmons et al. (2010)	Unclear	No information about how the random sequence was generated.	Unclear	Unclear sequence generation.	4	Nothing reported	Unclear	All fourth grade social studies teachers in the schools and their classes invited to participate. Not reported if any declined. Of 48 teachers participating, 2 (4%) left during the year, not reported by group. 71% of students in district 1 and 73% in district 2 consented to participate, not reported by group. Among these the attrition rate was 1%, not reported by group. A total of 68% completed a…	1	No indication of selective reporting.	4	All fourth grade social studies teachers in the schools and their classes invited to participate. Not reported if any teachers declined. Teacher imbalance on gender, ethnicity and classroom organisation between control and Comprehension treatment; on gender, total years teaching experience and classroom organisation between control and Vocabulary treatment. 71% of students in district 1 and 73% i…	Unclear	Not reported	Unclear	Not reported		Not relevant, RCT.
Slavin et al. (2009)	Unclear	No information about how the random sequence was generated.	Unclear	Unclear sequence generation.	4	No indication that any participant group was blind to treatment status.	Unclear	No information about attrition.	1	No indication of selective reporting.	3	"The within-school, single-grade design imposed serious limitations on both schools’ teaching and support resources" (p. 19-20). Do not account for clustering. But baseline differences are very small.	Unclear	Not reported	Unclear	Not reported		Not relevant, RCT.
Slavin et al. (1984a)	Unclear	No information about how the random sequence was generated.	Unclear	Unclear sequence generation.	4	No indication that any participant group was blind to treatment status.	Unclear	Unclear number of students in each group and attrition is not mentioned.	1	No indication of selective reporting.	4	"Classes containing the largest number of academically handicapped students at each grade level were chosen" (p. 436). Not clear whether this choice was pre-defined, but seems most likely. A few reasonably large pre-test differences. No student characteristics shown by group. Data from an earlier study is said to be used (p. 435), but not completely clear how, or whether this involves a breach of…	Unclear	Not reported	Unclear	Not reported.		Not relevant, RCT.
Slavin et al. (1984b)	High	Non-random assignment.	High	High risk sequence generation.	4	No participant group is likely to be blind to treatment status	Unclear	No information about attrition.	1	No indication of selective reporting.	1	No other bias detected.	Unclear	Not reported	Unclear	Not reported	4	719 students in 31 classes in five schools were assigned to the TAI program, and 652 students in 28 classes in three different schools matched on average test scores were assigned to the control group. Schools seem to be selected and then teachers volunteer while control school teacher end up on a waitlist. Pre-tests show no imbalances for non-handicapped and small imbalances for handicapped stud…
Smith et al. (2016)	Unclear	No information about how the random sequence was generated.	Unclear	Unclear sequence generation.	4	Between school randomisation. All teachers likely know but control group students might be unaware of treatment status, although this is not discussed. Active parental consent given. Trained data collectors administer the test, blinding is not mentioned.	2	Two out of 18 schools leave after random assignment in the first wave, one in the treatment group and one in the control group. Attrition within school is reasonably low, 97% get parental consent, a further 10% does not participate in the pre-test, and of those that participate about 0.5% do not participate in the post-test. They test attrition, but test only students with data at pre-test and mi…	3	Not all measures seem to be reported, the subtests from CTOPP and PPVT is only administered at pre-test but balance is not shown.	2	No large school-level imbalances reported, although standard deviations or the like is not always reported. They report that t-tests on school level did not reveal significant differences and they report demographics for the analytic sample (Tier 2), no or small imbalances. Small pre-test imbalances as well. Use a multilevel model with the "net differences" as the outcome variable and only time, …	Unclear	Not reported	Unclear	Not reported		Not relevant, RCT.
Smith et al. (2013)	Unclear	No information about how the random sequence was generated.	Unclear	Unclear sequence generation.	4	Use trained external assessors and trained local assessors, but nothing about blinding is mentioned.	2	Of the 360 students selected, 83% completed treatment, 9% withdrew from school, 3% were placed in special ed, 1 % or less were deemed no longer eligible. Of the 562 assigned to wait-list, 80% were still on wait-list at the end of the study, 8% had moved into a treatment cohort, 10% had withdrawn from treament school, 2% had extended absences or had begun special education. Sample nearly balanced …	3	Do not report all pre/post means or SDs. Some means are shown in table 2, p. 406, but not mentioned what they are and no SDs although perhaps most likely the pre-test scores.	3/Unclear	Unclear reporting of pre/post means or SD, however, the normal standard score of the WJ test has mean 100 and SD 15, so given that the SD is not too far off from 15, then the imbalances are small. The waitlisting procedure is unclear, some students on the waitlist are "moved into a cohort", which also makes the contrast used for the follow-up somewhat unclear. Rating 3 for the one-year estimate a…	Unclear	Not reported	Unclear	Not reported		Not relevant, RCT.
Solari et al. (2018)	Unclear	No information about how the random sequence was generated.	Unclear	Unclear sequence generation.	4	No indication that any participant group was blind to treatment status.	1	Attrition rate 8% and balanced between groups.	1	No indication of selective reporting.	3	Approximately 3% of students were removed and replaced by others (with next-lowest scores in the classroom) after randomisation. Demographics reasonably balanced. Thirteen pre-tests shown, some imbalance on six of them. The SDs of the control is in general larger than the SDs of the intervention groups and in some instances much larger, double the SD of the treated group, unclear why.	Unclear	Not reported	Unclear	Not reported		Not relevant, RCT.
Sood (1999)	Unclear	No information about how the random sequence was generated.	Unclear	Unclear sequence generation.	3	Graduate school clinicians, experienced in educational testing, administered all measures. The clinicians were randomly observed for accuracy in testing procedure. The primary researcher specifically avoided participating in the administration of the post-testing in order to avoid questions of researcher bias on the results.	2	Attrition rate 8%.	3	Cannot find any reporting of control group 2's post-testing except a t-value of CG1's post-test vs CG2's post-test	2	The principals (two) of three students randomised to treatment declined participation after randomisation. They would however allow post-testing so the students remained in the study but were switched from the intervention group to a control group and a member of the student’s matched triplet was moved into the treatment group. Control Group 2 (CG2) was formed in order to alleviate confounding fr…	Unclear	Not reported	Unclear	Not reported		Not relevant, RCT.
Swanson et al. (2014a)	Unclear	No information about how the random sequence was generated.	Unclear	Unclear sequence generation.	4	No indication that any participant group was blind to treatment status.	1	Apparantly no missing data or attrition.	1	No indication of selective reporting.	2	Some imbalance on some of the pre-tests between some of the intervention groups. The randomisation procedure is very sparsely described, no information about why the sample sizes are different for the groups (8 student difference between Restate and Complete is unlikely to be random). On p. 3, children are said to be drawn from 12 classrooms, but on p. 6, 17 classrooms is mentioned.	Unclear	Not reported	Unclear	Not reported		Not relevant, RCT.
Swanson et al. (2012)	Unclear	No information about how the random sequence was generated.	Unclear	Unclear sequence generation.	4	No indication that any participant group was blind to treatment status.	Unclear	Nothing reported, may have zero attrition and missing data.	2	Number of students per cohort is not reported. Post-test standard deviations not shown.	4	Within classroom assignment to control and 3 interventions for two cohorts, 91 students from 12 classrooms, that is less than 4 students per classroom total. Not reported what intervention is randomised to (or how it is chosen) in classrooms with less than 4 students or a number not a multiple of 4 (if there are such classrooms, that is not reported either). Some imbalance on some of the pre-test…	Unclear	Not reported	Unclear	Not reported		Not relevant, RCT.
Swanson & O'Connor (2009)	Unclear	No information about how the random sequence was generated.	Unclear	Unclear sequence generation.	3	Intervention conditions are nested within classrooms. The interventions are carried out by investigator trained tutors. Test assessors are blinded. Both treated and controls within each class so students and teachers probably not blinded.	1	Attrition is not mentioned. Sample sizes in tables suggest no attrition.	1	No indication of selective reporting.	3	Some age imbalance and besides grade (results separated by grade), this is the only demographic variable shown. Of 11 pre-tests, grade 2 students are balanced on only 2 and grade 4 students on none. There are some large imbalances (e.g., 3 are over 0.4 SDs for each intervention-control contrast), but not all are large. Given the small number of randomised students plus the cluster-randomisation, …	Unclear	Not reported	Unclear	Not reported		Not relevant, RCT.
Swanson et al. (2014b)	Unclear	No information about how the random sequence was generated.	Unclear	Unclear sequence generation.	4	Parental consent given. No indication that any other participant group is blind to treatment status.	Unclear	"The uneven sample size across conditions reflected some attrition" (p. 154). 193 students analysed but they do not report how many that was randomised.	4	Do not show any demographics, pre or post-tests by group(s).	Unclear	Do not show any demographics or pre-tests by group(s).	Unclear	Not reported	Unclear	Not reported		Not relevant, RCT.
Therrien et al. (2006)	Unclear	No information about how the random sequence was generated.	Unclear	Unclear sequence generation.	4	No indication that any participant group was blind to treatment status.	2	One control student left; attrition intervention 0% and control 7%.	1	No indication of selective reporting.	4	Control setting not described. Small sample size (n=30) and students from grades 4, 5 and 7 and 8 chosen, who were reading at least two grade levels below current placement or with learning disabilities. Unclear why students from grade 6 did not participate. Students' grade not reported by condition, only their reading level (balanced except reading level 1). Small imbalance on numbers at-risk an…	Unclear	Not reported	Unclear	Not reported		Not relevant, RCT.
Tolan et al. (2004)	Unclear	No information about how the random sequence was generated.	Unclear	Unclear sequence generation.	4	No indication that any participant group was blind to treatment status.	1	"There was no significant difference in attrition based on ethnicity, gender, or other demographic variables that might be related to risk [...]. No significant differences between completers and noncompleters of the intervention were found" (p. 858). Missing data level overall low, 5%.	1	No indication of selective reporting.	3	No demographics shown. Test is balanced at baseline (end of Kindergarten) but differs by approximately one third of an SD at pre-test (beginning of 1st grade).	Unclear	Not reported	Unclear	Not reported		Not relevant, RCT.
Toll et al. (2012)	Unclear	No information about how the random sequence was generated.	Unclear	Unclear sequence generation.	4	No indication that any participant group was blind to treatment status.	2	192 out of 196 still in the study at the end of intervention. We cannot use the contrast with normally achieving children, and it is unclear from which groups the children who leave the study are from. However, still a low level of attrition, even if they all were from one group.	1	No indication of selective reporting.	2	The treatment and control group of low-achieving students are close on the math pre-test, and reasonably close also on the working memory test. Unclear randomisation procedure, e.g., randomisation is alternatively described as individual assignment and school level assignment, e.g., "This random assignment was made at the school level, leading to inconsistent group sizes across the sample" (p. 24…	Unclear	Not reported	Unclear	Not reported		Not relevant, RCT.
Toll et al. (2014)	Unclear	No information about how the random sequence was generated.	Unclear	Unclear sequence generation.	3	Parental consent given . Teachers are aware of treatment status. Children not mentioned in terms of blinding. "Testers were explicitly not informed about the condition children they were assigned to." (p. 43).	1/2/3/5	Test indicate that data is missing at random, although unclear how this test is conducted. Ratings for the different intervention-control contrasts using the Early Numeracy Test: complete vs short + control at first-inbetween: attrition: 1% complete, 3% (control + short), rating = 1; complete vs short + control at second in-between: attrition: 5% complete, 3% short + control, rating 1; complete v…	1	No indication of selective reporting.	Unclear	The matching procedure used is unclear in both stages. Stated that 1 in 3 are randomised to complete treatment but the numbers reported do not match this. The matching preceeding the randomisation of the short intervention is not described further than that the same matching procedure is repeated. Gender, IQ and pre-test imbalance between complete and control. No or only minor imbalance on age, S…	Unclear	Not reported	Unclear	Not reported		Not relevant, RCT.
Top & Osguthorpe (1987)	Unclear	No information about how the random sequence was generated.	Unclear	Unclear sequence generation.	4	Four schools, randomisation takes place within each school and in the case of tutees, in each classroom. No discussion but neither teachers nor students are likely to be blind to treatment status. Parental consent is not mentioned. Study administers the test, no mention of blind testers.	1	82 tutees and 78 tutors start the study. Judging by the numbers in result tables, there is very little attrition.	1	No indication of selective reporting.	2/3	Relatively large imbalance for tutors at pre-test, especially for the SPAS test and the word attack-subtest. Smaller differences for tutees. Rating 3 for tutors and 2 for tutees.	Unclear	Not reported	Unclear	Not reported		Not relevant, RCT.
Torgerson et al. (2011)	Low	Randomisation within schools of eligible students performed after parent consent was checked and verified, and the baseline testing was completed. The randomisation used a specifically written software programme from the York Trials Unit which maintained its security.	Low	The randomisation process was undertaken by a third party, the York Trials Unit and the allocation was non-sequential.	3	The primary outcome assessment was the PIM 6 mathematics test, which was undertaken and marked independently and blind to group allocation.	2	Students in 44 schools randomised, 2 schools (5%) drop out after the first post-test and one school (2%) drop out after the next post/follow-up test (it is a waiting list design with three groups, receiving intervention in autum, spring and summer). In total 522 students were randomised. Of these, 18 students from 8 schools were randomised to the spring or summer term only. They were excluded fro…	1	No indication of selective reporting.	1	Age, gender, lunch status and pre-test shown in table 2.5, all reasonably balanced.	Yes	A (published) protocol is mentioned (p. 7)	Yes	The (published) protocol includes an analysis plan.		Not relevant, RCT.
Torgesen et al. (1999)	Unclear	No information about how the random sequence was generated.	Unclear	Unclear sequence generation.	3	All tests were administered by research assistants who were blind to the instructional condition in which each child participated.	3	23 % dropout rate. The sample contained 138 children at the end of second grade. Number of children remaining in each condition (originally 45 students in each condition) were 32 for control (=28% attrition), 37 for RCS (=17% attrittion), 33 for PASP (=26% attrition) and 36 for EP (=20% attrition).	4	Report only full set of outcome meauseres for the matched group analysis and show growth and not pre-post means. No pre-tests included for some groups.	1/Unclear	All characteristics compared in Table 1, p. 581 are reasonably well-balanced. Show pre-intervention verbal IQ og letter name knowledge for the kindergarten sample, only small imbalances. 26% of sample have been retained in either kindergarten or first grade. Unclear what sample the pre-tests mean and SDs in Table 2 refer to. Table 2 also seems to be missing some tests. Rating 1 for the kindergart…	Unclear	Not reported	Unclear	Not reported		Not relevant, RCT.
Torgesen et al. (2006)	Unclear	No information about how the random sequence was generated.	Unclear	Unclear sequence generation.	4	No indication that any other participant group was blind to treatment status.	2	"One school unit dropped out of the study after random assignment, but before learning the intervention to which it had been assigned (p. 53). Overall very little student attrition (see Table II.2, p. 10)	1	No indication of selective reporting.	4	Within schools, students are randomised to the intervention or control (we only use this contrast, not the school level randomisation of interventions). Students randomised within grades. 3rd grade: demographic imbalances on gender, lunch status and any learning or other disability, and imbalance on 5 of 9 pre-tests. All 3 screening tests reasonably balanced. 5th grade: everything reasonably bala…	Unclear	Not reported	Unclear	Not reported		Not relevant, RCT.
Torgesen et al. (2007)	Unclear	No information about how the random sequence was generated.	Unclear	Unclear sequence generation.	4	Testers were not blind to the intervention/control status of participants (footnote 2 p. B-3). No indication that any other participant group was blind to treatment status.	2	"One school unit (consisting of two schools) dropped out of the study after randomisation, but before it learned of its random assignment, leaving 31 school units and 50 schools in the study." (p.8) "The study had almost no nonresponse at baseline and very little at follow-up data collection, and most students received the instruction for the group to which they were assigned" (p. 12). 121 (112 w…	1	No indication of selective reporting.	4	Within schools, students are randomised to the intervention or control (we only use this contrast, not the school level randomisation of interventions). Students randomised within grades. 3rd grade: demographic imbalances on gender, lunch status and any learning or other disability, and imbalance on 5 of 9 pre-tests. All 3 screening tests reasonably balanced. 5th grade: everything reasonably bala…	Unclear	Not reported	Unclear	Not reported		Not relevant, RCT.
Torgesen et al. (2010)	Unclear	No information about how the random sequence was generated.	Unclear	Unclear sequence generation.	4	No indication that any participant group was blind to treatment status.	1	Attrition at follow-up: 6% for treatment 1, 3% for treatment 2 and 3% for control. No attrition at post-test.	1	No indication of selective reporting.	2	Nine pre-tests but only three of them also given to the control group due to lack of ressources. The three tests given to all are balanced. All students in the same grade, otherwise no demographics mentioned by group. Only report data for those available at follow-up only (attrition rate is low however).	Unclear	Not reported	Unclear	Not reported		Not relevant, RCT.
Toste et al. (2017)	Unclear	No information about how the random sequence was generated.	Unclear	Unclear sequence generation.	3	Assessors are blind to treatment condition.	1	Attrition was minimal, with only one student from the control group withdrawing during the course of the intervention because of relocation.	1	No indication of selective reporting.	2	Small to large imbalances at pre-test, mostly favours one or the other control group. Ethnicity only reported separately for two participating schools, not for control/intervention groups, no information about age and gender by condition.	Unclear	Not reported	Unclear	Not reported		Not relevant, RCT.
Tse & Nicholson (2014)	Unclear	No information about how the random sequence was generated.	Unclear	Unclear sequence generation.	4	No indication that any participant group was blind to treatment status.	1	95 out of 96 students conducted the post-test.	1	No indication of selective reporting.	2	One of the authors administered all the assessments. Students in the control group received Math instruction and the same amount of instructional time as the other treatment groups.This condition controlled for placebo effects, that is, the effects of receiving special attention. Same grade, age is balanced. Some pre-test imbalance on 4 of 9 pre-tests.	Unclear	Not reported	Unclear	Not reported		Not relevant, RCT.
Vadasy et al. (2000)	Unclear	No information about how the random sequence was generated.	Unclear	Unclear sequence generation.	4	No indication that any participant group was blind to treatment status.	3	"Because some children moved within the first 2 months of tutoring, we replaced two students in the treatment and two students in the control group" (p. 581). It is unclear how this replacement was made. 20 (treatment) and 17 (control) students are tested 1 year after in a follow-up test.	2	It is a bit unclear what they want to test at post-test compared to what they report, they report two tests at post-test that are listed earlier as a pre-test. Both of these are standardised.	2	There is one large imbalance on the pre-tests, but they also test a lot of things (nine pre-tests). Differences are not consistently in favour of any group. Only age and grade considered among other demographics, no imbalances.	Unclear	Not reported	Unclear	Not reported		Not relevant, RCT.
Vadasy et al. (2006)	Unclear	Two interventions in one study: one QES (Study 1), one RCT (Study 2). Effect sizes from study 1 rated 5 in Incomplete outcome data, so excluded from meta-analysis and not rated on other items. No information about the random sequence generation in Study 2, so Unclear.	Unclear	Unclear sequence generation.	4	No indication that any participant group was blind to treatment status.	4/5	Study 1: "Study attrition was 13%, due to 5 of the 46 students (11%) moving from the school (one treatment, 4 controls) and one (2%) treatment student who was uncooperative during tutoring sessions. To compare equivalent groups, 3 control students were removed due to English language learner (ELL) status (there were no ELL students in the treatment group at the end of the study), and 6 (3 control…	1	No indication of selective reporting.	3	There are no significant differences on any variable measure before treatment, but the sample size is also very small. All pre-test favours the control group. One of the differences is substantial.	Unclear	Not reported	Unclear	Not reported		This study contains a QES and a RCT. QES has too high risk of bias in Incomplete outcome data and was therefore not rated in confounding.
Vadasy & Sanders (2007)	Unclear	No information about how the random sequence was generated.	Unclear	Unclear sequence generation.	4	No indication that any participant group was blind to treatment status.	2	Page 511: "Attrition during the first phase of the study included 3 (7%) students who moved from their schools." Two treatment and one control student. However, sample sizes are said to be 23 (treatment), and 20 (control), but randomisation was perhaps not a 50-50 assignment.	1	No indication of selective reporting.	3	Substantial differences across groups on student characteristics: gender imbalance and LEP imbalance. Some imbalance on one of three pre-tests.	Unclear	Not reported	Unclear	Not reported		Not relevant, RCT.
Vadasy & Sanders (2011)	Unclear	No information about how the random sequence was generated.	Unclear	Unclear sequence generation.	3	Tests were individually administered by trained testers who were unaware of student group assignment.	2	Attrition ranges from 5-20% in the different groups. Attrition: intervention LM: 9%; control LM: 11%; intervention non-LM: 4%; control non-LM: 4%, in addition they randomly removed 9% from LM treated due to lack of tutors and from treated non-LM 2%.	1	No indication of selective reporting.	1	"Results from our pre-test three-level multilevel models revealed no significant differences between the treatment and control groups" (p. 483). Demographics also reasonably balanced. Imbalance on one of five pre-tests for non-LM, otherwise pre-tests are reasonably balanced.	Unclear	Not reported	Unclear	Not reported		Not relevant, RCT.
Vadasy & Sanders (2010)	Unclear	No information about how the random sequence was generated.	Unclear	Unclear sequence generation.	3	Tests were individually administered by testers who were unaware of student group assignment.	3	"Student attrition included nine students [out of 169] who moved (five treatment and four controls), two students removed due to severe behavior difficulties during pre-testing (one in each condition), and 10 treatment students (three LM and seven non-LM) who had been randomly selected out of the study due to a lack of enough tutoring time slots at their school (this occurred only at larger schoo…	1	No indication of selective reporting.	2	"Results from our pre-test multilevel models (see Table 4) revealed no evidence of differences between the treatment and control groups" (p. 794). Demographics reasonably balanced. Imbalance of some substance on one of five ore tests for the LM group and on two for the non-LM group.	Unclear	Not reported	Unclear	Not reported		Not relevant, RCT.
Vadasy & Sanders (2008c)	Unclear	No information about how the random sequence was generated.	Unclear	Unclear sequence generation.	3	Active parent consent were obtained. Teachers refer students, who are assigned within schools, so students and teacher are reasonably aware of treatment status. "Students were individually pre-tested and post-tested by trained testers unaware of group assignment" (p. 241).	3	"After group assignment, the sample comprised 70 students in each condition. By the end of the year, 16 (23%) treatment and 5 (7%) control students were lost to attrition. The treatment group attrition was greater due to study design: If 1 treatment student left, the student’s dyad partner was also removed from the study (although in three treatment dyads, both students moved), because tutoring i…	1	No indication of selective reporting.	2	Some reasonably large differences of student characteristics. Well-balanced pre-tests. ANCOVA type of model taking into account the clustered nature of the intervention. Use pre-test as covariate.	Unclear	Not reported	Unclear	Not reported		Not relevant, RCT.
Vadasy & Sanders (2008a)	Low	"MS Excel random number generator" as well as pre-set criteria for how classrooms were assigned (p. 933).	Low	Non-sequential allocation.	3	Tests were administered by tester who were unaware of treatment status.	3	12 students move (2 controls, 6 from T_1:1, and 4 from T_1:2) out of 96 in total.	1	No indication of selective reporting.	2	Neither the two tutoring groups, nor the control group differ significantly on any baseline characteristic. But groups are small. Some imbalance on two of six pre-tests.	Unclear	Not reported	Unclear	Not reported		Not relevant, RCT.
Vadasy & Sanders (2008b)	Low	A random number generator is used to assign students to dyads within grade and school; these student pairs are then randomly assigned to treatment or control.	Low	Non-sequential allocation.	3	Testers are unaware of treatment status.	3	14 intervention and 12 control students leave the study (14% in total). If one member of a dyad leaves, then the other is not included in the study. This goes for both intervention and control groups.	1	No indication of selective reporting.	3	No significant differences on characteristics, although some, e.g. share of certain minorities are quite large. Some imbalances on three out six pre-tests, and all pre-tests favour the control group.	Unclear	Not reported	Unclear	Not reported		Not relevant, RCT.
Vadasy & Sanders (2012)	Unclear	No information about how the random sequence was generated.	Unclear	Unclear sequence generation.	3	Tests were individually administered by testers who were unaware of student group assignment.	3	This study is a follow-up to Vadasy & Sanders (2010). "Student attrition included nine students [out of 169] who moved (five treatment and four controls), two students removed due to severe behavior difficulties during pre-testing (one in each condition), and 10 treatment students (three LM and seven non- LM) who had been randomly selected out of the study due to a lack of enough tutoring time sl…	1	No indication of selective reporting.	2	Demographics resonably balanced (table 1 in original study). Imbalance on one of five pre-tests for the LM group and on two for the non-LM group (table 3 in original study).	Unclear	Not reported	Unclear	Not reported		Not relevant, RCT.
Vadasy & Sanders (2013)	Unclear	No information about how the random sequence was generated.	Unclear	Unclear sequence generation.	3	Testers are blind to treatment status (p. 828). No indication that any other participant group is blind to treatment status.	2	Start with 208 students. Attrition in original study (Vadasy & Sanders, 2011): intervention EL: 9%; control EL: 11%; intervention non-EL: 4%; control non-EL: 4%, in addition they randomly removed 9% from EL treated due to lack of tutors and from treated non-EL 2%. Further lost to follow-up: 3 EL and 4 Non-EL, i.e. an additional 1-2% of the original sample. Total attrition 21 + 7 = 28/208 = 13.5% …	2	There are more pre-tests in the original study, which are not shown for the follow-up sample.	1	Very small pre-test differences on the one pre-test used (a composite). Student characteristics are not compared for the intervention and control groups.	Unclear	Not reported	Unclear	Not reported		Not relevant, RCT.
Van de Rijt et al. (1998)	High	Non-random assignment.	High	High risk sequence generation.	4	No indication that any participant group is blind to treatment status.	3	Attrition level 22%, not reported by group but number by group analysed in table 1 and if they were evenly distributed initially the levels vary between 15%-29%.	1	No indication of selective reporting.	1	No indication of other bias.	Unclear	Not reported	Unclear	Not reported	4	136 students from 20 schools were matched into 4 groups. Matching variables were (in decreasing order of importance) (1) pre-test score, (2) age and (3) gender. No description of why some students get the interventoin and others don't. No description of how intervention and control groups are distributed across schools. Pre-tests reasonably balanced and and not systematically in favour of either …
Vaughn et al (2008)	High	Follow-up study to Vaughn et al. (2006a, b, c). Rated as the highest rated of the original studies.	High	High risk sequence generation.	4	No indication that any participant group was blind to treatment status.	4	Table 1, p. 184, compares original and follow-up samples. Ranges from 72% to 43% of the original samples.	4	Pre-tests not shown. Post-tests not separated by cohort.	Unclear	Combine four interventions, but do not show results seperately. Reasonably well-balanced in the original studies. However, balance not shown after attrition, which makes it difficult to assess. 17 students misassigned to intervention and control but they "consider both" the intended and received intervention.	Unclear	Not reported	Unclear	A priori hypotheses mentioned on p. 183, but no indication of a full pre-registered analysis plan.		Not relevant, RCT.
Vaughn et al. (2006a)	Unclear	No information about how the random sequence was generated.	Unclear	Unclear sequence generation.	4	No indication that any participant group is blind to treatment status.	1/2	Start with 208 students. Relatively low attrition in both interventions. Spanish intervention: After randomisation of 94 students but prior to intervention onset, 5 students (3 intervention and 2 comparison) left their school. Three comparison students were randomly selected to replace the intervention students who left; these students are considered as intervention students. In all, 89 students …	1	No indication of selective reporting.	1	Reasonably small pre-test differences on the pre-tests, some around 0.3 but most well below. Student characteristics are not compared for the treatment and control groups.	Unclear	Not reported	Unclear	Not reported		Not relevant, RCT.
Vaughn et al. (2010)	Unclear	No information about how the random sequence was generated.	Unclear	Unclear sequence generation.	4	No indication that any other participant group is blind to treatment status.	4	Attrition rates: Internvention: 58%. Control: 55%. Total attrition and missing data rates: Intervention: 58%-65% Control: 55%-58% (varies for different outcomes, but all are high enough for a 4).	3	29 Tier 2 students (6% of those randomised; 14% of those analysed) did not receive this intervention and were included in an ITT analysis and reported that results did not differ from the results presented, so they are not shown. Outlier excluded from the analysis, which seems to have an effect on the results, but analyses with outliers included not shown.	1	Sample is well-balanced at pre-test.	Unclear	Not reported	Unclear	Not reported		Not relevant, RCT.
Vaughn et al. (2006b)	Unclear	No information about how the random sequence was generated.	Unclear	Unclear sequence generation.	4	No indication that any participant group is blind to treatment status	2	This study began with 35 treatment students and 34 comparison students and ended with 31 treatment students and 33 comparison students (11% and 3% attrition, respectively, due to students’ leaving the school). No test for differential attrition.	1	No indication of selective reporting.	2	Original sample: 69 students were matched and then randomly assigned to treatment or comparison groups. The composition of the randomised groups changed for 2 intervention students (6%) whose schedules could not be accommodated, and these were replaced by their matched pair. Small pre-test imbalances in a few of a total of 26 pre-tests, almost all in favour of the control group. All students were…	Unclear	Not reported	Unclear	Not reported		Not relevant, RCT.
Vaughn et al. (2016)	Unclear	No information about how the random sequence was generated.	Unclear	Unclear sequence generation.	4	No indication that any participant group is blind to treatment.	2	323 intervention and 161 control students. Overall attrition rate 12%, not reported which group they belong to. Missing data varies between 0-9% for treated and 0-9% for control. No significant difference between intervention and control regarding attrition.	2	Only pre-test is reported by group.	1	No other bias detected.	Unclear	Not reported	Unclear	Not reported		Not relevant, RCT.
Wang & Algozzine (2008)	High	Randomisation on the school level. No information about how the random sequence was generated. Selected students meeting a criterion for being at risk of continuing reading failure. Not reported if the selection was before or after randomisation of schools.	High	High risk sequence generation.	4	No indication that any participant group was blind to treatment status.	2	Attrition is not discussed. There is a some amount of missing data judging by the number of degrees of freedom used in the t-tests and F-tests, most for the intervention group (around 13-17% for the intervention and 10% for control).	1	No indication of selective reporting.	3	Randomise 6 schools to treatment (4 schools) and control (2 schools). Baseline characteristics such as share of boys and ethnicity show large differences, and is in the case of ethnicity missing for a large share of the control group. Pre-intervention test scores are however not very different, and some favour the control group, and some the intervention group.	Unclear	Not reported	Unclear	Not reported		Not relevant, RCT.
Wang & Woodworth (2011)	Unclear	No information about how the random sequence was generated.	Unclear	Unclear sequence generation.	4	No indication that any participant group was blind to treatment status.	2	Missing data level 4-6% for the intervention group and 5-8% for control group for the DreamBox experiment and overall missing data level 3% for the Reasoning Mind experiment.	1	No indication of selective reporting.	4	"Usage data reveal a considerable amount of treatment crossover and variation, that is, control students participating in the program and treatment students receiving varied dosage" (p. A-3). ITT effect sizes reported and TOT analysis conducted (hours of participation). No pre-test imbalances. Demographics resonably balanced (except more English learners in the treated group) for DreamBox and not…	Unclear	Not reported	Unclear	Not reported		Not relevant, RCT.
Wanzek et al. (2017)	Unclear	No information about how the random sequence was generated.	Unclear	Unclear sequence generation.	3	Assessors blinded.	2	Attrition was 12% in the intervention group and 6% in the control group. Missing data varies between 0% and 20.4% (one fall test has this high rate as it was not administered at one site in year one, the remaining rates are less than 2%).	1	No indication of selective reporting.	2	School provided supplemental instruction balanced between groups. Pre-tests reasonably balanced. Student demographics not reported by group, only reported that there were no differences.	Unclear	Not reported	Unclear	Not reported		Not relevant, RCT.
Wanzek et al. (2016)	Unclear	No information about how the random sequence was generated.	Unclear	Unclear sequence generation.	3	Test administrators are blind to condition.	2	"A total of 20 students (9% of total sample) withdrew from their respective schools during the school year. Attrition was 9.9% (n D 11) in the treatment group and 8.2% (n D 9) in the comparison group" (p. 47). Students that leave the sample are not significantly different from participants after correcting for multiple hypothesis testing, but no information about the size of these differences.	1	No indication of selective reporting.	2	Some imbalances (ethnicity, gender) on student characteristics. Very small imbalances on gender and ethnicity. Pre-test imbalances are not large, but not minor either (some approaching 0.3 SD).	Unclear	Not reported	Unclear	Not reported		Not relevant, RCT.
Wanzek & Roberts (2012)	Unclear	No information about how the random sequence was generated.	Unclear	Unclear sequence generation.	3	Outcome assessors most likely blinded. No indication that any other participant group was blind to treatment status.	2	101 students from 5 schools eligible (and possibly randomised (not entirely clear). 14% moved or withdrew from the study, not reported by group.	1	No indication of selective reporting.	3	Relatively small pre-test imbalances. Some imbalances on student characteristics.	Unclear	Not reported	Unclear	Not reported		Not relevant, RCT.
Weichental (1985)	Unclear	No information about how the random sequence was generated.	Unclear	Unclear sequence generation.	3	Parental permission for participation in the study was not obtained because subjects were not treated in a manner that was different from their usual instruction in the resource-specialist program. Not clear if control and intervention came from same school. Also unclear if the testers were blinded.	1	88 out of 90 originally assigned to the program complete it.	1	No indication of selective reporting.	1	Sample seems to be balanced on baseline age and IQ, although no statistical test to support this.	Unclear	Not reported	Unclear	Not reported		Not relevant, RCT.
Weiss et al. (1999)	Unclear	No information about how the random sequence was generated.	Unclear	Unclear sequence generation.	4	No indication that any participant group is blind to treatment status.	3	Two treatment students of 11 randomised asked to be dropped from the study (18%), as they did not want to miss class. Both are grade 6 students leaving no grade 6 students in the intervention group (there are 2 grade 6 students in the control group). Apparantly no attrition in the control group.	1	Nothing suggest selective reporting.	3	It is not reported if they randomise within grade level. 19 students are randomised, 11 to treatment and 8 to control. The grade distribution for treated: grade 3 (n= 2), 4 (n = 1), and 5 (n = 6) and 2 were in grade 6 but asked to be dropped from the study. The grade distribution for control: 3 (n= 3), 4 (n = 1), 5 (n = 2), and 6 (n = 2). Initially there is an almost even distribution on grades e…	Unclear	Not reported	Unclear	Not reported		Not relevant, RCT.
White (2000)	Unclear	No information about how the random sequence was generated.	Unclear	Unclear sequence generation.	4	All in the same school and are informed, as are parents. Researcher seem to administer the tests.	3	Initially, 33 at-risk sixth-students were identified as potential participants in the study. Both tutors and tutees are dropped due to e.g., scheduling conflicts and missed sessions. One-sixth grade student was dropped during data analysis for not completing the post-test instruments. The final sample was comprised of 28 at-risk sixth-grade between the ages of 11 and 14, which represented 15 tuto…	1	No indication of selective reporting.	3	Confounders (except age) shown by grade but not by intervention/control, except for the pre-tests. There are some large differences for grade 6. It is unclear how the test items used are selected. We interpret the text as meaning that all previously released items from state tests are used, not just the ones that are close to the intervention content (and not control content), but this is not exc…	Unclear	Not reported	Unclear	Not reported		Not relevant, RCT.
Wolff (2011)	Unclear	No information about how the random sequence was generated.	Unclear	Unclear sequence generation.	4	Teachers are trained in intervention program and are thus not blinded. Parents have to give consent. Unclear whether control group students know, randomisation is individual but very few students per school participate (less than 2 per school), so might not be aware of treatment status. On the other hand no indication in paper that control group is blinded. Similarly, no mentioning of testers bei…	2	Start with 117 students. Control: One child's parent's declined participation, three children excluded because of false positives (they were in normal range, and did not meet inclusion criteria after all). Intervention: one child was excluded, because he received a diagnosis of LD, which was something other than reading disability. Total treatment group is 57, control group 55 after attrition.	1	No indication of selective reporting.	2	Notable imbalance in gender between groups. Author states that it is due to chance. Use structural equation modelling to estimate effects, with pre-test measures and a gender dummy as control variables. But it is not described how the effect sizes ("d") from this model are calculated, so we use the raw means. Some of the tests have low max scores. Although the means are not very close to the max …	Unclear	Not reported	Unclear	Not reported		Not relevant, RCT.
Wolff (2016)	Unclear	No information about how the random sequence was generated.	Unclear	Unclear sequence generation.	4	Information about blinding copied from Wolff (2011), who reports the short-run results: Teachers are trained in the intervention program and are thus not blinded. Parents have to give consent, and are not blinded (p. 299). Unclear whether control group students know, randomisation is individual but very few students per school participate (less than 2 per school), so might not notice. On the othe…	3	Original sample is 117 (see Wolff, 2011). 5 children leave the short-run study, and there are 84 participants left in this 5 year follow up. There is differential attrition, 33% in the control group and 17% in the intervention group. "The dropout students did not differ significantly from the rest of the participants on the measures on which they were selected in grade 2, neither within the group…	1	No indication of selective reporting.	2	There is no test of imbalance for the intervention and control groups actually compared over the long run, results in table 2, p. 94, are before long run attrition. Imbalances are thus not possible to assess, other than combining Table 2 and the statement: "The dropout students did not differ significantly from the rest of the participants on the measures on which they were selected in grade 2, n…	Unclear	Not reported	Unclear	Not reported		Not relevant, RCT.
Xin (1996)	Unclear	No information about how the random sequence was generated.	Unclear	Unclear sequence generation.	4	No indication that any participant group was blind to treatment status.	1	Nothing reported, probably no attrition. For both studies, the no attrition hypothesis is supported by the numbers reported in e.g., Table 1 (p. 27), and Table 7 (p. 41). However, study 2 is a comparison design, and is not included in any meta-analysis (so not rated here).	1	No indication of selective reporting.	4	Unclear assignment procedure: Two general education and one special education teacher within each school. They were randomly assigned to a cooperative learning or whole-class learning group and organized a team to shift teaching both cooperative learning and whole-class learning groups. Unclear if all three are part of the team (and then who is being randomised) or if the special education teache…	Unclear	Not reported	Unclear	Not reported		Not relevant, RCT.
Risk of bias ratings in comparison design studies
Helf et al. (2009)	Unclear	No information about how the random sequence was generated.	Unclear	Unclear sequence generation.	4	No indication that any participant group was blind to treatment status.	2	1:1 grouping condition: 7,4% & 1:3 grouping condition: 11,1%	1	No indication of selective reporting.	3	Groups of students (unclear how many students in each group) randomised but unclear if it is within schools. There are 54 students from 3 schools. All students receive 2 weeks of 1:1 tutoring in the pre-intervention phase. Some imbalance on 1 of 3 pre-tests, otherwise no student demographics reported (except all are grade 1).	Unclear	Not reported	Unclear	Not reported		Not relevant, RCT.
Schwartz et al. (2012)	Low	Randomisation was made by a computer program on the National Data Evaluation Center’s website.	Low	Non-sequential allocation.	4	No indication that any participant group was blind to treatment status.	3	Teachers allocated to 1:1 and one of the 3 small group formats. If either the study child in the small-group condition or the 1:1 study student was unavailable for posttest assessment, the data from that teacher were not included in the analysis. Inconsistent that 21 cases were missing due to attrition, it should be an even number. Overall attrition must be 10.5% and it cannot be assessed other t…	1	No indication of selective reporting.	3/4	Pre-tests reasonably balanced between 1:1 and combined small group. Neither school, teacher, or student demographics reported (although all are grade 1), but all teachers serve both a 1:1 and a small group, thus teachers balanced between the 1:1 and combined small group. Some imbalance on 4 of 7 pre tests for the 1:2 group compared to 1:1 , some imbalance on one of seven pre tests for the 1:3 gro…	Unclear	Not reported	Unclear	Not reported		Not relevant, RCT.
Torgerson et al. (2011)	Low	Students were randomised within schools and the randomization used a specifically written software programme from the York Trials Unit which maintained its security.	Low	The randomization process was undertaken by the York Trials Unit and the allocation was non-sequential.	3	The primary outcome measure was the PIM 6 mathematics test, which was undertaken and marked independently and blind to group allocation.	2	Pairs trial: In total, 15 schools were randomized and remained in the trial for the duration of the autumn term. 1 school had to withdraw at the end of the autumn term. No schools withdrew from the trial during the spring term, thus 14 schools remained in the trial as of April. 1 school withdrew at the beginning of the summer term, thus 13 schools remained in the trial at the end of the study (sc…	1	No indication of selective reporting.	2	Pairs trial: Baseline characteristics (age, gender, lunch status and pre-test) are reasonably balanced, however with the individual spring results for free school meals and gender differing somewhat from the other time points. Triplets trial: Baseline characteristics are relatively balanced, but again with some differences mainly in the proportions of free schools meals and gender distribution. T…	Yes	A protocol for Trial 2 (both pairs and triplets) is provided as an appendix.	Yes	A Trial 2 analysis plan is provided in the appendix.		Not relevant, RCT.
Vaughn et al. (2003)	High	Non-random assignment.	High	High risk sequence generation.	3	Trained research assistants who were blind to the conditions and hypotheses administered all the tests.	2	1:1=10%. 1:3=3,3%. Comparisons are made between participants for whom all outcomes are available and participants for whom there are missing outcomes (due e.g., to moving). There are no significant differences between the two groups on the basis of gender, age, and ethnicity.	1	No indication of selective reporting.	1	No other bias detected.	Unclear	Not reported	Unclear	Not reported	2	All are second grade students. Gender, age, ethnicity and pre-tests reasonably balanced between 1:1 and 1:3 groups (measured separately by MES and ELL). SES not considered. Pre-test adjusted means provided.
