# Supplementary material for: Targeted school‐based interventions for improving reading and mathematics for students with or at risk of academic difficulties in Grades K‐6: A systematic review
Source: Campbell Syst Rev. 2021 Apr 6;17(2):e1152. doi: 10.1002/cl2.1152 (PMC8356298; doi:10.1002/cl2.1152)
Supplement: Supplementary file 8 — Supporting information [file CL2-17-e1152-s009.xlsx]

## Sheet: Information
Online Appendix H: Data set Effect sizes from intervention-control designs
Variable name	Description
Authors	String variable with short-hand information about authors.
Study_ID	Number identifying the study cluster.
Title	Title of report/journal article
Year	Year of publication.
Outlet	String variable with information about outlet for the study, i.e., either a journal or a dissertation or a report etc.
Country	String variable with information about the country where the intervention was conducted.
Language	String variable with information about the language used in the study.
Publishing_status	Indicator equal to one if the study has been published in a journal.
RCT_QES	String variable denoting whether the effect size is from a RCT or a QES
Level_treatment_assignment	String variable indicating the level of treatment assignment.
Test_subject	String variable denoting the subject of test the effect size is based on (reading or math).
Estimation_method	String variable indicating the type of estimation method the effect estimate is taken from (e.g., raw means, adjusted means, regression adjusted).
Effectsize_g	Effect size, Hedges' g, not adjusted for clustering.
SE_g	The standard error of the effect size, not adjusted for clustering.
Effectsize_g_adj1	Effect size, Hedges' g, adjusted for clustering using ICC = 0.09.
SE_g_adj1	The standard error of the effect size, adjusted for clustering using ICC = 0.09.
Effectsize_g_adj3	Effect size, Hedges' g, adjusted for clustering using ICC = 0.3.
SE_g_adj3	The standard error of the effect size, adjusted for clustering using ICC = 0.3.
N_classrooms	Number of classrooms.
N_schools	Number of schools.
N_districts	Number of districts.
N_regions	Number of regions.
N_treatment	Number of treatment group students.
N_control	Number of control group students.
N_total	Number of treatment and control group students.
Girls	Proportion of girls, in percent.
Grade_mean	Mean grade of intervention.
Minority	Proportion of minority students, in percent.
Low_income_pct	Proportion of low income students, in percent.
Name	String variable with name of intervention/program.
CAI	Indicator for interventions including computer-assisted instruction.
Coaching_personnel	Indicator for interventions including coaching of school personnel.
Incentives	Indicator for interventions including incentives (including non-monetary incentives).
Medium_group	Indicator for instruction in groups of 6-20 students by adults (also includes interventions where group size is uncertain).
Other_method	Indicator for interventions that do not include any of the other instructional methods
Peer_assisted	Indicator for interventions including instruction by peers.
Progress_monitoring	Indicator for interventions including progress monitoring.
Small_group	Indicator for interventions including small-group instruction by adults in groups of no more than 5 students.
Comprehension	Indicator for interventions targeting reading comprehension.
Decoding	Indicator for interventions targeting decoding (including phonics, phonemic and phonological awareness).
Fluency	Indicator for interventions targeting fluency.
Multiple_reading	Indicator for interventions targeting multiple reading areas.
Spelling_Writing	Indicator for interventions targeting spelling or writing.
Vocabulary	Indicator for interventions targeting vocabulary.
Algebra_PreAlgebra	Indicator for interventions targeting algebra or pre-algebra.
Fractions	Indicator for interventions targeting fractions.
Geometry	Indicator for interventions targeting geometry.
Multiple_math	Indicator for interventions targeting multiple math areas.
Number_sense	Indicator for interventions targeting number sense
Operations	Indicator for interventions targeting operations (e.g., arithmetic).
Problem_solving	Indicator for interventions targeting mathematical problem-solving
General_academic	Indicator for interventions targeting general academic subjects and not math and reading only.
Metacognitive	Indicator for interventions targeting meta-cognition and self-regulation.
Social_emotional	Indicator for interventions targeting social-emotional skills.
Imp_problem	Indicator for tests of general math or reading topics (i.e., tests of at least two math/reading areas).
General_test	Indicator for composite tests of both reading and math.
Post	Indicator for post-tests (as opposed to follow-up tests).
Follow_up	Indicator for follow-up tests (as opposed to post-tests).
Duration	Duration of intervention in weeks, combined variable from information about received mean number of weeks and intended number of weeks (received is used whenever information was available).
Sessions	Number of sessions, combined variable from information about received mean number of sessions and intended number of sessions (received is used whenever information was available).
Hours_week	Mean number of hours of intervention per week, combined variable from information about received mean number of hours and intended number of hours (received is used whenever information was available).
School_staff	Indicator equal to one if the intervention was implemented by school staff.
Sequence_generation	String variable containing the rating on the sequence generation item in the risk of bias tool.
Allocation_concealment	String variable containing the rating on the allocation concealment item in the risk of bias tool.
Blinding	Rating on the blinding item in the risk of bias tool.
Incomplete_outcome	Rating on the incomplete outcomes item in the risk of bias tool.
Reporting	Rating on the selective reporting item in the risk of bias tool.
Other_bias	Rating on the other bias item in the risk of bias tool.
Protocol	String variable containing the assessment on the protocol item in the risk of bias tool.
Analysis_plan	String variable containing the assessment on the analysis plan item in the risk of bias tool.
Confounding	Rating on the confounding item in the risk of bias tool.

## Sheet: Data
Authors	Study_ID	Title	Year	Outlet	Country	Language	Publishing_status	RCT_QES	Level_treatment_assignment	Test_subject	Estimation_method	Effectsize_g	SE_g	Effectsize_g_adj1	SE_g_adj1	Effectsize_g_adj3	SE_g_adj3	N_classrooms	N_schools	N_districts	N_regions	N_treatment	N_control	N_total	Girls	Grade_mean	Minority	Low_income_pct	Name	CAI	Coaching_personnel	Incentives	Medium_group	Other_method	Peer_assisted	Progress_monitoring	Small_group	Comprehension	Decoding	Fluency	Multiple_reading	Spelling_Writing	Vocabulary	Algebra_PreAlgebra	Fractions	Geometry	Multiple_math	Number_sense	Operations
Al-Hazza (2002)	19770510	An examination of the effects of the America Reads tutoring program and tutor training on the attitude and academic achievement of urban at-risk minority students	2002	Dissertation	USA	English	0	QES	School	Reading	adjusted means	0.553454	0.347784	0.541566	0.45873	0.512755	0.648534		4	1	1	13	25	38	57	1	98	98	America Reads Tutoring Program	0	0	0	0	0	0	0	1	1	1	0	1	1	1	0	0	0	0	0	0
Al-Hazza (2002)	19770510	An examination of the effects of the America Reads tutoring program and tutor training on the attitude and academic achievement of urban at-risk minority students	2002	Dissertation	USA	English	0	QES	School	Reading	adjusted means	0.338914	0.296993	0.331555	0.412779	0.313714	0.60224		4	1	1	23	23	46	57	2	98	98	America Reads Tutoring Program	0	0	0	0	0	0	0	1	1	1	0	1	1	1	0	0	0	0	0	0
Al-Hazza (2002)	19770510	An examination of the effects of the America Reads tutoring program and tutor training on the attitude and academic achievement of urban at-risk minority students	2002	Dissertation	USA	English	0	QES	School	Reading	adjusted means	0.692986	0.314742	0.677992	0.425589	0.641646	0.612261		4	1	1	23	20	43	57	2	98	98	America Reads Tutoring Program	0	0	0	0	0	0	0	1	1	1	0	1	1	1	0	0	0	0	0	0
Al Otaiba et al. (2005)	36622769	Tutor-Assisted Intensive Learning Strategies in Kindergarten: How Much is Enough?	2005	Exceptionality	USA	English	1	RCT	Individual	Reading	raw means	0.54525	0.291033	0.54525	0.291033	0.54525	0.291033	12	4	1	1	25	24	49	36	0	96	96	Tutor Assisted Intensive Learning Strategies (TAILS)	0	0	0	0	0	0	0	1	1	1	1	1	0	1	0	0	0	0	0	0
Al Otaiba et al. (2005)	36622769	Tutor-Assisted Intensive Learning Strategies in Kindergarten: How Much is Enough?	2005	Exceptionality	USA	English	1	RCT	Individual	Reading	raw means	0.610784	0.292358	0.610784	0.292358	0.610784	0.292358	12	4	1	1	25	24	49	36	0	96	96	Tutor Assisted Intensive Learning Strategies (TAILS)	0	0	0	0	0	0	0	1	1	1	1	1	0	1	0	0	0	0	0	0
Al Otaiba et al. (2005)	36622769	Tutor-Assisted Intensive Learning Strategies in Kindergarten: How Much is Enough?	2005	Exceptionality	USA	English	1	RCT	Individual	Reading	raw means	0.355108	0.288016	0.355108	0.288016	0.355108	0.288016	12	4	1	1	25	24	49	36	0	96	96	Tutor Assisted Intensive Learning Strategies (TAILS)	0	0	0	0	0	0	0	1	1	1	1	1	0	1	0	0	0	0	0	0
Al Otaiba et al. (2005)	36622769	Tutor-Assisted Intensive Learning Strategies in Kindergarten: How Much is Enough?	2005	Exceptionality	USA	English	1	RCT	Individual	Reading	raw means	0.371858	0.288232	0.371858	0.288232	0.371858	0.288232	12	4	1	1	25	24	49	36	0	96	96	Tutor Assisted Intensive Learning Strategies (TAILS)	0	0	0	0	0	0	0	1	1	1	1	1	0	1	0	0	0	0	0	0
Al Otaiba et al. (2005)	36622769	Tutor-Assisted Intensive Learning Strategies in Kindergarten: How Much is Enough?	2005	Exceptionality	USA	English	1	RCT	Individual	Reading	raw means	0.201595	0.286498	0.201595	0.286498	0.201595	0.286498	12	4	1	1	25	24	49	36	0	96	96	Tutor Assisted Intensive Learning Strategies (TAILS)	0	0	0	0	0	0	0	1	1	1	1	1	0	1	0	0	0	0	0	0
Al Otaiba et al. (2005)	36622769	Tutor-Assisted Intensive Learning Strategies in Kindergarten: How Much is Enough?	2005	Exceptionality	USA	English	1	RCT	Individual	Reading	raw means	0.239367	0.286795	0.239367	0.286795	0.239367	0.286795	12	4	1	1	25	24	49	36	0	96	96	Tutor Assisted Intensive Learning Strategies (TAILS)	0	0	0	0	0	0	0	1	1	1	1	1	0	1	0	0	0	0	0	0
Al Otaiba et al. (2005)	36622769	Tutor-Assisted Intensive Learning Strategies in Kindergarten: How Much is Enough?	2005	Exceptionality	USA	English	1	RCT	Individual	Reading	raw means	0.583256	0.294749	0.583256	0.294749	0.583256	0.294749	12	4	1	1	24	24	48	42	0	100	83	Tutor Assisted Intensive Learning Strategies (TAILS)	0	0	0	0	0	0	0	1	1	1	1	1	0	1	0	0	0	0	0	0
Al Otaiba et al. (2005)	36622769	Tutor-Assisted Intensive Learning Strategies in Kindergarten: How Much is Enough?	2005	Exceptionality	USA	English	1	RCT	Individual	Reading	raw means	0.354939	0.290939	0.354939	0.290939	0.354939	0.290939	12	4	1	1	24	24	48	42	0	100	83	Tutor Assisted Intensive Learning Strategies (TAILS)	0	0	0	0	0	0	0	1	1	1	1	1	0	1	0	0	0	0	0	0
Al Otaiba et al. (2005)	36622769	Tutor-Assisted Intensive Learning Strategies in Kindergarten: How Much is Enough?	2005	Exceptionality	USA	English	1	RCT	Individual	Reading	raw means	0.377059	0.291229	0.377059	0.291229	0.377059	0.291229	12	4	1	1	24	24	48	42	0	100	83	Tutor Assisted Intensive Learning Strategies (TAILS)	0	0	0	0	0	0	0	1	1	1	1	1	0	1	0	0	0	0	0	0
Al Otaiba et al. (2005)	36622769	Tutor-Assisted Intensive Learning Strategies in Kindergarten: How Much is Enough?	2005	Exceptionality	USA	English	1	RCT	Individual	Reading	raw means	0.718133	0.297834	0.718133	0.297834	0.718133	0.297834	12	4	1	1	24	24	48	42	0	100	83	Tutor Assisted Intensive Learning Strategies (TAILS)	0	0	0	0	0	0	0	1	1	1	1	1	0	1	0	0	0	0	0	0
Al Otaiba et al. (2005)	36622769	Tutor-Assisted Intensive Learning Strategies in Kindergarten: How Much is Enough?	2005	Exceptionality	USA	English	1	RCT	Individual	Reading	raw means	0.470471	0.292641	0.470471	0.292641	0.470471	0.292641	12	4	1	1	24	24	48	42	0	100	83	Tutor Assisted Intensive Learning Strategies (TAILS)	0	0	0	0	0	0	0	1	1	1	1	1	0	1	0	0	0	0	0	0
Al Otaiba et al. (2005)	36622769	Tutor-Assisted Intensive Learning Strategies in Kindergarten: How Much is Enough?	2005	Exceptionality	USA	English	1	RCT	Individual	Reading	raw means	0.610028	0.295313	0.610028	0.295313	0.610028	0.295313	12	4	1	1	24	24	48	42	0	100	83	Tutor Assisted Intensive Learning Strategies (TAILS)	0	0	0	0	0	0	0	1	1	1	1	1	0	1	0	0	0	0	0	0
Allor & McCathren (2004)	20025304	The Efficacy of an Early Literacy Tutoring Program Implemented by College Students	2004	Learning Disabilities Research and Practice	USA	English	1	RCT	Individual	Reading	raw means	0.715214	0.243654	0.715214	0.243654	0.715214	0.243654	8	8		1	61	25	86	59	1	95	100	No name	0	0	0	0	0	0	0	1	1	1	0	1	0	0	0	0	0	0	0	0
Allor & McCathren (2004)	20025304	The Efficacy of an Early Literacy Tutoring Program Implemented by College Students	2004	Learning Disabilities Research and Practice	USA	English	1	RCT	Individual	Reading	raw means	0.798291	0.24515	0.798291	0.24515	0.798291	0.24515	8	8		1	61	25	86	59	1	95	100	No name	0	0	0	0	0	0	0	1	1	1	0	1	0	0	0	0	0	0	0	0
Allor & McCathren (2004)	20025304	The Efficacy of an Early Literacy Tutoring Program Implemented by College Students	2004	Learning Disabilities Research and Practice	USA	English	1	RCT	Individual	Reading	raw means	0.303275	0.238596	0.303275	0.238596	0.303275	0.238596	8	8		1	61	25	86	59	1	95	100	No name	0	0	0	0	0	0	0	1	1	1	0	1	0	0	0	0	0	0	0	0
Allor & McCathren (2004)	20025304	The Efficacy of an Early Literacy Tutoring Program Implemented by College Students	2004	Learning Disabilities Research and Practice	USA	English	1	RCT	Individual	Reading	raw means	0.460028	0.24005	0.460028	0.24005	0.460028	0.24005	8	8		1	61	25	86	59	1	95	100	No name	0	0	0	0	0	0	0	1	1	1	0	1	0	0	0	0	0	0	0	0
Allor & McCathren (2004)	20025304	The Efficacy of an Early Literacy Tutoring Program Implemented by College Students	2004	Learning Disabilities Research and Practice	USA	English	1	RCT	Individual	Reading	raw means	0.905596	0.247308	0.905596	0.247308	0.905596	0.247308	8	8		1	61	25	86	59	1	95	100	No name	0	0	0	0	0	0	0	1	1	1	0	1	0	0	0	0	0	0	0	0
Allor & McCathren (2004)	20025304	The Efficacy of an Early Literacy Tutoring Program Implemented by College Students	2004	Learning Disabilities Research and Practice	USA	English	1	RCT	Individual	Reading	raw means	0.395966	0.239385	0.395966	0.239385	0.395966	0.239385	8	8		1	61	25	86	59	1	95	100	No name	0	0	0	0	0	0	0	1	1	1	0	1	0	0	0	0	0	0	0	0
Allor & McCathren (2004)	20025304	The Efficacy of an Early Literacy Tutoring Program Implemented by College Students	2004	Learning Disabilities Research and Practice	USA	English	1	RCT	Individual	Reading	raw means	0.407882	0.161349	0.407882	0.161349	0.407882	0.161349	10	10		1	76	81	157	44	1	100	96	No name	0	0	0	0	0	0	0	1	1	1	0	1	0	0	0	0	0	0	0	0
Allor & McCathren (2004)	20025304	The Efficacy of an Early Literacy Tutoring Program Implemented by College Students	2004	Learning Disabilities Research and Practice	USA	English	1	RCT	Individual	Reading	raw means	0.440896	0.161625	0.440896	0.161625	0.440896	0.161625	10	10		1	76	81	157	44	1	100	96	No name	0	0	0	0	0	0	0	1	1	1	0	1	0	0	0	0	0	0	0	0
Allor & McCathren (2004)	20025304	The Efficacy of an Early Literacy Tutoring Program Implemented by College Students	2004	Learning Disabilities Research and Practice	USA	English	1	RCT	Individual	Reading	raw means	0.55468	0.162737	0.55468	0.162737	0.55468	0.162737	10	10		1	76	81	157	44	1	100	96	No name	0	0	0	0	0	0	0	1	1	1	0	1	0	0	0	0	0	0	0	0
Allor & McCathren (2004)	20025304	The Efficacy of an Early Literacy Tutoring Program Implemented by College Students	2004	Learning Disabilities Research and Practice	USA	English	1	RCT	Individual	Reading	raw means	0.127718	0.159861	0.127718	0.159861	0.127718	0.159861	10	10		1	76	81	157	44	1	100	96	No name	0	0	0	0	0	0	0	1	1	1	0	1	0	0	0	0	0	0	0	0
Allor & McCathren (2004)	20025304	The Efficacy of an Early Literacy Tutoring Program Implemented by College Students	2004	Learning Disabilities Research and Practice	USA	English	1	RCT	Individual	Reading	raw means	-0.137126	0.159886	-0.137126	0.159886	-0.137126	0.159886	10	10		1	76	81	157	44	1	100	96	No name	0	0	0	0	0	0	0	1	1	1	0	1	0	0	0	0	0	0	0	0
Allor & McCathren (2004)	20025304	The Efficacy of an Early Literacy Tutoring Program Implemented by College Students	2004	Learning Disabilities Research and Practice	USA	English	1	RCT	Individual	Reading	raw means	0.660471	0.16399	0.660471	0.16399	0.660471	0.16399	10	10		1	76	81	157	44	1	100	96	No name	0	0	0	0	0	0	0	1	1	1	0	1	0	0	0	0	0	0	0	0
Allor & McCathren (2004)	20025304	The Efficacy of an Early Literacy Tutoring Program Implemented by College Students	2004	Learning Disabilities Research and Practice	USA	English	1	RCT	Individual	Reading	raw means	0.197377	0.160086	0.197377	0.160086	0.197377	0.160086	10	10		1	76	81	157	44	1	100	96	No name	0	0	0	0	0	0	0	1	1	1	0	1	0	0	0	0	0	0	0	0
Allor et al. (2001)	25537882	Do students with and without lexical retrieval weaknesses respond differently to instruction?	2001	Journal of Learning Disabilities	USA	English	1	QES	Classroom	Reading	adjusted means	0.0644868	0.285848	0.0643075	0.303922	0.0638872	0.342404	20	6	1	1	24	25	49	45.5	1	72.7059		Peer-Assisted Learning Strategies (PALS)	0	0	0	0	0	1	0	0	0	1	0	0	0	0	0	0	0	0	0	0
Allor et al. (2001)	25537882	Do students with and without lexical retrieval weaknesses respond differently to instruction?	2001	Journal of Learning Disabilities	USA	English	1	QES	Classroom	Reading	adjusted means	0.563758	0.291393	0.562191	0.309365	0.558516	0.347749	20	6	1	1	24	25	49	45.5	1	72.7059		Peer-Assisted Learning Strategies (PALS)	0	0	0	0	0	1	0	0	0	1	0	0	0	0	0	0	0	0	0	0
Allor et al. (2001)	25537882	Do students with and without lexical retrieval weaknesses respond differently to instruction?	2001	Journal of Learning Disabilities	USA	English	1	QES	Classroom	Reading	adjusted means	0.361225	0.288094	0.360221	0.306126	0.357866	0.344567	20	6	1	1	24	25	49	45.5	1	72.7059		Peer-Assisted Learning Strategies (PALS)	0	0	0	0	0	1	0	0	0	1	0	0	0	0	0	0	0	0	0	0
Amendum et al. (2011)	25537867	The Effectiveness of a Technologically Facilitated Classroom-Based Early Reading Intervention: The Targeted Reading Intervention	2011	Elementary School Journal	USA	English	1	RCT	School	Reading	raw means	0.0908446	0.161966	0.0897049	0.283108	0.0869874	0.453856	43	7	5		108	59	167	39.29	0.5	77.5	67.55	Targeted Reading Intervention (TRI)	0	1	0	0	0	0	0	1	1	1	1	1	0	1	0	0	0	0	0	0
Amendum et al. (2011)	25537867	The Effectiveness of a Technologically Facilitated Classroom-Based Early Reading Intervention: The Targeted Reading Intervention	2011	Elementary School Journal	USA	English	1	RCT	School	Reading	regression adjusted	0.356499	0.163061	0.352026	0.283798	0.341362	0.454845	43	7	5		108	59	167	39.29	0.5	77.5	67.55	Targeted Reading Intervention (TRI)	0	1	0	0	0	0	0	1	1	1	1	1	0	1	0	0	0	0	0	0
Amendum et al. (2011)	25537867	The Effectiveness of a Technologically Facilitated Classroom-Based Early Reading Intervention: The Targeted Reading Intervention	2011	Elementary School Journal	USA	English	1	RCT	School	Reading	regression adjusted	0.515193	0.164326	0.508729	0.284599	0.493318	0.455993	43	7	5		108	59	167	39.29	0.5	77.5	67.55	Targeted Reading Intervention (TRI)	0	1	0	0	0	0	0	1	1	1	1	1	0	1	0	0	0	0	0	0
Amendum et al. (2011)	25537867	The Effectiveness of a Technologically Facilitated Classroom-Based Early Reading Intervention: The Targeted Reading Intervention	2011	Elementary School Journal	USA	English	1	RCT	School	Reading	regression adjusted	0.327703	0.16288	0.323592	0.283684	0.313789	0.454681	43	7	5		108	59	167	39.29	0.5	77.5	67.55	Targeted Reading Intervention (TRI)	0	1	0	0	0	0	0	1	1	1	1	1	0	1	0	0	0	0	0	0
Amendum et al. (2011)	25537867	The Effectiveness of a Technologically Facilitated Classroom-Based Early Reading Intervention: The Targeted Reading Intervention	2011	Elementary School Journal	USA	English	1	RCT	School	Reading	regression adjusted	0.486945	0.164068	0.480836	0.284435	0.46627	0.455758	43	7	5		108	59	167	39.29	0.5	77.5	67.55	Targeted Reading Intervention (TRI)	0	1	0	0	0	0	0	1	1	1	1	1	0	1	0	0	0	0	0	0
Apel & Diem (2014)	20021845	Morphological Awareness Intervention with Kindergarteners and First and Second Grade Students from Low SES Homes: A Small Efficacy Study	2014	Journal of Learning Disabilities	USA	English	1	RCT	Individual	Reading	adjusted means	0.257968	0.306345	0.257968	0.306345	0.257968	0.306345	5	1	1	1	22	21	43	54.5	1	81	74	Morphological Awareness Intervention / No name	0	0	0	0	0	0	0	1	0	1	0	0	0	0	0	0	0	0	0	0
Apel & Diem (2014)	20021845	Morphological Awareness Intervention with Kindergarteners and First and Second Grade Students from Low SES Homes: A Small Efficacy Study	2014	Journal of Learning Disabilities	USA	English	1	RCT	Individual	Reading	adjusted means	-0.357426	0.307505	-0.357426	0.307505	-0.357426	0.307505	5	1	1	1	22	21	43	54.5	1	81	74	Morphological Awareness Intervention / No name	0	0	0	0	0	0	0	1	0	1	0	0	0	0	0	0	0	0	0	0
Apel & Diem (2014)	20021845	Morphological Awareness Intervention with Kindergarteners and First and Second Grade Students from Low SES Homes: A Small Efficacy Study	2014	Journal of Learning Disabilities	USA	English	1	RCT	Individual	Reading	adjusted means	0.110448	0.305312	0.110448	0.305312	0.110448	0.305312	5	1	1	1	22	21	43	54.5	1	81	74	Morphological Awareness Intervention / No name	0	0	0	0	0	0	0	1	0	1	0	0	0	0	0	0	0	0	0	0
Apel & Diem (2014)	20021845	Morphological Awareness Intervention with Kindergarteners and First and Second Grade Students from Low SES Homes: A Small Efficacy Study	2014	Journal of Learning Disabilities	USA	English	1	RCT	Individual	Reading	adjusted means	0.1424	0.272697	0.1424	0.272697	0.1424	0.272697	5	1	1	1	26	28	54	53.8	2	85	74	Morphological Awareness Intervention / No name	0	0	0	0	0	0	0	1	0	1	0	0	0	0	0	0	0	0	0	0
Apel & Diem (2014)	20021845	Morphological Awareness Intervention with Kindergarteners and First and Second Grade Students from Low SES Homes: A Small Efficacy Study	2014	Journal of Learning Disabilities	USA	English	1	RCT	Individual	Reading	adjusted means	0.275489	0.273639	0.275489	0.273639	0.275489	0.273639	5	1	1	1	26	28	54	53.8	2	85	74	Morphological Awareness Intervention / No name	0	0	0	0	0	0	0	1	0	1	0	0	0	0	0	0	0	0	0	0
Apel & Diem (2014)	20021845	Morphological Awareness Intervention with Kindergarteners and First and Second Grade Students from Low SES Homes: A Small Efficacy Study	2014	Journal of Learning Disabilities	USA	English	1	RCT	Individual	Reading	adjusted means	0.119965	0.272597	0.119965	0.272597	0.119965	0.272597	5	1	1	1	26	28	54	53.8	2	85	74	Morphological Awareness Intervention / No name	0	0	0	0	0	0	0	1	0	1	0	0	0	0	0	0	0	0	0	0
Apel & Diem (2014)	20021845	Morphological Awareness Intervention with Kindergarteners and First and Second Grade Students from Low SES Homes: A Small Efficacy Study	2014	Journal of Learning Disabilities	USA	English	1	RCT	Individual	Reading	adjusted means	-0.00791068	0.272167	-0.00791068	0.272167	-0.00791068	0.272167	6	1	1	1	27	27	54	59.3	0	82	74	Morphological Awareness Intervention / No name	0	0	0	0	0	0	0	1	0	1	0	0	0	0	0	0	0	0	0	0
Apel & Diem (2014)	20021845	Morphological Awareness Intervention with Kindergarteners and First and Second Grade Students from Low SES Homes: A Small Efficacy Study	2014	Journal of Learning Disabilities	USA	English	1	RCT	Individual	Reading	adjusted means	-0.00353099	0.272166	-0.00353099	0.272166	-0.00353099	0.272166	6	1	1	1	27	27	54	59.3	0	82	74	Morphological Awareness Intervention / No name	0	0	0	0	0	0	0	1	0	1	0	0	0	0	0	0	0	0	0	0
Arens et al. (2012)	25537856	Effects of curriculum and teacher professional development on the language proficiency of elementary English language learner students in the Central Region	2012	Institute of Education Sciences report	USA	English	0	RCT	School	Reading	adjusted means	-0.0354271	0.0417515	-0.0353669	0.0972927	-0.0352261	0.16579		52	13	3	1761	851	2612	49.18	3.5	69.44	75.86	On Our Way to English (OWE); Responsive Instruction for Success in English(RISE)	0	0	0	0	1	0	0	0	1	1	0	1	1	1	0	0	0	0	0	0
Arvans (2010)	20029800	Improving reading fluency and comprehension in elementary students using read naturally.	2010	Dissertation	USA	English	0	RCT	Individual	Reading	raw means	0.238321	0.221908	0.238321	0.221908	0.238321	0.221908		1	1	1	39	43	82	41	3.13	70	62	Read Naturally	1	0	1	0	0	0	1	0	1	1	1	1	1	0	0	0	0	0	0	0
Arvans (2010)	20029800	Improving reading fluency and comprehension in elementary students using read naturally.	2010	Dissertation	USA	English	0	RCT	Individual	Reading	raw means	-0.0879713	0.221233	-0.0879713	0.221233	-0.0879713	0.221233		1	1	1	39	43	82	41	3.13	70	62	Read Naturally	1	0	1	0	0	0	1	0	1	1	1	1	1	0	0	0	0	0	0	0
Arvans (2010)	20029800	Improving reading fluency and comprehension in elementary students using read naturally.	2010	Dissertation	USA	English	0	RCT	Individual	Reading	raw means	0.0618154	0.221179	0.0618154	0.221179	0.0618154	0.221179		1	1	1	39	43	82	41	3.13	70	62	Read Naturally	1	0	1	0	0	0	1	0	1	1	1	1	1	0	0	0	0	0	0	0
Arvans (2010)	20029800	Improving reading fluency and comprehension in elementary students using read naturally.	2010	Dissertation	USA	English	0	RCT	Individual	Reading	raw means	0.0513697	0.221163	0.0513697	0.221163	0.0513697	0.221163		1	1	1	39	43	82	41	3.13	70	62	Read Naturally	1	0	1	0	0	0	1	0	1	1	1	1	1	0	0	0	0	0	0	0
Arvans (2010)	20029800	Improving reading fluency and comprehension in elementary students using read naturally.	2010	Dissertation	USA	English	0	RCT	Individual	Reading	raw means	-0.233271	0.221875	-0.233271	0.221875	-0.233271	0.221875		1	1	1	39	43	82	41	3.13	70	62	Read Naturally	1	0	1	0	0	0	1	0	1	1	1	1	1	0	0	0	0	0	0	0
Arvans (2010)	20029800	Improving reading fluency and comprehension in elementary students using read naturally.	2010	Dissertation	USA	English	0	RCT	Individual	Reading	raw means	0.184807	0.221597	0.184807	0.221597	0.184807	0.221597		1	1	1	39	43	82	41	3.13	70	62	Read Naturally	1	0	1	0	0	0	1	0	1	1	1	1	1	0	0	0	0	0	0	0
Baker et al. (2000)	30740631	When Less May Be More: A 2-Year Longitudinal Evaluation of a Volunteer Tutoring Program Requiring Minimal Training	2000	Reading Research Quarterly	USA	English	1	RCT	Individual	Reading	adjusted means	0.283919	0.219376	0.283919	0.219376	0.283919	0.219376	24	6	4	1	43	41	84	52.38	1.5	52		Start Making a Reader Today (SMART)	0	0	0	0	0	0	0	1	0	0	0	1	0	0	0	0	0	0	0	0
Baker et al. (2000)	30740631	When Less May Be More: A 2-Year Longitudinal Evaluation of a Volunteer Tutoring Program Requiring Minimal Training	2000	Reading Research Quarterly	USA	English	1	RCT	Individual	Reading	adjusted means	0.407615	0.220534	0.407615	0.220534	0.407615	0.220534	24	6	4	1	43	41	84	52.38	1.5	52		Start Making a Reader Today (SMART)	0	0	0	0	0	0	0	1	0	0	0	1	0	0	0	0	0	0	0	0
Baker et al. (2000)	30740631	When Less May Be More: A 2-Year Longitudinal Evaluation of a Volunteer Tutoring Program Requiring Minimal Training	2000	Reading Research Quarterly	USA	English	1	RCT	Individual	Reading	adjusted means	0.404282	0.220497	0.404282	0.220497	0.404282	0.220497	24	6	4	1	43	41	84	52.38	1.5	52		Start Making a Reader Today (SMART)	0	0	0	0	0	0	0	1	0	0	0	1	0	0	0	0	0	0	0	0
Baker et al. (2017a)	36363421	Exploring the Cross-Linguistic Transfer of Reading Skills in Spanish to English in the Context of a Computer Adaptive Reading Intervention	2017	Bilingual Research Journal	USA	English	1	RCT	Classroom	Reading	raw means	-0.00974662	0.230195	-0.00957662	0.350168	-0.00916772	0.533931	5	3	1	1	46	32	78	47	1	100	96.5	GraphoGame	1	0	0	0	0	0	0	1	0	1	0	0	0	0	0	0	0	0	0	0
Baker et al. (2017a)	36363421	Exploring the Cross-Linguistic Transfer of Reading Skills in Spanish to English in the Context of a Computer Adaptive Reading Intervention	2017	Bilingual Research Journal	USA	English	1	RCT	Classroom	Reading	raw means	-0.36917	0.232084	-0.362731	0.351453	-0.347243	0.535406	5	3	1	1	46	32	78	47	1	100	96.5	GraphoGame	1	0	0	0	0	0	0	1	0	1	0	0	0	0	0	0	0	0	0	0
Baker et al. (2017a)	36363421	Exploring the Cross-Linguistic Transfer of Reading Skills in Spanish to English in the Context of a Computer Adaptive Reading Intervention	2017	Bilingual Research Journal	USA	English	1	RCT	Classroom	Reading	raw means	-0.134597	0.230446	-0.132249	0.350338	-0.126602	0.534127	5	3	1	1	46	32	78	47	1	100	96.5	GraphoGame	1	0	0	0	0	0	0	1	0	1	0	0	0	0	0	0	0	0	0	0
Baker et al. (2017a)	36363421	Exploring the Cross-Linguistic Transfer of Reading Skills in Spanish to English in the Context of a Computer Adaptive Reading Intervention	2017	Bilingual Research Journal	USA	English	1	RCT	Classroom	Reading	raw means	-0.0969395	0.230324	-0.0952488	0.350256	-0.0911818	0.534032	5	3	1	1	46	32	78	47	1	100	96.5	GraphoGame	1	0	0	0	0	0	0	1	0	1	0	0	0	0	0	0	0	0	0	0
Baker et al. (2017b)	37032236	Does Supplemental Instruction Support the Transition From Spanish to English Reading Instruction for First-Grade English Learners at Risk of Reading Difficulties?	2016	Learning Disability Quarterly	USA	English	1	RCT	Individual	Reading	raw means	-0.203452	0.22704	-0.203452	0.22704	-0.203452	0.22704		7		1	39	39	78	42	1	100	49.9	Transition Lessons	0	0	0	0	0	0	0	1	1	1	1	1	0	1	0	0	0	0	0	0
Baker et al. (2017b)	37032236	Does Supplemental Instruction Support the Transition From Spanish to English Reading Instruction for First-Grade English Learners at Risk of Reading Difficulties?	2016	Learning Disability Quarterly	USA	English	1	RCT	Individual	Reading	raw means	-0.120353	0.22666	-0.120353	0.22666	-0.120353	0.22666		7		1	39	39	78	42	1	100	49.9	Transition Lessons	0	0	0	0	0	0	0	1	1	1	1	1	0	1	0	0	0	0	0	0
Baker et al. (2017b)	37032236	Does Supplemental Instruction Support the Transition From Spanish to English Reading Instruction for First-Grade English Learners at Risk of Reading Difficulties?	2016	Learning Disability Quarterly	USA	English	1	RCT	Individual	Reading	raw means	0.0176943	0.22646	0.0176943	0.22646	0.0176943	0.22646		7		1	39	39	78	42	1	100	49.9	Transition Lessons	0	0	0	0	0	0	0	1	1	1	1	1	0	1	0	0	0	0	0	0
Baker et al. (2017b)	37032236	Does Supplemental Instruction Support the Transition From Spanish to English Reading Instruction for First-Grade English Learners at Risk of Reading Difficulties?	2016	Learning Disability Quarterly	USA	English	1	RCT	Individual	Reading	raw means	-0.132594	0.226704	-0.132594	0.226704	-0.132594	0.226704		7		1	39	39	78	42	1	100	49.9	Transition Lessons	0	0	0	0	0	0	0	1	1	1	1	1	0	1	0	0	0	0	0	0
Baker et al. (2017b)	37032236	Does Supplemental Instruction Support the Transition From Spanish to English Reading Instruction for First-Grade English Learners at Risk of Reading Difficulties?	2016	Learning Disability Quarterly	USA	English	1	RCT	Individual	Reading	raw means	-0.0856863	0.226559	-0.0856863	0.226559	-0.0856863	0.226559		7		1	39	39	78	42	1	100	49.9	Transition Lessons	0	0	0	0	0	0	0	1	1	1	1	1	0	1	0	0	0	0	0	0
Baker et al. (2017b)	37032236	Does Supplemental Instruction Support the Transition From Spanish to English Reading Instruction for First-Grade English Learners at Risk of Reading Difficulties?	2016	Learning Disability Quarterly	USA	English	1	RCT	Individual	Reading	raw means	-0.0388654	0.226477	-0.0388654	0.226477	-0.0388654	0.226477		7		1	39	39	78	42	1	100	49.9	Transition Lessons	0	0	0	0	0	0	0	1	1	1	1	1	0	1	0	0	0	0	0	0
Bar-Eli & Raviv (1982)	25913808	Underachievers as tutors	1982	Journal of Educational Research	Israel	English	1	RCT	Individual	Math	adjusted means	0.967863	0.385935	0.967863	0.385935	0.967863	0.385935		3	2		15	15	30	0	1			No name	0	0	0	0	0	1	0	0	0	0	0	0	0	0	0	0	0	1	0	0
Barker & Torgeson (1995)	27876677	An evaluation of computer-assisted instruction in phonological awareness with below average readers	1995	Journal of Educational Computing Research	USA	English	1	RCT	Individual	Reading	adjusted means	0.280134	0.334964	0.280134	0.334964	0.280134	0.334964		2			18	18	36		1			1: Daisy Quest and Daisy's Castle_x000D_ (2: Hint and Hunt I)	1	0	0	0	0	0	0	0	0	1	0	0	0	0	0	0	0	0	0	0
Barker & Torgeson (1995)	27876677	An evaluation of computer-assisted instruction in phonological awareness with below average readers	1995	Journal of Educational Computing Research	USA	English	1	RCT	Individual	Reading	adjusted means	0.429269	0.33715	0.429269	0.33715	0.429269	0.33715		2			18	18	36		1			1: Daisy Quest and Daisy's Castle_x000D_ (2: Hint and Hunt I)	1	0	0	0	0	0	0	0	0	1	0	0	0	0	0	0	0	0	0	0
Barker & Torgeson (1995)	27876677	An evaluation of computer-assisted instruction in phonological awareness with below average readers	1995	Journal of Educational Computing Research	USA	English	1	RCT	Individual	Reading	adjusted means	-0.322053	0.335487	-0.322053	0.335487	-0.322053	0.335487		2			18	18	36		1			1: Daisy Quest and Daisy's Castle_x000D_ (2: Hint and Hunt I)	1	0	0	0	0	0	0	0	0	1	0	0	0	0	0	0	0	0	0	0
Barker & Torgeson (1995)	27876677	An evaluation of computer-assisted instruction in phonological awareness with below average readers	1995	Journal of Educational Computing Research	USA	English	1	RCT	Individual	Reading	adjusted means	-0.104754	0.333562	-0.104754	0.333562	-0.104754	0.333562		2			18	18	36		1			1: Daisy Quest and Daisy's Castle_x000D_ (2: Hint and Hunt I)	1	0	0	0	0	0	0	0	0	1	0	0	0	0	0	0	0	0	0	0
Begeny et al. (2011)	20028765	Effects of the HELPS reading fluency program when implemented by classroom teachers with low‐performing second‐grade students.	2011	Learning Disabilities Research & Practice	USA	English	1	QES	Classroom	Reading	raw means	0.717792	0.268668	0.711468	0.325969	0.696488	0.432422	9	1	1	1	29	30	59	55.9	2	49.2	33	Helping Early Literacy with Practice Strategies (HELPS) Program	0	0	1	0	0	0	0	1	1	0	1	1	0	0	0	0	0	0	0	0
Begeny et al. (2011)	20028765	Effects of the HELPS reading fluency program when implemented by classroom teachers with low‐performing second‐grade students.	2011	Learning Disabilities Research & Practice	USA	English	1	QES	Classroom	Reading	raw means	0.849684	0.271909	0.842198	0.328747	0.824465	0.435264	9	1	1	1	29	30	59	55.9	2	49.2	33	Helping Early Literacy with Practice Strategies (HELPS) Program	0	0	1	0	0	0	0	1	1	0	1	1	0	0	0	0	0	0	0	0
Begeny et al. (2011)	20028765	Effects of the HELPS reading fluency program when implemented by classroom teachers with low‐performing second‐grade students.	2011	Learning Disabilities Research & Practice	USA	English	1	QES	Classroom	Reading	raw means	0.851472	0.271956	0.84397	0.328787	0.826201	0.435305	9	1	1	1	29	30	59	55.9	2	49.2	33	Helping Early Literacy with Practice Strategies (HELPS) Program	0	0	1	0	0	0	0	1	1	0	1	1	0	0	0	0	0	0	0	0
Begeny et al. (2011)	20028765	Effects of the HELPS reading fluency program when implemented by classroom teachers with low‐performing second‐grade students.	2011	Learning Disabilities Research & Practice	USA	English	1	QES	Classroom	Reading	raw means	0.622523	0.266646	0.617038	0.324242	0.604047	0.430657	9	1	1	1	29	30	59	55.9	2	49.2	33	Helping Early Literacy with Practice Strategies (HELPS) Program	0	0	1	0	0	0	0	1	1	0	1	1	0	0	0	0	0	0	0	0
Begeny et al. (2011)	20028765	Effects of the HELPS reading fluency program when implemented by classroom teachers with low‐performing second‐grade students.	2011	Learning Disabilities Research & Practice	USA	English	1	QES	Classroom	Reading	raw means	0.707372	0.268434	0.70114	0.325769	0.686377	0.432217	9	1	1	1	29	30	59	55.9	2	49.2	33	Helping Early Literacy with Practice Strategies (HELPS) Program	0	0	1	0	0	0	0	1	1	0	1	1	0	0	0	0	0	0	0	0
Begeny et al. (2012)	36622770	Effects of the Helping Early Literacy with Practice Strategies (HELPS) Reading Fluency Program with Latino English Language Learners: A Preliminary Evaluation	2012	Journal of Behavioral Education	USA	English	1	RCT	Individual	Reading	raw means	1.20517	0.470153	1.20517	0.470153	1.20517	0.470153		1	1	1	13	9	22	23.8	2	95.2	34	HELPS	0	0	0	0	0	0	0	1	1	0	1	1	0	0	0	0	0	0	0	0
Begeny et al. (2012)	36622770	Effects of the Helping Early Literacy with Practice Strategies (HELPS) Reading Fluency Program with Latino English Language Learners: A Preliminary Evaluation	2012	Journal of Behavioral Education	USA	English	1	RCT	Individual	Reading	raw means	1.22104	0.471083	1.22104	0.471083	1.22104	0.471083		1	1	1	13	9	22	23.8	2	95.2	34	HELPS	0	0	0	0	0	0	0	1	1	0	1	1	0	0	0	0	0	0	0	0
Benner et al. (2012)	25537860	Behavior Intervention for Students with Externalizing Behavior Problems: Primary-Level Standard Protocol	2012	Exceptional Children	USA	English	1	RCT	School	Composite	raw means	-0.360192	0.278117	-0.358201	0.316348	-0.353511	0.391501		13	1	1	35	21	56	15.9	0.960227	56.8	55	Not reported	0	1	0	0	0	0	0	0	0	0	0	0	0	0	0	0	0	0	0	0
Bernstein et al. (2009)	20022047	Impact Evaluation of the U.S. Department of Education's Student Mentoring Program	2009	Institute of Education Sciences report	USA	English	0	RCT	Individual	Math	regression adjusted	-0.0343628	0.0500224	-0.0343628	0.0500224	-0.0343628	0.0500224		32			1163	1197	2360	53	6	72	86	US Dept of Education Student Mentoring Program	0	1	0	0	0	0	0	1	0	0	0	0	0	0	0	0	0	0	0	0
Bernstein et al. (2009)	20022047	Impact Evaluation of the U.S. Department of Education's Student Mentoring Program	2009	Institute of Education Sciences report	USA	English	0	RCT	Individual	Reading	regression adjusted	-0.0329718	0.0498911	-0.0329718	0.0498911	-0.0329718	0.0498911		32			1163	1197	2360	53	6	72	86	US Dept of Education Student Mentoring Program	0	1	0	0	0	0	0	1	0	0	0	0	0	0	0	0	0	0	0	0
Bettinger (2012)	25537929	Paying to learn: The effect of financial incentives on elementary school test scores	2012	Review of Economics and Statistics	USA	English	1	RCT	grade by school	Math	regression adjusted	0.132686	0.0677642	0.13245	0.108078	0.131898	0.168025		4	1	1	436.5	436.5	873		4.5		55	No name	0	0	1	0	0	0	0	0	0	0	0	1	0	0	0	0	0	1	0	0
Bettinger (2012)	25537929	Paying to learn: The effect of financial incentives on elementary school test scores	2012	Review of Economics and Statistics	USA	English	1	RCT	grade by school	Reading	regression adjusted	0.0102913	0.0671539	0.010273	0.107721	0.0102301	0.1678		4	1	1	443.5	443.5	887		4.5		55	No name	0	0	1	0	0	0	0	0	0	0	0	1	0	0	0	0	0	1	0	0
Blachman et al. (1994)	35028866	Kindergarten teachers develop phoneme awareness in low-income, inner-city classrooms	1994	Reading and Writing: An Interdisciplinary Journal	USA	English	1	QES	School	Reading	raw means	-0.168291	0.159145	-0.16451	0.336679	-0.155331	0.564699	18	4	1	1	84	75	159	44	0		86	Not reported	0	0	0	0	0	0	0	1	0	1	0	0	0	0	0	0	0	0	0	0
Blachman et al. (2004)	1	Effects of Intensive Reading Remediation for Second and Third Graders and a 1-Year Follow-Up	2004	Journal of Educational Psychology	USA	English	1	RCT	Individual	Reading	adjusted means	0.71191	0.248897	0.71191	0.248897	0.71191	0.248897		11	4	1	37	32	69	40.54	2.5	24		No name	0	1	0	0	0	0	0	1	1	1	1	1	1	0	0	0	0	0	0	0
Blachman et al. (2004)	1	Effects of Intensive Reading Remediation for Second and Third Graders and a 1-Year Follow-Up	2004	Journal of Educational Psychology	USA	English	1	RCT	Individual	Reading	adjusted means	0.54382	0.245805	0.54382	0.245805	0.54382	0.245805		11	4	1	37	32	69	40.54	2.5	24		No name	0	1	0	0	0	0	0	1	1	1	1	1	1	0	0	0	0	0	0	0
Blachman et al. (2004)	1	Effects of Intensive Reading Remediation for Second and Third Graders and a 1-Year Follow-Up	2004	Journal of Educational Psychology	USA	English	1	RCT	Individual	Reading	adjusted means	0.771236	0.250174	0.771236	0.250174	0.771236	0.250174		11	4	1	37	32	69	40.54	2.5	24		No name	0	1	0	0	0	0	0	1	1	1	1	1	1	0	0	0	0	0	0	0
Blachman et al. (2004)	1	Effects of Intensive Reading Remediation for Second and Third Graders and a 1-Year Follow-Up	2004	Journal of Educational Psychology	USA	English	1	RCT	Individual	Reading	adjusted means	0.949213	0.25457	0.949213	0.25457	0.949213	0.25457		11	4	1	37	32	69	40.54	2.5	24		No name	0	1	0	0	0	0	0	1	1	1	1	1	1	0	0	0	0	0	0	0
Blachman et al. (2004)	1	Effects of Intensive Reading Remediation for Second and Third Graders and a 1-Year Follow-Up	2004	Journal of Educational Psychology	USA	English	1	RCT	Individual	Reading	adjusted means	1.1173	0.259467	1.1173	0.259467	1.1173	0.259467		11	4	1	37	32	69	40.54	2.5	24		No name	0	1	0	0	0	0	0	1	1	1	1	1	1	0	0	0	0	0	0	0
Blachman et al. (2004)	1	Effects of Intensive Reading Remediation for Second and Third Graders and a 1-Year Follow-Up	2004	Journal of Educational Psychology	USA	English	1	RCT	Individual	Reading	adjusted means	0.88	0.252762	0.88	0.252762	0.88	0.252762		11	4	1	37	32	69	40.54	2.5	24		No name	0	1	0	0	0	0	0	1	1	1	1	1	1	0	0	0	0	0	0	0
Blachman et al. (2004)	1	Effects of Intensive Reading Remediation for Second and Third Graders and a 1-Year Follow-Up	2004	Journal of Educational Psychology	USA	English	1	RCT	Individual	Reading	adjusted means	1.29528	0.265395	1.29528	0.265395	1.29528	0.265395		11	4	1	37	32	69	40.54	2.5	24		No name	0	1	0	0	0	0	0	1	1	1	1	1	1	0	0	0	0	0	0	0
Blachman et al. (2004)	1	Effects of Intensive Reading Remediation for Second and Third Graders and a 1-Year Follow-Up	2004	Journal of Educational Psychology	USA	English	1	RCT	Individual	Reading	adjusted means	0.296629	0.242723	0.296629	0.242723	0.296629	0.242723		11	4	1	37	32	69	40.54	2.5	24		No name	0	1	0	0	0	0	0	1	1	1	1	1	1	0	0	0	0	0	0	0
Blachman et al. (2004)	1	Effects of Intensive Reading Remediation for Second and Third Graders and a 1-Year Follow-Up	2004	Journal of Educational Psychology	USA	English	1	RCT	Individual	Reading	adjusted means	0.237303	0.24225	0.237303	0.24225	0.237303	0.24225		11	4	1	37	32	69	40.54	2.5	24		No name	0	1	0	0	0	0	0	1	1	1	1	1	1	0	0	0	0	0	0	0
Blachman et al. (2004)	1	Effects of Intensive Reading Remediation for Second and Third Graders and a 1-Year Follow-Up	2004	Journal of Educational Psychology	USA	English	1	RCT	Individual	Reading	adjusted means	0.563596	0.246128	0.563596	0.246128	0.563596	0.246128		11	4	1	37	32	69	40.54	2.5	24		No name	0	1	0	0	0	0	0	1	1	1	1	1	1	0	0	0	0	0	0	0
Blachman et al. (2004)	1	Effects of Intensive Reading Remediation for Second and Third Graders and a 1-Year Follow-Up	2004	Journal of Educational Psychology	USA	English	1	RCT	Individual	Reading	adjusted means	0.800899	0.250849	0.800899	0.250849	0.800899	0.250849		11	4	1	37	32	69	40.54	2.5	24		No name	0	1	0	0	0	0	0	1	1	1	1	1	1	0	0	0	0	0	0	0
Blachman et al. (2004)	1	Effects of Intensive Reading Remediation for Second and Third Graders and a 1-Year Follow-Up	2004	Journal of Educational Psychology	USA	English	1	RCT	Individual	Reading	adjusted means	0.800899	0.250849	0.800899	0.250849	0.800899	0.250849		11	4	1	37	32	69	40.54	2.5	24		No name	0	1	0	0	0	0	0	1	1	1	1	1	1	0	0	0	0	0	0	0
Blachman et al. (2004)	1	Effects of Intensive Reading Remediation for Second and Third Graders and a 1-Year Follow-Up	2004	Journal of Educational Psychology	USA	English	1	RCT	Individual	Reading	adjusted means	0.553708	0.245965	0.553708	0.245965	0.553708	0.245965		11	4	1	37	32	69	40.54	2.5	24		No name	0	1	0	0	0	0	0	1	1	1	1	1	1	0	0	0	0	0	0	0
Blachman et al. (2004)	1	Effects of Intensive Reading Remediation for Second and Third Graders and a 1-Year Follow-Up	2004	Journal of Educational Psychology	USA	English	1	RCT	Individual	Reading	adjusted means	1.0382	0.257075	1.0382	0.257075	1.0382	0.257075		11	4	1	37	32	69	40.54	2.5	24		No name	0	1	0	0	0	0	0	1	1	1	1	1	1	0	0	0	0	0	0	0
Blachman et al. (2014)	1	Intensive Reading Remediation in Grade 2 or 3: Are There Effects a Decade Later?	2014	Journal of Educational Psychology	USA	English	1	RCT	Individual	Reading	adjusted means	0.128251	0.265414	0.128251	0.265414	0.128251	0.265414		11	4	1	33	25	58	42.4	2.5	24		No name	0	1	0	0	0	0	0	1	1	1	1	1	1	0	0	0	0	0	0	0
Blachman et al. (2014)	1	Intensive Reading Remediation in Grade 2 or 3: Are There Effects a Decade Later?	2014	Journal of Educational Psychology	USA	English	1	RCT	Individual	Reading	adjusted means	0.207175	0.265844	0.207175	0.265844	0.207175	0.265844		11	4	1	33	25	58	42.4	2.5	24		No name	0	1	0	0	0	0	0	1	1	1	1	1	1	0	0	0	0	0	0	0
Blachman et al. (2014)	1	Intensive Reading Remediation in Grade 2 or 3: Are There Effects a Decade Later?	2014	Journal of Educational Psychology	USA	English	1	RCT	Individual	Reading	adjusted means	0.246637	0.266134	0.246637	0.266134	0.246637	0.266134		11	4	1	33	25	58	42.4	2.5	24		No name	0	1	0	0	0	0	0	1	1	1	1	1	1	0	0	0	0	0	0	0
Blachman et al. (2014)	1	Intensive Reading Remediation in Grade 2 or 3: Are There Effects a Decade Later?	2014	Journal of Educational Psychology	USA	English	1	RCT	Individual	Reading	adjusted means	0.177578	0.265659	0.177578	0.265659	0.177578	0.265659		11	4	1	33	25	58	42.4	2.5	24		No name	0	1	0	0	0	0	0	1	1	1	1	1	1	0	0	0	0	0	0	0
Blachman et al. (2014)	1	Intensive Reading Remediation in Grade 2 or 3: Are There Effects a Decade Later?	2014	Journal of Educational Psychology	USA	English	1	RCT	Individual	Reading	adjusted means	0.276233	0.266385	0.276233	0.266385	0.276233	0.266385		11	4	1	33	25	58	42.4	2.5	24		No name	0	1	0	0	0	0	0	1	1	1	1	1	1	0	0	0	0	0	0	0
Blachman et al. (2014)	1	Intensive Reading Remediation in Grade 2 or 3: Are There Effects a Decade Later?	2014	Journal of Educational Psychology	USA	English	1	RCT	Individual	Reading	adjusted means	0.0591928	0.265204	0.0591928	0.265204	0.0591928	0.265204		11	4	1	33	25	58	42.4	2.5	24		No name	0	1	0	0	0	0	0	1	1	1	1	1	1	0	0	0	0	0	0	0
Blachman et al. (2014)	1	Intensive Reading Remediation in Grade 2 or 3: Are There Effects a Decade Later?	2014	Journal of Educational Psychology	USA	English	1	RCT	Individual	Reading	adjusted means	0.138117	0.265457	0.138117	0.265457	0.138117	0.265457		11	4	1	33	25	58	42.4	2.5	24		No name	0	1	0	0	0	0	0	1	1	1	1	1	1	0	0	0	0	0	0	0
Blachman et al. (2014)	1	Intensive Reading Remediation in Grade 2 or 3: Are There Effects a Decade Later?	2014	Journal of Educational Psychology	USA	English	1	RCT	Individual	Reading	adjusted means	0.611659	0.271161	0.611659	0.271161	0.611659	0.271161		11	4	1	33	25	58	42.4	2.5	24		No name	0	1	0	0	0	0	0	1	1	1	1	1	1	0	0	0	0	0	0	0
Blanco & Ray (2011)	25537895	Play Therapy in Elementary Schools: A Best Practice for Improving Academic Achievement	2011	Journal of Counseling & Development	USA	English	1	RCT	Individual	Math	raw means	0.431375	0.316051	0.431375	0.316051	0.431375	0.316051		4		1	21	20	41	23.8095	1	57.15		Child-centered play therapy	0	0	0	0	0	0	0	1	0	0	0	0	0	0	0	0	0	0	0	0
Blanco & Ray (2011)	25537895	Play Therapy in Elementary Schools: A Best Practice for Improving Academic Achievement	2011	Journal of Counseling & Development	USA	English	1	RCT	Individual	Reading	raw means	0.41734	0.315821	0.41734	0.315821	0.41734	0.315821		4		1	21	20	41	23.8095	1	57.15		Child-centered play therapy	0	0	0	0	0	0	0	1	0	0	0	0	0	0	0	0	0	0	0	0
Block (2008)	20030151	A study of a response to intervention model for urban sixth-grade: Analyzing reading, language, and learning differences in Tier 1 and Tier 2.	2008	Dissertation	USA	English	0	RCT	Individual	Reading	raw means	0	0.295163	0	0.295163	0	0.295163	7	1	1	1	24	22	46		6	100	100	Corrective Reading, REWARDS, Read Naturally, and the Daybooks of Critical_x000D_ Reading and Writing	0	0	0	0	0	0	1	1	1	1	1	1	0	1	0	0	0	0	0	0
Block et al. (2009)	25537871	Instructional Approaches that Significantly Increase Reading Comprehension	2009	Journal of Educational Psychology	USA	English	1	RCT	Individual	Reading	HLM	0.161815	0.0787101	0.161815	0.0787101	0.161815	0.0787101	22	5	4	1	375	285	660	49.6	3.75	49.1	50.4	No name	0	0	0	1	0	0	0	1	1	0	1	1	0	1	0	0	0	0	0	0
Block et al. (2009)	25537871	Instructional Approaches that Significantly Increase Reading Comprehension	2009	Journal of Educational Psychology	USA	English	1	RCT	Individual	Reading	HLM	0.524401	0.0798985	0.524401	0.0798985	0.524401	0.0798985	22	5	4	1	375	285	660	49.6	3.75	49.1	50.4	No name	0	0	0	1	0	0	0	1	1	0	1	1	0	1	0	0	0	0	0	0
Borman et al. (2009)	20028923	A Randomized Field Trial of the Fast ForWord Language Computer-Based Training Program	2009	Education Evaluation and Policy Analysis	USA	English	1	RCT	Individual within strata	Reading	regression adjusted	-0.0675131	0.193614	-0.0675131	0.193614	-0.0675131	0.193614		4	1	1	56	51	107	49.6	2	69.8	79.1	Fast ForWord Language program	1	0	1	0	0	0	1	0	1	1	1	1	1	1	0	0	0	0	0	0
Borman et al. (2009)	20028923	A Randomized Field Trial of the Fast ForWord Language Computer-Based Training Program	2009	Education Evaluation and Policy Analysis	USA	English	1	RCT	Individual within strata	Reading	regression adjusted	0.0784344	0.193633	0.0784344	0.193633	0.0784344	0.193633		4	1	1	56	51	107	49.6	2	69.8	79.1	Fast ForWord Language program	1	0	1	0	0	0	1	0	1	1	1	1	1	1	0	0	0	0	0	0
Bryant et al. (2011)	19768452	Early Numeracy Intervention Program for First-Grade Students With Mathematics Difficulties	2011	Exceptional Children	USA	English	1	RCT	Individual	Math	adjusted means	0.135735	0.151211	0.135735	0.151211	0.135735	0.151211	50	10	1	1	139	64	203	56.1	1	63.2	50.4	Early Numeracy Intervention	0	0	0	0	0	0	1	1	0	0	0	0	0	0	0	0	0	1	1	1
Bryant et al. (2011)	19768452	Early Numeracy Intervention Program for First-Grade Students With Mathematics Difficulties	2011	Exceptional Children	USA	English	1	RCT	Individual	Math	adjusted means	0.274611	0.151674	0.274611	0.151674	0.274611	0.151674	50	10	1	1	139	64	203	56.1	1	63.2	50.4	Early Numeracy Intervention	0	0	0	0	0	0	1	1	0	0	0	0	0	0	0	0	0	1	1	1
Bryant et al. (2011)	19768452	Early Numeracy Intervention Program for First-Grade Students With Mathematics Difficulties	2011	Exceptional Children	USA	English	1	RCT	Individual	Math	adjusted means	0.493353	0.153032	0.493353	0.153032	0.493353	0.153032	50	10	1	1	139	64	203	56.1	1	63.2	50.4	Early Numeracy Intervention	0	0	0	0	0	0	1	1	0	0	0	0	0	0	0	0	0	1	1	1
Bryant et al. (2011)	19768452	Early Numeracy Intervention Program for First-Grade Students With Mathematics Difficulties	2011	Exceptional Children	USA	English	1	RCT	Individual	Math	adjusted means	-0.003404	0.15106	-0.003404	0.15106	-0.003404	0.15106	50	10	1	1	139	64	203	56.1	1	63.2	50.4	Early Numeracy Intervention	0	0	0	0	0	0	1	1	0	0	0	0	0	0	0	0	0	1	1	1
Bryant et al. (2011)	19768452	Early Numeracy Intervention Program for First-Grade Students With Mathematics Difficulties	2011	Exceptional Children	USA	English	1	RCT	Individual	Math	adjusted means	0.592307	0.153894	0.592307	0.153894	0.592307	0.153894	50	10	1	1	139	64	203	56.1	1	63.2	50.4	Early Numeracy Intervention	0	0	0	0	0	0	1	1	0	0	0	0	0	0	0	0	0	1	1	1
Bryant et al. (2011)	19768452	Early Numeracy Intervention Program for First-Grade Students With Mathematics Difficulties	2011	Exceptional Children	USA	English	1	RCT	Individual	Math	adjusted means	0.21043	0.151421	0.21043	0.151421	0.21043	0.151421	50	10	1	1	139	64	203	56.1	1	63.2	50.4	Early Numeracy Intervention	0	0	0	0	0	0	1	1	0	0	0	0	0	0	0	0	0	1	1	1
Bryant et al. (2011)	19768452	Early Numeracy Intervention Program for First-Grade Students With Mathematics Difficulties	2011	Exceptional Children	USA	English	1	RCT	Individual	Math	adjusted means	0.525147	0.153292	0.525147	0.153292	0.525147	0.153292	50	10	1	1	139	64	203	56.1	1	63.2	50.4	Early Numeracy Intervention	0	0	0	0	0	0	1	1	0	0	0	0	0	0	0	0	0	1	1	1
Bryant et al. (2011)	19768452	Early Numeracy Intervention Program for First-Grade Students With Mathematics Difficulties	2011	Exceptional Children	USA	English	1	RCT	Individual	Math	adjusted means	0.438179	0.152618	0.438179	0.152618	0.438179	0.152618	50	10	1	1	139	64	203	56.1	1	63.2	50.4	Early Numeracy Intervention	0	0	0	0	0	0	1	1	0	0	0	0	0	0	0	0	0	1	1	1
Burns et al. (2004)	20029917	The Effectiveness of the HOSTS Program in Improving the Reading Achievement of Children At-Risk for Reading Failure	2004	Reading Research and Instruction	USA	English	1	QES	School	Reading	raw means	0.494641	0.132169	0.490323	0.228057	0.480096	0.365048		10	4	1	119	117	236	45	2	27.1	52.9	Helping One Student to Succeed (HOSTS)	0	0	0	0	0	0	0	1	1	0	1	1	1	1	0	0	0	0	0	0
Burns et al. (2004)	20029917	The Effectiveness of the HOSTS Program in Improving the Reading Achievement of Children At-Risk for Reading Failure	2004	Reading Research and Instruction	USA	English	1	QES	School	Reading	raw means	0.189872	0.130487	0.188214	0.226965	0.184288	0.363426		10	4	1	119	117	236	45	2	27.1	52.9	Helping One Student to Succeed (HOSTS)	0	0	0	0	0	0	0	1	1	0	1	1	1	1	0	0	0	0	0	0
Burns et al. (2004)	20029917	The Effectiveness of the HOSTS Program in Improving the Reading Achievement of Children At-Risk for Reading Failure	2004	Reading Research and Instruction	USA	English	1	QES	School	Reading	raw means	0.550474	0.166363	0.545767	0.247692	0.534624	0.375127		10	4	1	75	75	150	45	2	27.1	52.9	Helping One Student to Succeed (HOSTS)	0	0	0	0	0	0	0	1	1	0	1	1	1	1	0	0	0	0	0	0
Burns et al. (2004)	20029917	The Effectiveness of the HOSTS Program in Improving the Reading Achievement of Children At-Risk for Reading Failure	2004	Reading Research and Instruction	USA	English	1	QES	School	Reading	raw means	-0.423272	0.284729	-0.420036	0.335533	-0.412387	0.431806		10	4	1	20	34	54	45	2	27.1	52.9	Helping One Student to Succeed (HOSTS)	0	0	0	0	0	0	0	1	1	0	1	1	1	1	0	0	0	0	0	0
Burns et al. (2004)	20029917	The Effectiveness of the HOSTS Program in Improving the Reading Achievement of Children At-Risk for Reading Failure	2004	Reading Research and Instruction	USA	English	1	QES	School	Reading	raw means	-0.664477	0.30995	-0.659566	0.354739	-0.647962	0.442736		10	4	1	18	28	46	45	2	27.1	52.9	Helping One Student to Succeed (HOSTS)	0	0	0	0	0	0	0	1	1	0	1	1	1	1	0	0	0	0	0	0
Burns et al. (2004)	20029917	The Effectiveness of the HOSTS Program in Improving the Reading Achievement of Children At-Risk for Reading Failure	2004	Reading Research and Instruction	USA	English	1	QES	School	Reading	raw means	0.769287	0.46346	0.765431	0.483987	0.756357	0.526525		10	4	1	10	10	20	45	2	27.1	52.9	Helping One Student to Succeed (HOSTS)	0	0	0	0	0	0	0	1	1	0	1	1	1	1	0	0	0	0	0	0
Bøg et al. (2019)	41271225	A multi-sensory tutoring program for students at-risk of reading difficulties: Evidence from a randomized field experiment	2019	IFAU Working Paper	Sweden	English	0	RCT	Individual (grouped treatment in dyads from some students)	Reading	regression adjusted	1.02538	0.170375	1.02538	0.170375	1.02538	0.170375		12	7	1	80	76	156	39	0.2	52		Läsklar	0	0	0	0	0	0	0	1	0	1	0	0	0	0	0	0	0	0	0	0
Bøg et al. (2019)	41271225	A multi-sensory tutoring program for students at-risk of reading difficulties: Evidence from a randomized field experiment	2019	IFAU Working Paper	Sweden	English	0	RCT	Individual (grouped treatment in dyads from some students)	Reading	regression adjusted	1.06888	0.17123	1.06888	0.17123	1.06888	0.17123		12	7	1	80	76	156	39	0.2	52		Läsklar	0	0	0	0	0	0	0	1	0	1	0	0	0	0	0	0	0	0	0	0
Caggiano (2007)	20031424	Addressing the learning needs of struggling adolescent readers: The impact of a reading intervention program on students in a middle school setting	2007	Dissertation	USA	English	0	QES	Individual	Reading	raw means	0.731579	0.326634	0.731579	0.326634	0.731579	0.326634		1	1	1	20	20	40	65	6	80		READ 180	1	0	0	1	0	0	1	1	1	0	0	1	1	1	0	0	0	0	0	0
Caggiano (2007)	20031424	Addressing the learning needs of struggling adolescent readers: The impact of a reading intervention program on students in a middle school setting	2007	Dissertation	USA	English	0	QES	Individual	Reading	raw means	0.610064	0.3235	0.610064	0.3235	0.610064	0.3235		1	1	1	20	20	40	65	6	80		READ 180	1	0	0	1	0	0	1	1	1	0	0	1	1	1	0	0	0	0	0	0
Calhoon et al. (2006)	20029663	Improving Reading Skills in Predominantly Hispanic Title 1 First-Grade Classrooms: The Promise of Peer-Assisted Learning Strategies.	2006	Learning Disabilities Research & Practice	USA	English	1	RCT	Classroom	Reading	raw means	0.484769	0.230051	0.47783	0.329413	0.461235	0.489017	6	3		1	41	37	78	44	1	58		peer-assisted_x000D_ learning strategies (PALS)	0	1	0	0	0	1	0	0	1	1	0	1	0	1	0	0	0	0	0	0
Calhoon et al. (2006)	20029663	Improving Reading Skills in Predominantly Hispanic Title 1 First-Grade Classrooms: The Promise of Peer-Assisted Learning Strategies.	2006	Learning Disabilities Research & Practice	USA	English	1	RCT	Classroom	Reading	raw means	0.112663	0.226933	0.11105	0.327158	0.107194	0.486478	6	3		1	41	37	78	44	1	58		peer-assisted_x000D_ learning strategies (PALS)	0	1	0	0	0	1	0	0	1	1	0	1	0	1	0	0	0	0	0	0
Calhoon et al. (2006)	20029663	Improving Reading Skills in Predominantly Hispanic Title 1 First-Grade Classrooms: The Promise of Peer-Assisted Learning Strategies.	2006	Learning Disabilities Research & Practice	USA	English	1	RCT	Classroom	Reading	raw means	1.10293	0.243342	1.08715	0.339188	1.04939	0.500072	6	3		1	41	37	78	44	1	58		peer-assisted_x000D_ learning strategies (PALS)	0	1	0	0	0	1	0	0	1	1	0	1	0	1	0	0	0	0	0	0
Calhoon et al. (2007)	25537925	Effects of a peer-mediated program on reading skill acquisition for two-way bilingual first-grade classrooms	2007	Learning Disability Quarterly	USA	English	1	RCT	Classroom	Reading	raw means	0.379247	0.233463	0.373827	0.332833	0.360864	0.492585	6	3	1	1	43	33	76	62.8	1	76.6		Peer-assisted learning strategies (PALS)	0	0	0	0	0	1	0	0	0	1	0	0	0	0	0	0	0	0	0	0
Calhoon et al. (2007)	25537925	Effects of a peer-mediated program on reading skill acquisition for two-way bilingual first-grade classrooms	2007	Learning Disability Quarterly	USA	English	1	RCT	Classroom	Reading	raw means	0.242203	0.23226	0.238742	0.331958	0.230463	0.491607	6	3	1	1	43	33	76	62.8	1	76.6		Peer-assisted learning strategies (PALS)	0	0	0	0	0	1	0	0	0	1	0	0	0	0	0	0	0	0	0	0
Calhoon et al. (2007)	25537925	Effects of a peer-mediated program on reading skill acquisition for two-way bilingual first-grade classrooms	2007	Learning Disability Quarterly	USA	English	1	RCT	Classroom	Reading	raw means	0.374519	0.233413	0.369166	0.332796	0.356365	0.492544	6	3	1	1	43	33	76	62.8	1	76.6		Peer-assisted learning strategies (PALS)	0	0	0	0	0	1	0	0	0	1	0	0	0	0	0	0	0	0	0	0
Campbell & Brigman (2005)	25537923	Closing the achievement gap: A structured approach to group counseling	2005	The Journal for Specialists in Group Work	USA	English	1	RCT	Individual	Math	raw means	0.17604	0.114554	0.17604	0.114554	0.17604	0.114554		20			153	153	306		5.5	14	60	Student Success Skills Peer Coaching Model	0	0	0	0	0	0	0	1	0	0	0	1	0	0	0	0	0	1	0	0
Campbell & Brigman (2005)	25537923	Closing the achievement gap: A structured approach to group counseling	2005	The Journal for Specialists in Group Work	USA	English	1	RCT	Individual	Reading	raw means	0.141904	0.114104	0.141904	0.114104	0.141904	0.114104		20			154	154	308		5.5	14	60	Student Success Skills Peer Coaching Model	0	0	0	0	0	0	0	1	0	0	0	1	0	0	0	0	0	1	0	0
Campuzano et al. (2009)	25537912	Effectiveness of reading and mathematics software products: Findings from two student cohorts	2009	Institute for Education Sciences Report	USA	English	0	RCT	Teachers/Classrooms	Reading	regression adjusted	-0.00883421	0.0670484	-0.00881564	0.113852	-0.00877216	0.180882	41	15	4		404	495	899	47.68	4	74.3	64.49	Academy of Reading	1	0	0	0	0	0	1	0	1	1	1	1	0	0	0	0	0	0	0	0
Campuzano et al. (2009)	25537912	Effectiveness of reading and mathematics software products: Findings from two student cohorts	2009	Institute for Education Sciences Report	USA	English	0	RCT	Teachers/Classrooms	Math	regression adjusted	-0.0305981	0.0622047	-0.0305299	0.113049	-0.0303703	0.183227	39	13	3		490	547	1037	52.29	6	67.61	74.04	Achieve Now	1	0	0	0	0	0	1	0	0	0	0	0	0	0	1	0	1	1	1	0
Campuzano et al. (2009)	25537912	Effectiveness of reading and mathematics software products: Findings from two student cohorts	2009	Institute for Education Sciences Report	USA	English	0	RCT	Teachers/Classrooms	Reading	regression adjusted	0.106248	0.0751073	0.105986	0.126032	0.105374	0.199483	35	12	2		294	448	742	47.54	1	44.19	71.06	Destination Reading	1	0	0	0	0	0	1	0	1	1	0	1	0	0	0	0	0	0	0	0
Campuzano et al. (2009)	25537912	Effectiveness of reading and mathematics software products: Findings from two student cohorts	2009	Institute for Education Sciences Report	USA	English	0	RCT	Teachers/Classrooms	Reading	regression adjusted	0.014482	0.0610119	0.0144625	0.0955259	0.0144168	0.147417	63	12	3		505	574	1079	48.43	1	44.19	34.46	Headsprout	1	0	0	0	0	0	1	0	1	1	1	1	0	1	0	0	0	0	0	0
Campuzano et al. (2009)	25537912	Effectiveness of reading and mathematics software products: Findings from two student cohorts	2009	Institute for Education Sciences Report	USA	English	0	RCT	Teachers/Classrooms	Math	regression adjusted	0.114175	0.040416	0.113915	0.105964	0.113306	0.183375	39	13	5		998	1590	2588	51.45	6	67.61	54.69	Larson Pre-Algebra	1	0	0	0	0	0	1	0	0	0	0	0	0	0	1	1	1	1	1	0
Campuzano et al. (2009)	25537912	Effectiveness of reading and mathematics software products: Findings from two student cohorts	2009	Institute for Education Sciences Report	USA	English	0	RCT	Teachers/Classrooms	Reading	regression adjusted	0.0927615	0.0561175	0.092616	0.0970811	0.0922754	0.155153	55	19	4		609	665	1274	48.87	4	74.3	61.22	LeapTrack	1	0	0	0	0	0	1	0	1	1	0	1	0	1	0	0	0	0	0	0
Campuzano et al. (2009)	25537912	Effectiveness of reading and mathematics software products: Findings from two student cohorts	2009	Institute for Education Sciences Report	USA	English	0	RCT	Teachers/Classrooms	Reading	regression adjusted	0.0272271	0.0805924	0.0271461	0.135524	0.0269564	0.214635	29	8	3		291	327	618	52.6	1	44.19	47.64	Plato Focus	1	0	0	0	0	0	1	0	1	1	1	1	0	1	0	0	0	0	0	0
Campuzano et al. (2009)	25537912	Effectiveness of reading and mathematics software products: Findings from two student cohorts	2009	Institute for Education Sciences Report	USA	English	0	RCT	Teachers/Classrooms	Reading	regression adjusted	0.0227739	0.0599794	0.022731	0.106784	0.0226306	0.172093	46	13	3		466	689	1155	48.33	1	44.19	47.35	Waterford Early Reading Program	1	0	0	0	0	0	1	0	1	1	1	1	0	0	0	0	0	0	0	0
Cantrell et al. (2010)	20020852	The Impact of a strategy-based intervention on the comprehension and strategy use of struggling adolescent readers	2010	Journal of Educational Psychology	USA	English	1	RCT	Individual within strata	Reading	regression adjusted	0.217455	0.116447	0.217455	0.116447	0.217455	0.116447	12	12			171	131	302	42	6	9	53	Learning Strategies Curriculum (LSC)	0	0	0	0	1	0	0	0	1	1	0	1	1	1	0	0	0	0	0	0
Cantrell et al. (2016)	26665804	Supplemental reading strategy instruction for adolescents: A randomized trial and follow-up study	2016	The Journal of Educational Research	USA	English	1	RCT	Individual	Reading	raw means	0.160418	0.0595904	0.160418	0.0595904	0.160418	0.0595904		21			605	530	1135	40	6	13	69	Learning Strategies Curriculum (LSC)	0	1	0	0	0	0	0	0	1	1	0	1	1	1	0	0	0	0	0	0
Carlson & Das (1997)	20030733	A process approach to remediating word-decoding deficiencies in Chapter 1 children	1997	Learning Disability Quarterly	USA	English	1	RCT	Individual	Reading	raw means	0.948929	0.352547	0.948929	0.352547	0.948929	0.352547		2	1	1	22	15	37	50	4	46		The Process-Based Reading Enhancement_x000D_ Program (PREP)	0	0	0	0	0	0	0	1	1	1	0	1	0	0	0	0	0	0	0	0
Carlson & Das (1997)	20030733	A process approach to remediating word-decoding deficiencies in Chapter 1 children	1997	Learning Disability Quarterly	USA	English	1	RCT	Individual	Reading	raw means	0.872393	0.349866	0.872393	0.349866	0.872393	0.349866		2	1	1	22	15	37	50	4	46		The Process-Based Reading Enhancement_x000D_ Program (PREP)	0	0	0	0	0	0	0	1	1	1	0	1	0	0	0	0	0	0	0	0
Carlson & Das (1997)	20030733	A process approach to remediating word-decoding deficiencies in Chapter 1 children	1997	Learning Disability Quarterly	USA	English	1	RCT	Individual	Reading	raw means	0.829313	0.236275	0.829313	0.236275	0.829313	0.236275		2	1	1	41	37	78		4	46		The Process-Based Reading Enhancement_x000D_ Program (PREP)	0	0	0	0	0	0	0	1	1	1	0	1	0	0	0	0	0	0	0	0
Carlson & Das (1997)	20030733	A process approach to remediating word-decoding deficiencies in Chapter 1 children	1997	Learning Disability Quarterly	USA	English	1	RCT	Individual	Reading	raw means	0.814074	0.235935	0.814074	0.235935	0.814074	0.235935		2	1	1	41	37	78		4	46		The Process-Based Reading Enhancement_x000D_ Program (PREP)	0	0	0	0	0	0	0	1	1	1	0	1	0	0	0	0	0	0	0	0
Carlson et al. (1984)	20025294	Servicing Low Achieving Pupils and Pupils with Learning Disabilities: A Comparison of Two Approaches	1984	Report	USA	English	0	RCT	Classroom	Math	raw means	-0.0282985	0.283766	-0.0282631	0.292155	-0.0281804	0.310849	30		1	1	23	27	50	37.8	4.3		15.6	process-consultation model	0	0	0	0	0	1	0	0	0	0	0	0	0	0	0	0	0	0	0	0
Carlson et al. (1984)	20025294	Servicing Low Achieving Pupils and Pupils with Learning Disabilities: A Comparison of Two Approaches	1984	Report	USA	English	0	RCT	Classroom	Math	raw means	0.18498	0.284354	0.184748	0.29275	0.184207	0.311437	30		1	1	23	27	50	37.8	4.3		15.6	process-consultation model	0	0	0	0	0	1	0	0	0	0	0	0	0	0	0	0	0	0	0	0
Carlson et al. (1984)	20025294	Servicing Low Achieving Pupils and Pupils with Learning Disabilities: A Comparison of Two Approaches	1984	Report	USA	English	0	RCT	Classroom	Reading	raw means	-0.269119	0.285026	-0.268782	0.29343	-0.267995	0.312107	30		1	1	23	27	50	37.8	4.3		15.6	process-consultation model	0	0	0	0	0	1	0	0	0	0	0	0	0	0	0	0	0	0	0	0
Carlson et al. (1984)	20025294	Servicing Low Achieving Pupils and Pupils with Learning Disabilities: A Comparison of Two Approaches	1984	Report	USA	English	0	RCT	Classroom	Reading	raw means	-0.160594	0.284206	-0.160393	0.2926	-0.159923	0.311288	30		1	1	23	27	50	37.8	4.3		15.6	process-consultation model	0	0	0	0	0	1	0	0	0	0	0	0	0	0	0	0	0	0	0	0
Carlson et al. (1984)	20025294	Servicing Low Achieving Pupils and Pupils with Learning Disabilities: A Comparison of Two Approaches	1984	Report	USA	English	0	RCT	Classroom	Math	raw means	0.42066	0.343015	0.420469	0.345744	0.420022	0.351569	30		1	1	19	16	35	37.8	4.3		15.6	process-consultation model	0	0	0	0	0	1	0	0	0	0	0	0	0	0	0	0	0	0	0	0
Carlson et al. (1984)	20025294	Servicing Low Achieving Pupils and Pupils with Learning Disabilities: A Comparison of Two Approaches	1984	Report	USA	English	0	RCT	Classroom	Math	raw means	-0.518415	0.344922	-0.51818	0.347748	-0.517629	0.353565	30		1	1	19	16	35	37.8	4.3		15.6	process-consultation model	0	0	0	0	0	1	0	0	0	0	0	0	0	0	0	0	0	0	0	0
Carlson et al. (1984)	20025294	Servicing Low Achieving Pupils and Pupils with Learning Disabilities: A Comparison of Two Approaches	1984	Report	USA	English	0	RCT	Classroom	Reading	raw means	-0.108482	0.339558	-0.108432	0.342106	-0.108317	0.347949	30		1	1	19	16	35	37.8	4.3		15.6	process-consultation model	0	0	0	0	0	1	0	0	0	0	0	0	0	0	0	0	0	0	0	0
Carlson et al. (1984)	20025294	Servicing Low Achieving Pupils and Pupils with Learning Disabilities: A Comparison of Two Approaches	1984	Report	USA	English	0	RCT	Classroom	Reading	raw means	0.224133	0.340366	0.224031	0.342957	0.223793	0.348796	30		1	1	19	16	35	37.8	4.3		15.6	process-consultation model	0	0	0	0	0	1	0	0	0	0	0	0	0	0	0	0	0	0	0	0
Case et al. (2010)	20023223	Validation of a Supplemental Reading Intervention for First-Grade Children	2010	Journal of Learning Disabilities	USA	English	1	RCT	Individual	Reading	raw means	0.392229	0.368643	0.392229	0.368643	0.392229	0.368643	9	3	1	1	15	15	30	33	1	66.6	29.5	No name	0	0	0	0	0	0	0	1	1	1	1	1	1	1	0	0	0	0	0	0
Case et al. (2010)	20023223	Validation of a Supplemental Reading Intervention for First-Grade Children	2010	Journal of Learning Disabilities	USA	English	1	RCT	Individual	Reading	raw means	0.851901	0.381351	0.851901	0.381351	0.851901	0.381351	9	3	1	1	15	15	30	33	1	66.6	29.5	No name	0	0	0	0	0	0	0	1	1	1	1	1	1	1	0	0	0	0	0	0
Case et al. (2010)	20023223	Validation of a Supplemental Reading Intervention for First-Grade Children	2010	Journal of Learning Disabilities	USA	English	1	RCT	Individual	Reading	raw means	0.783612	0.378903	0.783612	0.378903	0.783612	0.378903	9	3	1	1	15	15	30	33	1	66.6	29.5	No name	0	0	0	0	0	0	0	1	1	1	1	1	1	1	0	0	0	0	0	0
Case et al. (2010)	20023223	Validation of a Supplemental Reading Intervention for First-Grade Children	2010	Journal of Learning Disabilities	USA	English	1	RCT	Individual	Reading	raw means	0.534323	0.371607	0.534323	0.371607	0.534323	0.371607	9	3	1	1	15	15	30	33	1	66.6	29.5	No name	0	0	0	0	0	0	0	1	1	1	1	1	1	1	0	0	0	0	0	0
Christ & Davie (2009)	27876719	Empirical evaluation of Read Naturally effects: A randomized control trial	2009	Report	USA	English	0	RCT	Individual	Reading	adjusted means	0.6618	0.20046	0.6618	0.20046	0.6618	0.20046		6	4	1	52	53	105	45	3	58	60	Read Naturally Software Edition	1	0	0	0	0	0	0	0	1	0	1	1	0	1	0	0	0	0	0	0
Christ & Davie (2009)	27876719	Empirical evaluation of Read Naturally effects: A randomized control trial	2009	Report	USA	English	0	RCT	Individual	Reading	adjusted means	0	0.195189	0	0.195189	0	0.195189		6	4	1	53	52	105	45	3	58	60	Read Naturally Software Edition	1	0	0	0	0	0	0	0	1	0	1	1	0	1	0	0	0	0	0	0
Christ & Davie (2009)	27876719	Empirical evaluation of Read Naturally effects: A randomized control trial	2009	Report	USA	English	0	RCT	Individual	Reading	adjusted means	0.6618	0.20046	0.6618	0.20046	0.6618	0.20046		6	4	1	52	53	105	45	3	58	60	Read Naturally Software Edition	1	0	0	0	0	0	0	0	1	0	1	1	0	1	0	0	0	0	0	0
Christ & Davie (2009)	27876719	Empirical evaluation of Read Naturally effects: A randomized control trial	2009	Report	USA	English	0	RCT	Individual	Reading	adjusted means	0.188885	0.19469	0.188885	0.19469	0.188885	0.19469		6	4	1	53	53	106	45	3	58	60	Read Naturally Software Edition	1	0	0	0	0	0	0	0	1	0	1	1	0	1	0	0	0	0	0	0
Christ & Davie (2009)	27876719	Empirical evaluation of Read Naturally effects: A randomized control trial	2009	Report	USA	English	0	RCT	Individual	Reading	adjusted means	-0.141814	0.195434	-0.141814	0.195434	-0.141814	0.195434		6	4	1	53	52	105	45	3	58	60	Read Naturally Software Edition	1	0	0	0	0	0	0	0	1	0	1	1	0	1	0	0	0	0	0	0
Christ & Davie (2009)	27876719	Empirical evaluation of Read Naturally effects: A randomized control trial	2009	Report	USA	English	0	RCT	Individual	Reading	adjusted means	0.132152	0.195402	0.132152	0.195402	0.132152	0.195402		6	4	1	53	52	105	45	3	58	60	Read Naturally Software Edition	1	0	0	0	0	0	0	0	1	0	1	1	0	1	0	0	0	0	0	0
Cirino et al. (2009)	5	One-year follow-up outcomes of Spanish and English interventions for English language learners at risk for reading problems	2009	American Educational Research Journal	USA	English	1	RCT	Individual	Reading	raw means	0.356357	0.194951	0.356357	0.194951	0.356357	0.194951		10			55	52	107	45	1	100	92.5	Proactive Reading	0	0	0	0	0	0	0	1	1	1	1	1	0	1	0	0	0	0	0	0
Cirino et al. (2009)	5	One-year follow-up outcomes of Spanish and English interventions for English language learners at risk for reading problems	2009	American Educational Research Journal	USA	English	1	RCT	Individual	Reading	raw means	-0.00938683	0.196444	-0.00938683	0.196444	-0.00938683	0.196444		10			55	49	104	45	1	100	92.5	Proactive Reading	0	0	0	0	0	0	0	1	1	1	1	1	0	1	0	0	0	0	0	0
Cirino et al. (2009)	5	One-year follow-up outcomes of Spanish and English interventions for English language learners at risk for reading problems	2009	American Educational Research Journal	USA	English	1	RCT	Individual	Reading	raw means	0.408781	0.194482	0.408781	0.194482	0.408781	0.194482		10			55	53	108	45	1	100	92.5	Proactive Reading	0	0	0	0	0	0	0	1	1	1	1	1	0	1	0	0	0	0	0	0
Cirino et al. (2009)	5	One-year follow-up outcomes of Spanish and English interventions for English language learners at risk for reading problems	2009	American Educational Research Journal	USA	English	1	RCT	Individual	Reading	raw means	-0.0487934	0.197552	-0.0487934	0.197552	-0.0487934	0.197552		10			55	48	103	45	1	100	92.5	Proactive Reading	0	0	0	0	0	0	0	1	1	1	1	1	0	1	0	0	0	0	0	0
Cirino et al. (2009)	5	One-year follow-up outcomes of Spanish and English interventions for English language learners at risk for reading problems	2009	American Educational Research Journal	USA	English	1	RCT	Individual	Reading	raw means	0.431647	0.1929	0.431647	0.1929	0.431647	0.1929		10			55	55	110	45	1	100	92.5	Proactive Reading	0	0	0	0	0	0	0	1	1	1	1	1	0	1	0	0	0	0	0	0
Cirino et al. (2009)	5	One-year follow-up outcomes of Spanish and English interventions for English language learners at risk for reading problems	2009	American Educational Research Journal	USA	English	1	RCT	Individual	Reading	raw means	0.241882	0.193153	0.241882	0.193153	0.241882	0.193153		10			54	54	108	45	1	100	92.5	Proactive Reading	0	0	0	0	0	0	0	1	1	1	1	1	0	1	0	0	0	0	0	0
Cirino et al. (2009)	5	One-year follow-up outcomes of Spanish and English interventions for English language learners at risk for reading problems	2009	American Educational Research Journal	USA	English	1	RCT	Individual	Reading	raw means	0.311091	0.193643	0.311091	0.193643	0.311091	0.193643		10			55	53	108	45	1	100	92.5	Proactive Reading	0	0	0	0	0	0	0	1	1	1	1	1	0	1	0	0	0	0	0	0
Cirino et al. (2009)	5	One-year follow-up outcomes of Spanish and English interventions for English language learners at risk for reading problems	2009	American Educational Research Journal	USA	English	1	RCT	Individual	Reading	raw means	0.466768	0.195053	0.466768	0.195053	0.466768	0.195053		10			54	54	108	45	1	100	92.5	Proactive Reading	0	0	0	0	0	0	0	1	1	1	1	1	0	1	0	0	0	0	0	0
Cirino et al. (2009)	5	One-year follow-up outcomes of Spanish and English interventions for English language learners at risk for reading problems	2009	American Educational Research Journal	USA	English	1	RCT	Individual	Reading	raw means	0.137632	0.190918	0.137632	0.190918	0.137632	0.190918		10			55	55	110	45	1	100	92.5	Proactive Reading	0	0	0	0	0	0	0	1	1	1	1	1	0	1	0	0	0	0	0	0
Cirino et al. (2009)	5	One-year follow-up outcomes of Spanish and English interventions for English language learners at risk for reading problems	2009	American Educational Research Journal	USA	English	1	RCT	Individual	Reading	raw means	-0.130015	0.193627	-0.130015	0.193627	-0.130015	0.193627		10			55	52	107	45	1	100	92.5	Proactive Reading	0	0	0	0	0	0	0	1	1	1	1	1	0	1	0	0	0	0	0	0
Cirino et al. (2009)	5	One-year follow-up outcomes of Spanish and English interventions for English language learners at risk for reading problems	2009	American Educational Research Journal	USA	English	1	RCT	Individual	Reading	raw means	0.278595	0.194359	0.278595	0.194359	0.278595	0.194359		10			55	52	107	45	1	100	92.5	Proactive Reading	0	0	0	0	0	0	0	1	1	1	1	1	0	1	0	0	0	0	0	0
Cirino et al. (2009)	5	One-year follow-up outcomes of Spanish and English interventions for English language learners at risk for reading problems	2009	American Educational Research Journal	USA	English	1	RCT	Individual	Reading	raw means	0.155559	0.195484	0.155559	0.195484	0.155559	0.195484		10			53	52	105	45	1	100	92.5	Proactive Reading	0	0	0	0	0	0	0	1	1	1	1	1	0	1	0	0	0	0	0	0
Cirino et al. (2009)	5	One-year follow-up outcomes of Spanish and English interventions for English language learners at risk for reading problems	2009	American Educational Research Journal	USA	English	1	RCT	Individual	Reading	raw means	-0.00707028	0.200677	-0.00707028	0.200677	-0.00707028	0.200677		10			57	44	101	45	1	100	92.5	Lectura Proactiva	0	0	0	0	0	0	0	1	1	1	1	1	0	1	0	0	0	0	0	0
Cirino et al. (2009)	5	One-year follow-up outcomes of Spanish and English interventions for English language learners at risk for reading problems	2009	American Educational Research Journal	USA	English	1	RCT	Individual	Reading	raw means	0.393138	0.199308	0.393138	0.199308	0.393138	0.199308		10			46	58	104	45	1	100	92.5	Lectura Proactiva	0	0	0	0	0	0	0	1	1	1	1	1	0	1	0	0	0	0	0	0
Cirino et al. (2009)	5	One-year follow-up outcomes of Spanish and English interventions for English language learners at risk for reading problems	2009	American Educational Research Journal	USA	English	1	RCT	Individual	Reading	raw means	0.139043	0.200915	0.139043	0.200915	0.139043	0.200915		10			44	57	101	45	1	100	92.5	Lectura Proactiva	0	0	0	0	0	0	0	1	1	1	1	1	0	1	0	0	0	0	0	0
Cirino et al. (2009)	5	One-year follow-up outcomes of Spanish and English interventions for English language learners at risk for reading problems	2009	American Educational Research Journal	USA	English	1	RCT	Individual	Reading	raw means	0.454913	0.200718	0.454913	0.200718	0.454913	0.200718		10			46	57	103	45	1	100	92.5	Lectura Proactiva	0	0	0	0	0	0	0	1	1	1	1	1	0	1	0	0	0	0	0	0
Cirino et al. (2009)	5	One-year follow-up outcomes of Spanish and English interventions for English language learners at risk for reading problems	2009	American Educational Research Journal	USA	English	1	RCT	Individual	Reading	raw means	0.355688	0.200963	0.355688	0.200963	0.355688	0.200963		10			45	57	102	45	1	100	92.5	Lectura Proactiva	0	0	0	0	0	0	0	1	1	1	1	1	0	1	0	0	0	0	0	0
Cirino et al. (2009)	5	One-year follow-up outcomes of Spanish and English interventions for English language learners at risk for reading problems	2009	American Educational Research Journal	USA	English	1	RCT	Individual	Reading	raw means	-0.110187	0.198348	-0.110187	0.198348	-0.110187	0.198348		10			46	57	103	45	1	100	92.5	Lectura Proactiva	0	0	0	0	0	0	0	1	1	1	1	1	0	1	0	0	0	0	0	0
Cirino et al. (2009)	5	One-year follow-up outcomes of Spanish and English interventions for English language learners at risk for reading problems	2009	American Educational Research Journal	USA	English	1	RCT	Individual	Reading	raw means	0.183713	0.203774	0.183713	0.203774	0.183713	0.203774		10			42	57	99	45	1	100	92.5	Lectura Proactiva	0	0	0	0	0	0	0	1	1	1	1	1	0	1	0	0	0	0	0	0
Cirino et al. (2009)	5	One-year follow-up outcomes of Spanish and English interventions for English language learners at risk for reading problems	2009	American Educational Research Journal	USA	English	1	RCT	Individual	Reading	raw means	0.240278	0.200911	0.240278	0.200911	0.240278	0.200911		10			45	56	101	45	1	100	92.5	Lectura Proactiva	0	0	0	0	0	0	0	1	1	1	1	1	0	1	0	0	0	0	0	0
Cirino et al. (2009)	5	One-year follow-up outcomes of Spanish and English interventions for English language learners at risk for reading problems	2009	American Educational Research Journal	USA	English	1	RCT	Individual	Reading	raw means	0.636737	0.203104	0.636737	0.203104	0.636737	0.203104		10			46	57	103	45	1	100	92.5	Lectura Proactiva	0	0	0	0	0	0	0	1	1	1	1	1	0	1	0	0	0	0	0	0
Cirino et al. (2009)	5	One-year follow-up outcomes of Spanish and English interventions for English language learners at risk for reading problems	2009	American Educational Research Journal	USA	English	1	RCT	Individual	Reading	raw means	0.0410111	0.199823	0.0410111	0.199823	0.0410111	0.199823		10			46	55	101	45	1	100	92.5	Lectura Proactiva	0	0	0	0	0	0	0	1	1	1	1	1	0	1	0	0	0	0	0	0
Cirino et al. (2009)	5	One-year follow-up outcomes of Spanish and English interventions for English language learners at risk for reading problems	2009	American Educational Research Journal	USA	English	1	RCT	Individual	Reading	raw means	0.494329	0.202395	0.494329	0.202395	0.494329	0.202395		10			45	57	102	45	1	100	92.5	Lectura Proactiva	0	0	0	0	0	0	0	1	1	1	1	1	0	1	0	0	0	0	0	0
Cirino et al. (2009)	5	One-year follow-up outcomes of Spanish and English interventions for English language learners at risk for reading problems	2009	American Educational Research Journal	USA	English	1	RCT	Individual	Reading	raw means	0.538667	0.202949	0.538667	0.202949	0.538667	0.202949		10			45	57	102	45	1	100	92.5	Lectura Proactiva	0	0	0	0	0	0	0	1	1	1	1	1	0	1	0	0	0	0	0	0
Clarke et al. (2011)	20020760	The impact of a comprehensive Tier I Core Kindergarten program on the achievement of students at risk in mathematics	2011	Elementary School Journal	USA	English	1	RCT	Classroom	Math	raw means	0.194135	0.0585781	0.193876	0.0936456	0.193271	0.145748	64	24	3		621	554	1175		0	50.4	56.3	Early Learning in Mathematics (ELM)	0	0	0	0	1	0	0	0	0	0	0	0	0	0	0	0	1	1	1	1
Clarke et al. (2014)	20027015	Preliminary Evaluation of a Tier 2 Mathematics Intervention for First-Grade Students: Using a Theory of Change to Guide Formative Evaluation Activities	2014	School Psychology Review	USA	English	1	RCT	Individual	Math	regression adjusted	0.11	0.226701	0.11	0.226701	0.11	0.226701		9	2	1	38	40	78	52.3	1	22.7	70.5	Fusion	0	0	0	0	0	0	0	1	0	0	0	0	0	0	1	0	0	1	1	1
Clarke et al. (2016a)	26665819	Testing the Immediate and Long-Term Efficacy of a Tier 2 Kindergarten Mathematics Intervention	2016	Journal of Research on Educational Effectiveness	USA	English	1	RCT	Individual	Math	raw means	-0.021681	0.151531	-0.021681	0.151531	-0.021681	0.151531	37	14	4	1	132	65	197	55	0	46	51.5	ROOTS	0	1	0	0	0	0	0	1	0	0	0	0	0	0	1	0	0	1	1	1
Clarke et al. (2016a)	26665819	Testing the Immediate and Long-Term Efficacy of a Tier 2 Kindergarten Mathematics Intervention	2016	Journal of Research on Educational Effectiveness	USA	English	1	RCT	Individual	Math	raw means	0.179258	0.136019	0.179258	0.136019	0.179258	0.136019	37	14	4	1	178	78	256	55	0	46	51.5	ROOTS	0	1	0	0	0	0	0	1	0	0	0	0	0	0	1	0	0	1	1	1
Clarke et al. (2016a)	26665819	Testing the Immediate and Long-Term Efficacy of a Tier 2 Kindergarten Mathematics Intervention	2016	Journal of Research on Educational Effectiveness	USA	English	1	RCT	Individual	Math	regression adjusted	0.317	0.134068	0.317	0.134068	0.317	0.134068	37	14	4	1	179	82	261	55	0	46	51.5	ROOTS	0	1	0	0	0	0	0	1	0	0	0	0	0	0	1	0	0	1	1	1
Clarke et al. (2016b)	20019939	Examining the Efficacy of a Tier 2 Kindergarten Mathematics Intervention	2016	Journal of Learning Disabilities	USA	English	1	RCT	Classroom	Math	regression adjusted	0.375	0.179733	0.374089	0.204644	0.371953	0.253619	29		2	1	63	63	126	49	0			ROOTS	0	1	0	0	0	0	0	1	0	0	0	0	0	0	0	0	0	1	1	1
Coats (2013)	19770649	Evaluating the effectiveness of an intervention mathematics class for low achieving middle school students in northwest Georgia	2013	Dissertation	USA	English	0	QES	Individual	Math	adjusted means	-0.202097	0.118564	-0.202097	0.118564	-0.202097	0.118564		4	1	1	143	143	286	52	6	15	68	No name	0	0	0	1	0	0	0	0	0	0	0	0	0	0	0	0	0	1	0	0
Cooley-Strickland et al. (2011)	20020614	Urban African American Youth Exposed to Community Violence: A School-Based Anxiety Preventive Intervention Efficacy Study.	2011	Journal of Prevention & Intervention in the Community	USA	English	1	RCT	Individual	Math	raw means	0.131983	0.207724	0.131983	0.207724	0.131983	0.207724		2		1	48	45	93	50	4	99.75	90	FRIENDS	0	0	0	0	0	0	0	1	0	0	0	0	0	0	0	0	0	0	0	0
Cooley-Strickland et al. (2011)	20020614	Urban African American Youth Exposed to Community Violence: A School-Based Anxiety Preventive Intervention Efficacy Study.	2011	Journal of Prevention & Intervention in the Community	USA	English	1	RCT	Individual	Reading	raw means	-0.0549114	0.207537	-0.0549114	0.207537	-0.0549114	0.207537		2		1	48	45	93	50	4	99.75	90	FRIENDS	0	0	0	0	0	0	0	1	0	0	0	0	0	0	0	0	0	0	0	0
Deke et al. (2012)	25537855	Impacts of Title I Supplemental Educational Services on Student Achievement	2012	Institute of Education Sciences report	USA	English	0	QES	Individual	Math	regression adjusted	0.109996	0.0169843	0.109996	0.0169843	0.109996	0.0169843			6	3	16954	4363	21317	48	5.5	93	66	Supplemental Educational Service (SES)	0	0	0	0	1	0	0	0	0	0	0	1	0	0	0	0	0	1	0	0
Deke et al. (2012)	25537855	Impacts of Title I Supplemental Educational Services on Student Achievement	2012	Institute of Education Sciences report	USA	English	0	QES	Individual	Reading	regression adjusted	-0.0999965	0.0169829	-0.0999965	0.0169829	-0.0999965	0.0169829			6	3	16954	4363	21317	48	5.5	93	66	Supplemental Educational Service (SES)	0	0	0	0	1	0	0	0	0	0	0	1	0	0	0	0	0	1	0	0
Denton et al. (2004)	25537903	Effects of two tutoring programs on the English reading development of Spanish-English bilingual students	2004	Elementary School Journal	USA	English	1	RCT	Individual	Reading	raw means	-0.0348026	0.258794	-0.0348026	0.258794	-0.0348026	0.258794	17	5	1	1	32	28	60	48.4	3.5	100	56.2	Read Well; Read Naturally	0	0	0	0	0	0	0	1	1	1	1	1	0	1	0	0	0	0	0	0
Denton et al. (2004)	25537903	Effects of two tutoring programs on the English reading development of Spanish-English bilingual students	2004	Elementary School Journal	USA	English	1	RCT	Individual	Reading	raw means	-0.239372	0.259696	-0.239372	0.259696	-0.239372	0.259696	17	5	1	1	32	28	60	48.4	3.5	100	56.2	Read Well; Read Naturally	0	0	0	0	0	0	0	1	1	1	1	1	0	1	0	0	0	0	0	0
Denton et al. (2004)	25537903	Effects of two tutoring programs on the English reading development of Spanish-English bilingual students	2004	Elementary School Journal	USA	English	1	RCT	Individual	Reading	raw means	-0.155948	0.259166	-0.155948	0.259166	-0.155948	0.259166	17	5	1	1	32	28	60	48.4	3.5	100	56.2	Read Well; Read Naturally	0	0	0	0	0	0	0	1	1	1	1	1	0	1	0	0	0	0	0	0
Denton et al. (2004)	25537903	Effects of two tutoring programs on the English reading development of Spanish-English bilingual students	2004	Elementary School Journal	USA	English	1	RCT	Individual	Reading	raw means	-0.161113	0.35278	-0.161113	0.35278	-0.161113	0.35278	17	5	1	1	19	14	33	48.4	3.5	100	56.2	Read Well; Read Naturally	0	0	0	0	0	0	0	1	1	1	0	1	0	1	0	0	0	0	0	0
Denton et al. (2004)	25537903	Effects of two tutoring programs on the English reading development of Spanish-English bilingual students	2004	Elementary School Journal	USA	English	1	RCT	Individual	Reading	raw means	0.0934303	0.352409	0.0934303	0.352409	0.0934303	0.352409	17	5	1	1	19	14	33	48.4	3.5	100	56.2	Read Well; Read Naturally	0	0	0	0	0	0	0	1	1	1	0	1	0	1	0	0	0	0	0	0
Denton et al. (2004)	25537903	Effects of two tutoring programs on the English reading development of Spanish-English bilingual students	2004	Elementary School Journal	USA	English	1	RCT	Individual	Reading	raw means	0.0622225	0.352305	0.0622225	0.352305	0.0622225	0.352305	17	5	1	1	19	14	33	48.4	3.5	100	56.2	Read Well; Read Naturally	0	0	0	0	0	0	0	1	1	1	0	1	0	1	0	0	0	0	0	0
Denton et al. (2010)	25537870	Effectiveness of a Supplemental Early Reading Intervention Scaled Up in Multiple Schools	2010	Exceptional Children	USA	English	1	RCT	Individual	Reading	regression adjusted	0.264267	0.0987113	0.264267	0.0987113	0.264267	0.0987113		27	16		182	240	422	46	1	58	53.3	Responsive reading instruction	0	0	0	0	0	0	1	1	0	1	1	1	1	0	0	0	0	0	0	0
Denton et al. (2010)	25537870	Effectiveness of a Supplemental Early Reading Intervention Scaled Up in Multiple Schools	2010	Exceptional Children	USA	English	1	RCT	Individual	Reading	regression adjusted	0.118094	0.0983753	0.118094	0.0983753	0.118094	0.0983753		27	16		182	240	422	46	1	58	53.3	Responsive reading instruction	0	0	0	0	0	0	1	1	0	1	1	1	1	0	0	0	0	0	0	0
Denton et al. (2010)	25537870	Effectiveness of a Supplemental Early Reading Intervention Scaled Up in Multiple Schools	2010	Exceptional Children	USA	English	1	RCT	Individual	Reading	regression adjusted	0.423517	0.0993665	0.423517	0.0993665	0.423517	0.0993665		27	16		182	240	422	46	1	58	53.3	Responsive reading instruction	0	0	0	0	0	0	1	1	0	1	1	1	1	0	0	0	0	0	0	0
Denton et al. (2010)	25537870	Effectiveness of a Supplemental Early Reading Intervention Scaled Up in Multiple Schools	2010	Exceptional Children	USA	English	1	RCT	Individual	Reading	regression adjusted	0.442762	0.0994658	0.442762	0.0994658	0.442762	0.0994658		27	16		182	240	422	46	1	58	53.3	Responsive reading instruction	0	0	0	0	0	0	1	1	0	1	1	1	1	0	0	0	0	0	0	0
Denton et al. (2010)	25537870	Effectiveness of a Supplemental Early Reading Intervention Scaled Up in Multiple Schools	2010	Exceptional Children	USA	English	1	RCT	Individual	Reading	regression adjusted	0.692284	0.101139	0.692284	0.101139	0.692284	0.101139		27	16		182	240	422	46	1	58	53.3	Responsive reading instruction	0	0	0	0	0	0	1	1	0	1	1	1	1	0	0	0	0	0	0	0
Denton et al. (2010)	25537870	Effectiveness of a Supplemental Early Reading Intervention Scaled Up in Multiple Schools	2010	Exceptional Children	USA	English	1	RCT	Individual	Reading	regression adjusted	0.514092	0.0998715	0.514092	0.0998715	0.514092	0.0998715		27	16		182	240	422	46	1	58	53.3	Responsive reading instruction	0	0	0	0	0	0	1	1	0	1	1	1	1	0	0	0	0	0	0	0
Denton et al. (2010)	25537870	Effectiveness of a Supplemental Early Reading Intervention Scaled Up in Multiple Schools	2010	Exceptional Children	USA	English	1	RCT	Individual	Reading	regression adjusted	0.574555	0.100261	0.574555	0.100261	0.574555	0.100261		27	16		182	240	422	46	1	58	53.3	Responsive reading instruction	0	0	0	0	0	0	1	1	0	1	1	1	1	0	0	0	0	0	0	0
Denton et al. (2010)	25537870	Effectiveness of a Supplemental Early Reading Intervention Scaled Up in Multiple Schools	2010	Exceptional Children	USA	English	1	RCT	Individual	Reading	regression adjusted	0.444157	0.0994732	0.444157	0.0994732	0.444157	0.0994732		27	16		182	240	422	46	1	58	53.3	Responsive reading instruction	0	0	0	0	0	0	1	1	0	1	1	1	1	0	0	0	0	0	0	0
Drummond et al. (2011)	30740647	Impact of the Thinking Reader ® Software Program on Grade 6 Reading Vocabulary , Comprehension , Strategies , and Motivation	2011	Report	USA	English	0	RCT	Classroom	Reading	regression adjusted	0.130985	0.0679621	0.13087	0.090377	0.130602	0.128275	92	32	16	3	489	390	879	50.5	6	62.6	70.9	Thinking Reader®	1	1	0	0	0	0	1	0	1	0	0	1	0	1	0	0	0	0	0	0
Drummond et al. (2011)	30740647	Impact of the Thinking Reader ® Software Program on Grade 6 Reading Vocabulary , Comprehension , Strategies , and Motivation	2011	Report	USA	English	0	RCT	Classroom	Reading	regression adjusted	0.143759	0.0705457	0.143634	0.0919477	0.143342	0.128744	92	32	16	3	425	383	808	50.5	6	62.6	70.9	Thinking Reader®	1	1	0	0	0	0	1	0	1	0	0	1	0	1	0	0	0	0	0	0
Dunsmuir et al. (2008)	20029098	Developing an intervention for pupils with writing difficulties: Conceptualisation and analysis.	2008	Educational & Child Psychology	UK	English	1	RCT	Individual	Reading	raw means	-0.16584	0.209317	-0.16584	0.209317	-0.16584	0.209317		8	1	1	43	49	92	32	3	41	19	No name	0	0	0	1	0	0	0	0	0	1	0	1	1	1	0	0	0	0	0	0
Dyson et al. (2013)	20022173	A Number Sense Intervention for Low-Income Kindergartners at Risk for Mathematics Difficulties	2013	Journal of Learning Disabilities	USA	English	1	RCT	Individual	Math	raw means	0.0916613	0.182418	0.0916613	0.182418	0.0916613	0.182418		5	1	1	56	65	121	46.2	0	94	91	No name	0	0	0	0	0	0	0	1	0	0	0	0	0	0	0	0	0	1	1	1
Dyson et al. (2013)	20022173	A Number Sense Intervention for Low-Income Kindergartners at Risk for Mathematics Difficulties	2013	Journal of Learning Disabilities	USA	English	1	RCT	Individual	Math	raw means	0.118445	0.182482	0.118445	0.182482	0.118445	0.182482		5	1	1	56	65	121	46.2	0	94	91	No name	0	0	0	0	0	0	0	1	0	0	0	0	0	0	0	0	0	1	1	1
Dyson et al. (2013)	20022173	A Number Sense Intervention for Low-Income Kindergartners at Risk for Mathematics Difficulties	2013	Journal of Learning Disabilities	USA	English	1	RCT	Individual	Math	raw means	-0.118225	0.182482	-0.118225	0.182482	-0.118225	0.182482		5	1	1	56	65	121	46.2	0	94	91	No name	0	0	0	0	0	0	0	1	0	0	0	0	0	0	0	0	0	1	1	1
Dyson et al. (2013)	20022173	A Number Sense Intervention for Low-Income Kindergartners at Risk for Mathematics Difficulties	2013	Journal of Learning Disabilities	USA	English	1	RCT	Individual	Math	raw means	0.119633	0.182485	0.119633	0.182485	0.119633	0.182485		5	1	1	56	65	121	46.2	0	94	91	No name	0	0	0	0	0	0	0	1	0	0	0	0	0	0	0	0	0	1	1	1
Dyson et al. (2015)	19768710	A Kindergarten Number-Sense Intervention With Contrasting Practice Conditions for Low-Achieving Children	2015	Journal for Research in Mathematics Education	USA	English	1	RCT	Individual	Math	adjusted means	0.817404	0.224547	0.817404	0.224547	0.817404	0.224547		4	2	1	44	42	86	54.5	0	75	81.8	No name	0	0	0	0	0	0	0	1	0	0	0	0	0	0	0	0	0	1	1	1
Dyson et al. (2015)	19768710	A Kindergarten Number-Sense Intervention With Contrasting Practice Conditions for Low-Achieving Children	2015	Journal for Research in Mathematics Education	USA	English	1	RCT	Individual	Math	adjusted means	0.577707	0.220175	0.577707	0.220175	0.577707	0.220175		4	2	1	44	42	86	54.5	0	75	81.8	No name	0	0	0	0	0	0	0	1	0	0	0	0	0	0	0	0	0	1	1	1
Dyson et al. (2015)	19768710	A Kindergarten Number-Sense Intervention With Contrasting Practice Conditions for Low-Achieving Children	2015	Journal for Research in Mathematics Education	USA	English	1	RCT	Individual	Math	adjusted means	0.561943	0.219938	0.561943	0.219938	0.561943	0.219938		4	2	1	44	42	86	54.5	0	75	81.8	No name	0	0	0	0	0	0	0	1	0	0	0	0	0	0	0	0	0	1	1	1
Dyson et al. (2015)	19768710	A Kindergarten Number-Sense Intervention With Contrasting Practice Conditions for Low-Achieving Children	2015	Journal for Research in Mathematics Education	USA	English	1	RCT	Individual	Math	adjusted means	0.486005	0.218884	0.486005	0.218884	0.486005	0.218884		4	2	1	44	42	86	54.5	0	75	81.8	No name	0	0	0	0	0	0	0	1	0	0	0	0	0	0	0	0	0	1	1	1
Dyson et al. (2015)	19768710	A Kindergarten Number-Sense Intervention With Contrasting Practice Conditions for Low-Achieving Children	2015	Journal for Research in Mathematics Education	USA	English	1	RCT	Individual	Math	adjusted means	0.315838	0.222301	0.315838	0.222301	0.315838	0.222301		4	2	1	40	42	82	50	0	77.5	77.5	No name	0	0	0	0	0	0	0	1	0	0	0	0	0	0	0	0	0	1	1	1
Dyson et al. (2015)	19768710	A Kindergarten Number-Sense Intervention With Contrasting Practice Conditions for Low-Achieving Children	2015	Journal for Research in Mathematics Education	USA	English	1	RCT	Individual	Math	adjusted means	0.562954	0.22526	0.562954	0.22526	0.562954	0.22526		4	2	1	40	42	82	50	0	77.5	77.5	No name	0	0	0	0	0	0	0	1	0	0	0	0	0	0	0	0	0	1	1	1
Dyson et al. (2015)	19768710	A Kindergarten Number-Sense Intervention With Contrasting Practice Conditions for Low-Achieving Children	2015	Journal for Research in Mathematics Education	USA	English	1	RCT	Individual	Math	adjusted means	0.265687	0.221901	0.265687	0.221901	0.265687	0.221901		4	2	1	40	42	82	50	0	77.5	77.5	No name	0	0	0	0	0	0	0	1	0	0	0	0	0	0	0	0	0	1	1	1
Dyson et al. (2015)	19768710	A Kindergarten Number-Sense Intervention With Contrasting Practice Conditions for Low-Achieving Children	2015	Journal for Research in Mathematics Education	USA	English	1	RCT	Individual	Math	adjusted means	0.11726	0.221118	0.11726	0.221118	0.11726	0.221118		4	2	1	40	42	82	50	0	77.5	77.5	No name	0	0	0	0	0	0	0	1	0	0	0	0	0	0	0	0	0	1	1	1
Elbro & Klint (2004)	30740649	Long-Term Effects of Phoneme Awareness and Letter Sound Training: An Intervention Study With Children at Risk for Dyslexia	2004	Journal of Educational Psychology	Denmark	English	1	RCT	Individual	Reading	raw means	0.361804	0.225047	0.361804	0.225047	0.361804	0.225047	68				35	47	82	48.6	0			No name	0	0	0	0	1	0	0	0	0	1	0	0	0	0	0	0	0	0	0	0
Elbro & Klint (2004)	30740649	Long-Term Effects of Phoneme Awareness and Letter Sound Training: An Intervention Study With Children at Risk for Dyslexia	2004	Journal of Educational Psychology	Denmark	English	1	RCT	Individual	Reading	raw means	0.228599	0.223979	0.228599	0.223979	0.228599	0.223979	68				35	47	82	48.6	0			No name	0	0	0	0	1	0	0	0	0	1	0	0	0	0	0	0	0	0	0	0
Elbro & Klint (2004)	30740649	Long-Term Effects of Phoneme Awareness and Letter Sound Training: An Intervention Study With Children at Risk for Dyslexia	2004	Journal of Educational Psychology	Denmark	English	1	RCT	Individual	Reading	raw means	0.54254	0.227251	0.54254	0.227251	0.54254	0.227251	68				35	47	82	48.6	0			No name	0	0	0	0	1	0	0	0	0	1	0	0	0	0	0	0	0	0	0	0
Elbro & Klint (2004)	30740649	Long-Term Effects of Phoneme Awareness and Letter Sound Training: An Intervention Study With Children at Risk for Dyslexia	2004	Journal of Educational Psychology	Denmark	English	1	RCT	Individual	Reading	raw means	-0.242607	0.224069	-0.242607	0.224069	-0.242607	0.224069	68				35	47	82	48.6	0			No name	0	0	0	0	1	0	0	0	0	1	0	0	0	0	0	0	0	0	0	0
Elbro & Klint (2004)	30740649	Long-Term Effects of Phoneme Awareness and Letter Sound Training: An Intervention Study With Children at Risk for Dyslexia	2004	Journal of Educational Psychology	Denmark	English	1	RCT	Individual	Reading	raw means	0.373946	0.225168	0.373946	0.225168	0.373946	0.225168	68				35	47	82	48.6	0			No name	0	0	0	0	1	0	0	0	0	1	0	0	0	0	0	0	0	0	0	0
Elbro & Klint (2004)	30740649	Long-Term Effects of Phoneme Awareness and Letter Sound Training: An Intervention Study With Children at Risk for Dyslexia	2004	Journal of Educational Psychology	Denmark	English	1	RCT	Individual	Reading	raw means	0.184971	0.223733	0.184971	0.223733	0.184971	0.223733	68				35	47	82	48.6	0			No name	0	0	0	0	1	0	0	0	0	1	0	0	0	0	0	0	0	0	0	0
Elbro & Klint (2004)	30740649	Long-Term Effects of Phoneme Awareness and Letter Sound Training: An Intervention Study With Children at Risk for Dyslexia	2004	Journal of Educational Psychology	Denmark	English	1	RCT	Individual	Reading	raw means	0.226863	0.223968	0.226863	0.223968	0.226863	0.223968	68				35	47	82	48.6	0			No name	0	0	0	0	1	0	0	0	0	1	0	0	0	0	0	0	0	0	0	0
Fien et al. (2016)	26665820	An Examination of the Promise of the NumberShire Level 1 Gaming Intervention for Improving Student Mathematics Outcomes	2016	Journal of Research on Educational Effectiveness	USA	English	1	RCT	Individual	Math	adjusted means	-0.13	0.126625	-0.13	0.126625	-0.13	0.126625	25	9	2	1	125	125	250	51	1	38		NumberShire_x000D_ Level 1 Gaming Intervention (NS1)	1	0	0	0	0	0	0	0	0	0	0	0	0	0	1	0	0	1	1	1
Fives et al. (2013)	37981685	A one-to-one programme for at-risk readers delivered by older adult volunteers	2013	Review of Education	Ireland	English	1	RCT	Individual	Reading	adjusted means	-0.169433	0.133015	-0.169433	0.133015	-0.169433	0.133015		9	2	2	116	111	227	49	1.43			Wizards of Words (WoW)	0	0	0	0	0	0	0	1	1	1	1	1	0	1	0	0	0	0	0	0
Fives et al. (2013)	37981685	A one-to-one programme for at-risk readers delivered by older adult volunteers	2013	Review of Education	Ireland	English	1	RCT	Individual	Reading	adjusted means	-0.0597998	0.132807	-0.0597998	0.132807	-0.0597998	0.132807		9	2	2	116	111	227	49	1.43			Wizards of Words (WoW)	0	0	0	0	0	0	0	1	1	1	1	1	0	1	0	0	0	0	0	0
Fives et al. (2013)	37981685	A one-to-one programme for at-risk readers delivered by older adult volunteers	2013	Review of Education	Ireland	English	1	RCT	Individual	Reading	adjusted means	0	0.132777	0	0.132777	0	0.132777		9	2	2	116	111	227	49	1.43			Wizards of Words (WoW)	0	0	0	0	0	0	0	1	1	1	1	1	0	1	0	0	0	0	0	0
Fives et al. (2013)	37981685	A one-to-one programme for at-risk readers delivered by older adult volunteers	2013	Review of Education	Ireland	English	1	RCT	Individual	Reading	adjusted means	-0.0896997	0.132844	-0.0896997	0.132844	-0.0896997	0.132844		9	2	2	116	111	227	49	1.43			Wizards of Words (WoW)	0	0	0	0	0	0	0	1	1	1	1	1	0	1	0	0	0	0	0	0
Fives et al. (2013)	37981685	A one-to-one programme for at-risk readers delivered by older adult volunteers	2013	Review of Education	Ireland	English	1	RCT	Individual	Reading	adjusted means	-0.199333	0.133106	-0.199333	0.133106	-0.199333	0.133106		9	2	2	116	111	227	49	1.43			Wizards of Words (WoW)	0	0	0	0	0	0	0	1	1	1	1	1	0	1	0	0	0	0	0	0
Foster et al. (2016)	36365274	Improving Mathematics Learning of Kindergarten Students Through Computer-Assisted Instruction	2016	Journal for Research in Mathematics Education	USA	English	1	RCT	Individual	Math	raw means	0.189911	0.138338	0.189911	0.138338	0.189911	0.138338	37	9	1	1	103.5	106.5	210	52.2	0	98	92.8	Building Blocks (Spanish Version)	1	0	0	0	0	0	0	0	0	0	0	0	0	0	0	0	1	1	1	1
Foster et al. (2016)	36365274	Improving Mathematics Learning of Kindergarten Students Through Computer-Assisted Instruction	2016	Journal for Research in Mathematics Education	USA	English	1	RCT	Individual	Math	raw means	0.330955	0.138969	0.330955	0.138969	0.330955	0.138969	37	9	1	1	103.5	106.5	210	52.2	0	98	92.8	Building Blocks (Spanish Version)	1	0	0	0	0	0	0	0	0	0	0	0	0	0	0	0	1	1	1	1
Foster et al. (2016)	36365274	Improving Mathematics Learning of Kindergarten Students Through Computer-Assisted Instruction	2016	Journal for Research in Mathematics Education	USA	English	1	RCT	Individual	Math	raw means	-0.0665231	0.138065	-0.0665231	0.138065	-0.0665231	0.138065	37	9	1	1	103.5	106.5	210	52.2	0	98	92.8	Building Blocks (Spanish Version)	1	0	0	0	0	0	0	0	0	0	0	0	0	0	0	0	1	1	1	1
Foster et al. (2016)	36365274	Improving Mathematics Learning of Kindergarten Students Through Computer-Assisted Instruction	2016	Journal for Research in Mathematics Education	USA	English	1	RCT	Individual	Math	raw means	0.236893	0.13851	0.236893	0.13851	0.236893	0.13851	37	9	1	1	103.5	106.5	210	52.2	0	98	92.8	Building Blocks (Spanish Version)	1	0	0	0	0	0	0	0	0	0	0	0	0	0	0	0	1	1	1	1
Foster et al. (2016)	36365274	Improving Mathematics Learning of Kindergarten Students Through Computer-Assisted Instruction	2016	Journal for Research in Mathematics Education	USA	English	1	RCT	Individual	Math	raw means	0.169854	0.138276	0.169854	0.138276	0.169854	0.138276	37	9	1	1	103.5	106.5	210	52.2	0	98	92.8	Building Blocks (Spanish Version)	1	0	0	0	0	0	0	0	0	0	0	0	0	0	0	0	1	1	1	1
Foster et al. (2018)	36364732	Hispanic dual language learning kindergarten students' response to a numeracy intervention: A randomized control trial	2018	Early Childhood Research Quarterly	USA	English	1	RCT	Individual	Math	raw means	0.179408	0.130469	0.179408	0.130469	0.179408	0.130469	40	5	1	1	116	120	236	51	0	100	95.8	Building Blocks (Spanish Version)	1	0	0	0	0	0	0	0	0	0	0	0	0	0	0	0	1	1	1	1
Foster et al. (2018)	36364732	Hispanic dual language learning kindergarten students' response to a numeracy intervention: A randomized control trial	2018	Early Childhood Research Quarterly	USA	English	1	RCT	Individual	Math	raw means	0.130803	0.129518	0.130803	0.129518	0.130803	0.129518	40	5	1	1	118	121	239	51	0	100	95.8	Building Blocks (Spanish Version)	1	0	0	0	0	0	0	0	0	0	0	0	0	0	0	0	1	1	1	1
Foster et al. (2018)	36364732	Hispanic dual language learning kindergarten students' response to a numeracy intervention: A randomized control trial	2018	Early Childhood Research Quarterly	USA	English	1	RCT	Individual	Math	raw means	-0.0476281	0.127055	-0.0476281	0.127055	-0.0476281	0.127055	40	5	1	1	121	127	248	51	0	100	95.8	Building Blocks (Spanish Version)	1	0	0	0	0	0	0	0	0	0	0	0	0	0	0	0	1	1	1	1
Foster et al. (2018)	36364732	Hispanic dual language learning kindergarten students' response to a numeracy intervention: A randomized control trial	2018	Early Childhood Research Quarterly	USA	English	1	RCT	Individual	Math	raw means	0.183462	0.126529	0.183462	0.126529	0.183462	0.126529	40	5	1	1	123	128	251	51	0	100	95.8	Building Blocks (Spanish Version)	1	0	0	0	0	0	0	0	0	0	0	0	0	0	0	0	1	1	1	1
Fryer (2011)	25537852	Financial incentives and student achievement: Evidence from randomized trials	2011	Quarterly Journal of Economics	USA	English	1	RCT	School	Math	regression adjusted	0.078984	0.0328714	0.0788164	0.0978369	0.078424	0.171435		42	1	1	1774.13	1937.87	3712	49.1	2	99.1	59.7	No name	0	0	1	0	0	0	0	0	0	0	0	1	0	0	0	0	0	0	0	0
Fryer (2011)	25537852	Financial incentives and student achievement: Evidence from randomized trials	2011	Quarterly Journal of Economics	USA	English	1	RCT	School	Reading	regression adjusted	0.0119975	0.0333291	0.0119721	0.0979745	0.0119125	0.171478		42	1	1	1724.43	1883.57	3608	49.1	2	99.1	59.7	No name	0	0	1	0	0	0	0	0	0	0	0	1	0	0	0	0	0	0	0	0
Fryer (2011)	25537852	Financial incentives and student achievement: Evidence from randomized trials	2011	Quarterly Journal of Economics	USA	English	1	RCT	School	Math	regression adjusted	0.0619929	0.0247842	0.0618244	0.107107	0.0614294	0.191858		33	1	1	3314.94	3202.06	6517	49.3	4	95.7	88.9	No name	0	0	1	0	0	0	0	0	0	0	0	0	0	0	0	0	0	1	0	0
Fryer (2011)	25537852	Financial incentives and student achievement: Evidence from randomized trials	2011	Quarterly Journal of Economics	USA	English	1	RCT	School	Reading	regression adjusted	-0.025997	0.0248174	-0.0259263	0.107112	-0.0257607	0.19185		33	1	1	3304.76	3192.24	6497	49.3	4	95.7	88.9	No name	0	0	1	0	0	0	0	0	0	0	0	0	0	0	0	0	0	1	0	0
Fuchs et al. (1991a)	20031073	Effects of curriculum-based measurement and consultation on teacher planning and student achievement in mathematics operations	1991	American Educational Research Journal	USA	English	1	RCT	Classroom/Teacher	Math	adjusted means	0.21991	0.13754	0.22024	0.421398	0.221007	0.405981	33	15	1	1	11	11	22	33.3	5.56	23.8		No name	0	1	0	0	0	0	1	0	0	0	0	0	0	0	0	1	0	1	0	1
Fuchs et al. (1991a)	20031073	Effects of curriculum-based measurement and consultation on teacher planning and student achievement in mathematics operations	1991	American Educational Research Journal	USA	English	1	RCT	Classroom/Teacher	Math	adjusted means	0.191936	0.136585	0.192224	0.421055	0.192893	0.405633	33	15	1	1	11	11	22	33.3	5.56	23.8		No name	0	1	0	0	0	0	1	0	0	0	0	0	0	0	0	1	0	1	0	1
Fuchs et al. (1991a)	20031073	Effects of curriculum-based measurement and consultation on teacher planning and student achievement in mathematics operations	1991	American Educational Research Journal	USA	English	1	RCT	Classroom/Teacher	Math	adjusted means	0.0254563	0.13354	0.0254944	0.419976	0.0255832	0.40454	33	15	1	1	11	11	22	25	5.65	30		No name	0	0	0	0	0	0	1	0	0	0	0	0	0	0	0	1	0	1	0	1
Fuchs et al. (1991a)	20031073	Effects of curriculum-based measurement and consultation on teacher planning and student achievement in mathematics operations	1991	American Educational Research Journal	USA	English	1	RCT	Classroom/Teacher	Math	adjusted means	0.00262	0.133485	0.00262393	0.419957	0.00263307	0.40452	33	15	1	1	11	11	22	25	5.65	30		No name	0	0	0	0	0	0	1	0	0	0	0	0	0	0	0	1	0	1	0	1
Fuchs et al. (1991b)	20024323	Peer-Mediated Reading Instruction in Special Education Resource Room Settings. Final Report.	1991	Report	USA	English	0	RCT	Classroom	Reading	adjusted means	0.00982036	0.301513	0.00976408	0.335751	0.00963149	0.404522	12				22	22	44		4.6			Repeated Reading + Sustained Reading	0	0	1	0	0	1	0	0	1	0	1	1	0	0	0	0	0	0	0	0
Fuchs et al. (1991b)	20024323	Peer-Mediated Reading Instruction in Special Education Resource Room Settings. Final Report.	1991	Report	USA	English	0	RCT	Classroom	Reading	adjusted means	-0.235689	0.302556	-0.234338	0.336729	-0.231156	0.40548	12				22	22	44		4.6			Repeated Reading + Sustained Reading	0	0	1	0	0	1	0	0	1	0	1	1	0	0	0	0	0	0	0	0
Fuchs et al. (1991b)	20024323	Peer-Mediated Reading Instruction in Special Education Resource Room Settings. Final Report.	1991	Report	USA	English	0	RCT	Classroom	Reading	adjusted means	0.0982036	0.301693	0.0976408	0.335919	0.0963149	0.404687	12				22	22	44		4.6			Repeated Reading + Sustained Reading	0	0	1	0	0	1	0	0	1	0	1	1	0	0	0	0	0	0	0	0
Fuchs et al. (1991b)	20024323	Peer-Mediated Reading Instruction in Special Education Resource Room Settings. Final Report.	1991	Report	USA	English	0	RCT	Classroom	Reading	adjusted means	0.0392982	0.298245	0.0390714	0.333109	0.0385369	0.402894	12				23	22	45		5			Repeated Reading + Sustained Reading	0	0	1	0	0	1	0	0	1	0	1	1	0	0	0	0	0	0	0	0
Fuchs et al. (1991b)	20024323	Peer-Mediated Reading Instruction in Special Education Resource Room Settings. Final Report.	1991	Report	USA	English	0	RCT	Classroom	Reading	adjusted means	0.147368	0.29862	0.146518	0.33346	0.144513	0.403238	12				23	22	45		5			Repeated Reading + Sustained Reading	0	0	1	0	0	1	0	0	1	0	1	1	0	0	0	0	0	0	0	0
Fuchs et al. (1991b)	20024323	Peer-Mediated Reading Instruction in Special Education Resource Room Settings. Final Report.	1991	Report	USA	English	0	RCT	Classroom	Reading	adjusted means	0.167018	0.298735	0.166053	0.333567	0.163782	0.403344	12				23	22	45		5			Repeated Reading + Sustained Reading	0	0	1	0	0	1	0	0	1	0	1	1	0	0	0	0	0	0	0	0
Fuchs et al. (1994)	30740658	Classwide curriculum-based measurement: Helping general educators meet the challenge of student diversity	1994	Exceptional Children	USA	English	1	RCT	Classroom	Math	raw means	-0.253164	0.388675	-0.253368	0.384409	-0.253842	0.373998	40	11	1	1	10	20	30	20	3.5	50		Curriculum-Based Measurement (CBM)	0	1	0	0	0	1	1	0	0	0	0	0	0	0	0	0	0	1	0	0
Fuchs et al. (1994)	30740658	Classwide curriculum-based measurement: Helping general educators meet the challenge of student diversity	1994	Exceptional Children	USA	English	1	RCT	Classroom	Math	raw means	0.247196	0.388611	0.247395	0.38434	0.247857	0.373928	40	11	1	1	10	20	30	20	3.5	50		Curriculum-Based Measurement (CBM)	0	1	0	0	0	1	1	0	0	0	0	0	0	0	0	0	0	1	0	0
Fuchs et al. (1994)	30740658	Classwide curriculum-based measurement: Helping general educators meet the challenge of student diversity	1994	Exceptional Children	USA	English	1	RCT	Classroom	Math	raw means	0.194098	0.388108	0.194253	0.383795	0.194617	0.373378	40	11	1	1	10	20	30	50	3.5	50		Curriculum-Based Measurement (CBM)	0	1	0	0	0	1	1	0	0	0	0	0	0	0	0	0	0	1	0	0
Fuchs et al. (1994)	30740658	Classwide curriculum-based measurement: Helping general educators meet the challenge of student diversity	1994	Exceptional Children	USA	English	1	RCT	Classroom	Math	raw means	0.0665505	0.387394	0.066604	0.38302	0.0667286	0.372596	40	11	1	1	10	20	30	50	3.5	50		Curriculum-Based Measurement (CBM)	0	1	0	0	0	1	1	0	0	0	0	0	0	0	0	0	0	1	0	0
Fuchs et al. (1995)	20031096	Acquisition and transfer effects of classwide peer-assisted learning strategies in mathematics for students with varying learning histories.	1995	School Psychology Review	USA	English	1	RCT	Classroom	Math	raw means	0.26989	0.317664	0.26989	0.31774	0.26989	0.31774	40	9	1	1	20	20	40		3	34.2	57.08	Peer Assisted Learning Strategies (PALS) program	0	0	0	0	0	1	1	0	0	0	0	0	0	0	0	0	0	0	0	1
Fuchs et al. (1995)	20031096	Acquisition and transfer effects of classwide peer-assisted learning strategies in mathematics for students with varying learning histories.	1995	School Psychology Review	USA	English	1	RCT	Classroom	Math	raw means	-0.162942	0.316752	-0.162942	0.31678	-0.162942	0.31678	40	9	1	1	20	20	40		3	34.2	57.08	Peer Assisted Learning Strategies (PALS) program	0	0	0	0	0	1	1	0	0	0	0	0	0	0	0	0	0	0	0	1
Fuchs et al. (1995)	20031096	Acquisition and transfer effects of classwide peer-assisted learning strategies in mathematics for students with varying learning histories.	1995	School Psychology Review	USA	English	1	RCT	Classroom	Math	raw means	0.155859	0.316708	0.155859	0.316733	0.155859	0.316733	40	9	1	1	20	20	40		3	34.2	57.08	Peer Assisted Learning Strategies (PALS) program	0	0	0	0	0	1	1	0	0	0	0	0	0	0	0	0	0	0	0	1
Fuchs et al. (1995)	20031096	Acquisition and transfer effects of classwide peer-assisted learning strategies in mathematics for students with varying learning histories.	1995	School Psychology Review	USA	English	1	RCT	Classroom	Math	raw means	-0.125081	0.316537	-0.125081	0.316553	-0.125081	0.316553	40	9	1	1	20	20	40		3	34.2	57.08	Peer Assisted Learning Strategies (PALS) program	0	0	0	0	0	1	1	0	0	0	0	0	0	0	0	0	0	0	0	1
Fuchs et al. (1996)	20030250	Reintegrating students with learning disabilities into the mainstream: A two-year study.	1996	Learning Disabilities Research and Practice	USA	English	1	RCT	Classroom	Math	raw means	0.48231	0.432556	0.482775	0.429113	0.483858	0.419367	28	22	3	1	11	11	22	36.4	4.5	45.5		Transenvironmental Programming (TP)_x000D_ Curriculum-Based Measurement (CBM)_x000D_ TP+CBM	0	0	0	0	0	0	1	0	0	0	0	0	0	0	0	0	0	1	0	0
Fuchs et al. (1996)	20030250	Reintegrating students with learning disabilities into the mainstream: A two-year study.	1996	Learning Disabilities Research and Practice	USA	English	1	RCT	Classroom	Math	raw means	0.603201	0.418823	0.603553	0.417076	0.604375	0.410893	28	22	3	1	13	11	24	30.8	4.5	61.5		Transenvironmental Programming (TP)_x000D_ Curriculum-Based Measurement (CBM)_x000D_ TP+CBM	0	0	0	0	0	0	1	0	0	0	0	0	0	0	0	0	0	1	0	0
Fuchs et al. (1996)	20030250	Reintegrating students with learning disabilities into the mainstream: A two-year study.	1996	Learning Disabilities Research and Practice	USA	English	1	RCT	Classroom	Math	raw means	0.368502	0.420945	0.368784	0.417947	0.369441	0.410006	28	22	3	1	12	11	23	25	4.5	8.3		Transenvironmental Programming (TP)_x000D_ Curriculum-Based Measurement (CBM)_x000D_ TP+CBM	0	0	0	0	1	0	0	0	0	0	0	0	0	0	0	0	0	1	0	0
Fuchs et al. (1997a)	30740659	Effects of Task-Focused Goals on Low- Achieving Students With and Without Learning Disabilities	1997	American Educational Research Journal	USA	English	1	RCT	Classroom	Math	raw means	0.532796	0.393359	0.533224	0.389486	0.534221	0.379118	40	8	1	1	10	20	30	50	3	90		No name	0	0	0	0	0	1	1	0	0	0	0	0	0	0	1	0	1	1	1	1
Fuchs et al. (1997a)	30740659	Effects of Task-Focused Goals on Low- Achieving Students With and Without Learning Disabilities	1997	American Educational Research Journal	USA	English	1	RCT	Classroom	Math	raw means	-0.103159	0.387527	-0.103242	0.383165	-0.103435	0.372742	40	8	1	1	10	20	30	40	3	60		No name	0	0	0	0	0	1	1	0	0	0	0	0	0	0	1	0	1	1	1	1
Fuchs et al. (1997a)	30740659	Effects of Task-Focused Goals on Low- Achieving Students With and Without Learning Disabilities	1997	American Educational Research Journal	USA	English	1	RCT	Classroom	Math	raw means	0.825963	0.401709	0.826627	0.398522	0.828173	0.388226	40	8	1	1	10	20	30	40	3	70		No name	0	0	0	0	0	1	1	0	0	0	0	0	0	0	1	0	1	1	1	1
Fuchs et al. (1997a)	30740659	Effects of Task-Focused Goals on Low- Achieving Students With and Without Learning Disabilities	1997	American Educational Research Journal	USA	English	1	RCT	Classroom	Math	raw means	-0.0801232	0.387436	-0.0801876	0.383066	-0.0803376	0.372643	40	8	1	1	10	20	30	10	3	70		No name	0	0	0	0	0	1	1	0	0	0	0	0	0	0	1	0	1	1	1	1
Fuchs et al. (1997b)	20030430	Peer-assisted learning strategies: Making classrooms more responsive to diversity.	1997	American Educational Research Journal	USA	English	1	QRCT	School	Reading	raw means	0.477847	0.320709	0.475198	0.352123	0.468962	0.416485	40	12	3	1	20	20	40	40	3.5	25		Peer Assisted Learning Strategies (PALS) program	0	0	0	0	0	1	0	0	1	0	1	1	0	0	0	0	0	0	0	0
Fuchs et al. (1997b)	20030430	Peer-assisted learning strategies: Making classrooms more responsive to diversity.	1997	American Educational Research Journal	USA	English	1	QRCT	School	Reading	raw means	0.619986	0.323736	0.61655	0.355014	0.608458	0.419314	40	12	3	1	20	20	40	40	3.5	25		Peer Assisted Learning Strategies (PALS) program	0	0	0	0	0	1	0	0	1	0	1	1	0	0	0	0	0	0	0	0
Fuchs et al. (1997b)	20030430	Peer-assisted learning strategies: Making classrooms more responsive to diversity.	1997	American Educational Research Journal	USA	English	1	QRCT	School	Reading	raw means	0.194963	0.316978	0.193883	0.348565	0.191338	0.413008	40	12	3	1	20	20	40	40	3.5	25		Peer Assisted Learning Strategies (PALS) program	0	0	0	0	0	1	0	0	1	0	1	1	0	0	0	0	0	0	0	0
Fuchs et al. (1999)	28854273	Effects of peer-assisted learning strategies in reading with and without training in elaborated help giving	1999	Elementary School Journal	USA	English	1	RCT	Classroom	Reading	raw means	0.540904	0.509061	0.540904	0.510342	0.540904	0.510342	16				8	8	16	0	3.0625	80	50.125	PALS & PALS-HG (Peer-Assisted Learning Strategies - Help-giving)	0	1	1	0	0	1	0	0	1	0	1	1	0	0	0	0	0	0	0	0
Fuchs et al. (1999)	28854273	Effects of peer-assisted learning strategies in reading with and without training in elaborated help giving	1999	Elementary School Journal	USA	English	1	RCT	Classroom	Reading	raw means	0.589251	0.510735	0.589251	0.512251	0.589251	0.512251	16				8	8	16	0.125	3.0625	60	50.125	PALS & PALS-HG (Peer-Assisted Learning Strategies - Help-giving)	0	1	1	0	0	1	0	0	1	0	1	1	0	0	0	0	0	0	0	0
Fuchs et al. (2001a)	25537922	Enhancing kindergartners' mathematical development: Effects of peer-assisted learning strategies	2001	The Elementary School Journal	USA	English	1	RCT	Classroom	Math	raw means	0.814702	0.5385	0.816111	0.536166	0.819389	0.522492	20	5	1	1	8	7	15	37	0	63	63	Peer-Assisted Learning Strategies (PALS)	0	0	0	0	0	1	0	0	0	0	0	0	0	0	0	0	0	0	1	0
Fuchs et al. (2001a)	25537922	Enhancing kindergartners' mathematical development: Effects of peer-assisted learning strategies	2001	The Elementary School Journal	USA	English	1	RCT	Classroom	Math	raw means	0.312726	0.520689	0.313267	0.515372	0.314525	0.501483	20	5	1	1	8	7	15	37	0	63	63	Peer-Assisted Learning Strategies (PALS)	0	0	0	0	0	1	0	0	0	0	0	0	0	0	0	0	0	0	1	0
Fuchs et al. (2001a)	25537922	Enhancing kindergartners' mathematical development: Effects of peer-assisted learning strategies	2001	The Elementary School Journal	USA	English	1	RCT	Classroom	Math	raw means	0.295189	0.451661	0.295119	0.452906	0.294956	0.455249	20	5	1	1	13	8	21	31	0	85	62	Peer-Assisted Learning Strategies (PALS)	0	0	0	0	0	1	0	0	0	0	0	0	0	0	0	0	0	0	1	0
Fuchs et al. (2001a)	25537922	Enhancing kindergartners' mathematical development: Effects of peer-assisted learning strategies	2001	The Elementary School Journal	USA	English	1	RCT	Classroom	Math	raw means	0.275898	0.451371	0.275832	0.452586	0.27568	0.45493	20	5	1	1	13	8	21	31	0	85	62	Peer-Assisted Learning Strategies (PALS)	0	0	0	0	0	1	0	0	0	0	0	0	0	0	0	0	0	0	1	0
Fuchs et al. (2001b)	30740653	Is reading important in reading-readiness programs? A randomized field trial with teachers as program implementers.	2001	Journal of Educational Psychology	USA	English	1	RCT	Classroom	Reading	raw means	-0.141516	0.186741	-0.141235	0.206529	-0.140579	0.246622	33	8	1	1	57	58	115	37	0	42		Ladders	0	0	0	0	1	0	0	0	0	1	0	0	0	0	0	0	0	0	0	0
Fuchs et al. (2001b)	30740653	Is reading important in reading-readiness programs? A randomized field trial with teachers as program implementers.	2001	Journal of Educational Psychology	USA	English	1	RCT	Classroom	Reading	raw means	0.140454	0.186738	0.140176	0.206526	0.139524	0.246619	33	8	1	1	57	58	115	37	0	42		Ladders	0	0	0	0	1	0	0	0	0	1	0	0	0	0	0	0	0	0	0	0
Fuchs et al. (2001b)	30740653	Is reading important in reading-readiness programs? A randomized field trial with teachers as program implementers.	2001	Journal of Educational Psychology	USA	English	1	RCT	Classroom	Reading	raw means	0.204641	0.186995	0.204235	0.206765	0.203286	0.246858	33	8	1	1	57	58	115	37	0	42		Ladders	0	0	0	0	1	0	0	0	0	1	0	0	0	0	0	0	0	0	0	0
Fuchs et al. (2001b)	30740653	Is reading important in reading-readiness programs? A randomized field trial with teachers as program implementers.	2001	Journal of Educational Psychology	USA	English	1	RCT	Classroom	Reading	raw means	-0.087911	0.212334	-0.0877567	0.227911	-0.0873957	0.260666	33	8	1	1	44.0198	44.7921	88.8119	37	0	42		Ladders	0	0	0	0	1	0	0	0	0	1	0	0	0	0	0	0	0	0	0	0
Fuchs et al. (2001b)	30740653	Is reading important in reading-readiness programs? A randomized field trial with teachers as program implementers.	2001	Journal of Educational Psychology	USA	English	1	RCT	Classroom	Reading	raw means	0.653184	0.217817	0.652038	0.233177	0.649355	0.26587	33	8	1	1	44.0198	44.7921	88.8119	37	0	42		Ladders	0	0	0	0	1	0	0	0	0	1	0	0	0	0	0	0	0	0	0	0
Fuchs et al. (2001b)	30740653	Is reading important in reading-readiness programs? A randomized field trial with teachers as program implementers.	2001	Journal of Educational Psychology	USA	English	1	RCT	Classroom	Reading	raw means	0.304322	0.213457	0.303788	0.228988	0.302538	0.261729	33	8	1	1	44.0198	44.7921	88.8119	37	0	42		Ladders	0	0	0	0	1	0	0	0	0	1	0	0	0	0	0	0	0	0	0	0
Fuchs et al. (2001b)	30740653	Is reading important in reading-readiness programs? A randomized field trial with teachers as program implementers.	2001	Journal of Educational Psychology	USA	English	1	RCT	Classroom	Reading	raw means	0.274293	0.192858	0.273761	0.21176	0.272516	0.250452	33	8	1	1	51	58	109	35	0	39		Ladders + Peer-Assisted Learning Strategies (PALS)	0	0	0	0	0	1	0	0	0	1	0	0	0	0	0	0	0	0	0	0
Fuchs et al. (2001b)	30740653	Is reading important in reading-readiness programs? A randomized field trial with teachers as program implementers.	2001	Journal of Educational Psychology	USA	English	1	RCT	Classroom	Reading	raw means	0.741574	0.198423	0.740136	0.216988	0.73677	0.255655	33	8	1	1	51	58	109	35	0	39		Ladders + Peer-Assisted Learning Strategies (PALS)	0	0	0	0	0	1	0	0	0	1	0	0	0	0	0	0	0	0	0	0
Fuchs et al. (2001b)	30740653	Is reading important in reading-readiness programs? A randomized field trial with teachers as program implementers.	2001	Journal of Educational Psychology	USA	English	1	RCT	Classroom	Reading	raw means	0.486186	0.194765	0.485244	0.213549	0.483037	0.25223	33	8	1	1	51	58	109	35	0	39		Ladders + Peer-Assisted Learning Strategies (PALS)	0	0	0	0	0	1	0	0	0	1	0	0	0	0	0	0	0	0	0	0
Fuchs et al. (2001b)	30740653	Is reading important in reading-readiness programs? A randomized field trial with teachers as program implementers.	2001	Journal of Educational Psychology	USA	English	1	RCT	Classroom	Reading	raw means	0.227368	0.219139	0.226981	0.233862	0.226077	0.265082	33	8	1	1	39.3861	44.7921	84.1782	35	0	39		Ladders + Peer-Assisted Learning Strategies (PALS)	0	0	0	0	0	1	0	0	0	1	0	0	0	0	0	0	0	0	0	0
Fuchs et al. (2001b)	30740653	Is reading important in reading-readiness programs? A randomized field trial with teachers as program implementers.	2001	Journal of Educational Psychology	USA	English	1	RCT	Classroom	Reading	raw means	0.65019	0.224112	0.649085	0.238666	0.646498	0.269826	33	8	1	1	39.3861	44.7921	84.1782	35	0	39		Ladders + Peer-Assisted Learning Strategies (PALS)	0	0	0	0	0	1	0	0	0	1	0	0	0	0	0	0	0	0	0	0
Fuchs et al. (2001b)	30740653	Is reading important in reading-readiness programs? A randomized field trial with teachers as program implementers.	2001	Journal of Educational Psychology	USA	English	1	RCT	Classroom	Reading	raw means	0.57181	0.222839	0.570838	0.237435	0.568564	0.268609	33	8	1	1	39.3861	44.7921	84.1782	35	0	39		Ladders + Peer-Assisted Learning Strategies (PALS)	0	0	0	0	0	1	0	0	0	1	0	0	0	0	0	0	0	0	0	0
Fuchs et al. (2002)	20030267	Enhancing first-grade children's mathematical development with peer-assisted learning strategies	2002	School Psychology Review	USA	English	1	RCT	Classroom	Math	raw means	0.242663	0.221937	0.241815	0.25082	0.239825	0.307939	20		1	1	39	43	82	42.3	1	66.46	55.9	Peer-assisted learning strategies (PALS)	0	0	0	0	0	1	0	0	0	0	0	0	0	0	0	0	0	1	1	1
Fuchs et al. (2002)	20030267	Enhancing first-grade children's mathematical development with peer-assisted learning strategies	2002	School Psychology Review	USA	English	1	RCT	Classroom	Math	raw means	0.256278	0.22203	0.255383	0.250906	0.253281	0.308025	20		1	1	39	43	82	42.3	1	66.46	55.9	Peer-assisted learning strategies (PALS)	0	0	0	0	0	1	0	0	0	0	0	0	0	0	0	0	0	1	1	1
Fuchs et al. (2005)	20025145	The Prevention, Identification, and Cognitive Determinants of Math Difficulty	2005	Journal of Educational Psychology	USA	English	1	RCT	Individual	Math	raw means	0.0319462	0.177488	0.0319462	0.177488	0.0319462	0.177488	41	10	1	1	64	63	127	53	1	55	56	No name	1	0	1	0	0	0	1	1	0	0	0	0	0	0	0	0	0	1	1	1
Fuchs et al. (2005)	20025145	The Prevention, Identification, and Cognitive Determinants of Math Difficulty	2005	Journal of Educational Psychology	USA	English	1	RCT	Individual	Math	raw means	0.636536	0.181915	0.636536	0.181915	0.636536	0.181915	41	10	1	1	64	63	127	53	1	55	56	No name	1	0	1	0	0	0	1	1	0	0	0	0	0	0	0	0	0	1	1	1
Fuchs et al. (2008a)	25537873	Effects of Preventative Tutoring on the Mathematical Problem Solving of Third-Grade Students with Math and Reading Difficulties	2008	Exceptional Children	USA	English	1	RCT	Individual	Math	raw means	0.341207	0.341752	0.341207	0.341752	0.341207	0.341752	29	8	1	1	16	19	35	50	3	62.5	93.8	Schema-broadening tutoring	0	0	0	0	0	0	0	1	0	0	0	0	0	0	1	0	0	1	0	1
Fuchs et al. (2008a)	25537873	Effects of Preventative Tutoring on the Mathematical Problem Solving of Third-Grade Students with Math and Reading Difficulties	2008	Exceptional Children	USA	English	1	RCT	Individual	Math	raw means	0.886733	0.355478	0.886733	0.355478	0.886733	0.355478	29	8	1	1	16	19	35	50	3	62.5	93.8	Schema-broadening tutoring	0	0	0	0	0	0	0	1	0	0	0	0	0	0	1	0	0	1	0	1
Fuchs et al. (2008a)	25537873	Effects of Preventative Tutoring on the Mathematical Problem Solving of Third-Grade Students with Math and Reading Difficulties	2008	Exceptional Children	USA	English	1	RCT	Individual	Math	raw means	1.31602	0.373996	1.31602	0.373996	1.31602	0.373996	29	8	1	1	16	19	35	50	3	62.5	93.8	Schema-broadening tutoring	0	0	0	0	0	0	0	1	0	0	0	0	0	0	1	0	0	1	0	1
Fuchs et al. (2008b)	25537876	Effects of Small-Group Tutoring with and without Validated Classroom Instruction on At-Risk Students' Math Problem Solving: Are Two Tiers of Prevention Better than One?	2008	Journal of Educational Psychology	USA	English	1	RCT	Individual	Math	raw means	0.54691	0.209395	0.54691	0.209395	0.54691	0.209395	119		1		164	79	243	46.3341	3	72.3	79.1707	Hot Math Schema-broadening instruction (SBI) tutoring	0	0	0	0	0	0	0	1	0	0	0	0	0	0	0	0	0	0	0	0
Fuchs et al. (2009)	19768805	Remediating Number Combination and Word Problem Deficits Among Students With Mathematics Difficulties: A Randomized Control Trial	2009	Journal of Educational Psychology	USA	English	1	RCT	Individual	Math	raw means	0.123223	0.213403	0.123223	0.213403	0.123223	0.213403	63	18	2	2	44	44	88	45	3	93	76	Math Flash	1	0	1	0	0	0	0	1	0	0	0	0	0	0	0	0	0	0	0	1
Fuchs et al. (2009)	19768805	Remediating Number Combination and Word Problem Deficits Among Students With Mathematics Difficulties: A Randomized Control Trial	2009	Journal of Educational Psychology	USA	English	1	RCT	Individual	Math	raw means	0.278828	0.216769	0.278828	0.216769	0.278828	0.216769	63	18	2	2	42	44	86	52	3	89	82	Pirate Math	0	0	1	0	0	0	0	1	0	0	0	0	0	0	1	0	0	1	0	1
Fuchs et al. (2010)	19768806	The effects of strategic counting instruction, with and without deliberate practice, on number combination skill among students with mathematics difficulties	2010	Learning and Individual Differences	USA	English	1	RCT	Individual	Math	raw means	0.669886	0.206578	0.669886	0.206578	0.669886	0.206578	84	31	2	2	49	50	99	43	3	85	71	Pirate Math	0	0	1	0	0	0	0	1	0	0	0	0	0	0	1	0	0	1	1	1
Fuchs et al. (2010)	19768806	The effects of strategic counting instruction, with and without deliberate practice, on number combination skill among students with mathematics difficulties	2010	Learning and Individual Differences	USA	English	1	RCT	Individual	Math	raw means	0.362878	0.200648	0.362878	0.200648	0.362878	0.200648	84	31	2	2	51	50	101	39	3	92	73	Pirate Math	0	0	1	0	0	0	0	1	0	0	0	0	0	0	1	0	0	1	1	1
Fuchs et al. (2013a)	20028204	Improving At-Risk Learners' Understanding of Fractions	2013	Journal of Educational Psychology	USA	English	1	RCT	Individual	Math	adjusted means	0.92262	0.130719	0.92262	0.130719	0.92262	0.130719	53	13			129	130	259	50	4	74	81	Fraction Challenge	0	0	0	0	0	0	0	1	0	0	0	0	0	0	0	1	0	0	0	0
Fuchs et al. (2013b)	20028368	Effects of first-grade number knowledge tutoring with contrasting forms of practice	2013	Journal of Educational Psychology	USA	English	1	RCT	Individual	Math	regression adjusted	0.380732	0.101492	0.380732	0.101492	0.380732	0.101492	227	40	1	1	190	206	396	53.2	1	78.8	79.5	Galaxy Math	0	0	1	0	0	0	0	1	0	0	0	0	0	0	0	0	0	1	1	1
Fuchs et al. (2013b)	20028368	Effects of first-grade number knowledge tutoring with contrasting forms of practice	2013	Journal of Educational Psychology	USA	English	1	RCT	Individual	Math	regression adjusted	0.493548	0.102103	0.493548	0.102103	0.493548	0.102103	227	40	1	1	190	206	396	53.2	1	78.8	79.5	Galaxy Math	0	0	1	0	0	0	0	1	0	0	0	0	0	0	0	0	0	1	1	1
Fuchs et al. (2013b)	20028368	Effects of first-grade number knowledge tutoring with contrasting forms of practice	2013	Journal of Educational Psychology	USA	English	1	RCT	Individual	Math	regression adjusted	0.18965	0.100811	0.18965	0.100811	0.18965	0.100811	227	40	1	1	190	206	396	53.2	1	78.8	79.5	Galaxy Math	0	0	1	0	0	0	0	1	0	0	0	0	0	0	0	0	0	1	1	1
Fuchs et al. (2013b)	20028368	Effects of first-grade number knowledge tutoring with contrasting forms of practice	2013	Journal of Educational Psychology	USA	English	1	RCT	Individual	Math	regression adjusted	0.863819	0.104465	0.863819	0.104465	0.863819	0.104465	227	40	1	1	195	206	401	48.2	1	77.5	85.1	Galaxy Math	0	0	1	0	0	0	0	1	0	0	0	0	0	0	0	0	0	1	1	1
Fuchs et al. (2013b)	20028368	Effects of first-grade number knowledge tutoring with contrasting forms of practice	2013	Journal of Educational Psychology	USA	English	1	RCT	Individual	Math	regression adjusted	0.680835	0.102765	0.680835	0.102765	0.680835	0.102765	227	40	1	1	195	206	401	48.2	1	77.5	85.1	Galaxy Math	0	0	1	0	0	0	0	1	0	0	0	0	0	0	0	0	0	1	1	1
Fuchs et al. (2013b)	20028368	Effects of first-grade number knowledge tutoring with contrasting forms of practice	2013	Journal of Educational Psychology	USA	English	1	RCT	Individual	Math	regression adjusted	0.288575	0.100431	0.288575	0.100431	0.288575	0.100431	227	40	1	1	195	206	401	48.2	1	77.5	85.1	Galaxy Math	0	0	1	0	0	0	0	1	0	0	0	0	0	0	0	0	0	1	1	1
Fuchs et al. (2014a)	30740675	Does Calculation or Word-Problem Instruction Provide A Stronger Route to Pre-Algebraic Knowledge?	2014	Journal of Educational Psychology	USA	English	1	QES	Classroom	Math	raw means	0.059208	0.0773504	0.0591602	0.0962452	0.0590484	0.130068	127	25	1	1	386	295	681	51	2	72	83	CAL-RTI	0	0	0	0	0	0	0	1	0	0	0	0	0	0	0	0	0	0	0	1
Fuchs et al. (2014a)	30740675	Does Calculation or Word-Problem Instruction Provide A Stronger Route to Pre-Algebraic Knowledge?	2014	Journal of Educational Psychology	USA	English	1	QES	Classroom	Math	raw means	0.460502	0.0783339	0.46013	0.0970757	0.459261	0.130971	127	25	1	1	386	295	681	51	2	72	83	CAL-RTI	0	0	0	0	0	0	0	1	0	0	0	0	0	0	0	0	0	0	0	1
Fuchs et al. (2014a)	30740675	Does Calculation or Word-Problem Instruction Provide A Stronger Route to Pre-Algebraic Knowledge?	2014	Journal of Educational Psychology	USA	English	1	QES	Classroom	Math	raw means	-0.00516425	0.0773338	-0.00516008	0.0962313	-0.00515033	0.130052	127	25	1	1	386	295	681	51	2	72	83	CAL-RTI	0	0	0	0	0	0	0	1	0	0	0	0	0	0	0	0	0	0	0	1
Fuchs et al. (2014a)	30740675	Does Calculation or Word-Problem Instruction Provide A Stronger Route to Pre-Algebraic Knowledge?	2014	Journal of Educational Psychology	USA	English	1	QES	Classroom	Math	raw means	0.272624	0.0776857	0.272404	0.096528	0.271889	0.130375	127	25	1	1	386	295	681	51	2	72	83	CAL-RTI	0	0	0	0	0	0	0	1	0	0	0	0	0	0	0	0	0	0	0	1
Fuchs et al. (2014a)	30740675	Does Calculation or Word-Problem Instruction Provide A Stronger Route to Pre-Algebraic Knowledge?	2014	Journal of Educational Psychology	USA	English	1	QES	Classroom	Math	raw means	0.42393	0.0781822	0.423587	0.0969473	0.422787	0.130831	127	25	1	1	386	295	681	51	2	72	83	CAL-RTI	0	0	0	0	0	0	0	1	0	0	0	0	0	0	0	0	0	0	0	1
Fuchs et al. (2014a)	30740675	Does Calculation or Word-Problem Instruction Provide A Stronger Route to Pre-Algebraic Knowledge?	2014	Journal of Educational Psychology	USA	English	1	QES	Classroom	Math	raw means	0.0508258	0.0759403	0.0507844	0.0954882	0.0506876	0.130146	127	25	1	1	421	295	716	51	2	72	83	WP-RTI	0	0	0	0	0	0	0	1	0	0	0	0	0	0	1	0	0	1	0	0
Fuchs et al. (2014a)	30740675	Does Calculation or Word-Problem Instruction Provide A Stronger Route to Pre-Algebraic Knowledge?	2014	Journal of Educational Psychology	USA	English	1	QES	Classroom	Math	raw means	0.0970525	0.0759717	0.0969734	0.0955145	0.0967887	0.130175	127	25	1	1	421	295	716	51	2	72	83	WP-RTI	0	0	0	0	0	0	0	1	0	0	0	0	0	0	1	0	0	1	0	0
Fuchs et al. (2014a)	30740675	Does Calculation or Word-Problem Instruction Provide A Stronger Route to Pre-Algebraic Knowledge?	2014	Journal of Educational Psychology	USA	English	1	QES	Classroom	Math	raw means	0.159208	0.0760449	0.159078	0.0955757	0.158775	0.130242	127	25	1	1	421	295	716	51	2	72	83	WP-RTI	0	0	0	0	0	0	0	1	0	0	0	0	0	0	1	0	0	1	0	0
Fuchs et al. (2014a)	30740675	Does Calculation or Word-Problem Instruction Provide A Stronger Route to Pre-Algebraic Knowledge?	2014	Journal of Educational Psychology	USA	English	1	QES	Classroom	Math	raw means	0.0520449	0.0759409	0.0520025	0.0954887	0.0519035	0.130146	127	25	1	1	421	295	716	51	2	72	83	WP-RTI	0	0	0	0	0	0	0	1	0	0	0	0	0	0	1	0	0	1	0	0
Fuchs et al. (2014a)	30740675	Does Calculation or Word-Problem Instruction Provide A Stronger Route to Pre-Algebraic Knowledge?	2014	Journal of Educational Psychology	USA	English	1	QES	Classroom	Math	raw means	0.147664	0.0760286	0.147544	0.0955621	0.147263	0.130227	127	25	1	1	421	295	716	51	2	72	83	WP-RTI	0	0	0	0	0	0	0	1	0	0	0	0	0	0	1	0	0	1	0	0
Fuchs et al. (2014b)	30740656	Does working memory moderate the effects of fraction intervention? An aptitude–treatment interaction	2014	Journal of Educational Psychology	USA	English	1	RCT	Individual	Math	raw means	0.71048	0.163541	0.71048	0.163541	0.71048	0.163541	49	14			79	80	159	62	4	86	95	Fraction Face-Off!	0	0	0	0	0	0	0	1	0	0	0	0	0	0	0	1	0	1	0	1
Fuchs et al. (2014b)	30740656	Does working memory moderate the effects of fraction intervention? An aptitude–treatment interaction	2014	Journal of Educational Psychology	USA	English	1	RCT	Individual	Math	raw means	0.579656	0.159465	0.579656	0.159465	0.579656	0.159465	49	14			84	80	164	63	4	83	93	Fraction Face-Off!	0	0	0	0	0	0	0	1	0	0	0	0	0	0	0	1	0	1	0	1
Fuchs et al. (2016a)	25918827	A Randomized Control Trial of Explicit Instruction with and without Cognitive Training to Strengthen the Reading Comprehension of Poor Readers in First Grade	2016	Unpublished manuscript	USA	English	0	RCT	Individual	Reading	raw means	0.37266	0.175602	0.37266	0.175602	0.37266	0.175602	67	15	1	1	65	67	132	40	1	68	80	No name	0	0	1	0	0	0	0	1	1	1	1	1	0	1	0	0	0	0	0	0
Fuchs et al. (2016a)	25918827	A Randomized Control Trial of Explicit Instruction with and without Cognitive Training to Strengthen the Reading Comprehension of Poor Readers in First Grade	2016	Unpublished manuscript	USA	English	0	RCT	Individual	Reading	raw means	0.291251	0.175018	0.291251	0.175018	0.291251	0.175018	67	15	1	1	65	67	132	40	1	68	80	No name	0	0	1	0	0	0	0	1	1	1	1	1	0	1	0	0	0	0	0	0
Fuchs et al. (2016a)	25918827	A Randomized Control Trial of Explicit Instruction with and without Cognitive Training to Strengthen the Reading Comprehension of Poor Readers in First Grade	2016	Unpublished manuscript	USA	English	0	RCT	Individual	Reading	raw means	0.256711	0.174813	0.256711	0.174813	0.256711	0.174813	67	15	1	1	65	67	132	40	1	68	80	No name	0	0	1	0	0	0	0	1	1	1	1	1	0	1	0	0	0	0	0	0
Fuchs et al. (2016a)	25918827	A Randomized Control Trial of Explicit Instruction with and without Cognitive Training to Strengthen the Reading Comprehension of Poor Readers in First Grade	2016	Unpublished manuscript	USA	English	0	RCT	Individual	Reading	raw means	0.335197	0.175316	0.335197	0.175316	0.335197	0.175316	67	15	1	1	65	67	132	40	1	68	80	No name	0	0	1	0	0	0	0	1	1	1	1	1	0	1	0	0	0	0	0	0
Fuchs et al. (2016a)	25918827	A Randomized Control Trial of Explicit Instruction with and without Cognitive Training to Strengthen the Reading Comprehension of Poor Readers in First Grade	2016	Unpublished manuscript	USA	English	0	RCT	Individual	Reading	raw means	0.245296	0.175402	0.245296	0.175402	0.245296	0.175402	67	15	1	1	65	66	131	40	1	68	80	No name	0	0	1	0	0	0	0	1	1	1	1	1	0	1	0	0	0	0	0	0
Fuchs et al. (2016a)	25918827	A Randomized Control Trial of Explicit Instruction with and without Cognitive Training to Strengthen the Reading Comprehension of Poor Readers in First Grade	2016	Unpublished manuscript	USA	English	0	RCT	Individual	Reading	raw means	0.234204	0.174693	0.234204	0.174693	0.234204	0.174693	67	15	1	1	65	67	132	40	1	68	80	No name	0	0	1	0	0	0	0	1	1	1	1	1	0	1	0	0	0	0	0	0
Fuchs et al. (2016a)	25918827	A Randomized Control Trial of Explicit Instruction with and without Cognitive Training to Strengthen the Reading Comprehension of Poor Readers in First Grade	2016	Unpublished manuscript	USA	English	0	RCT	Individual	Reading	raw means	0.443488	0.176224	0.443488	0.176224	0.443488	0.176224	67	15	1	1	65	67	132	40	1	68	80	No name	0	0	1	0	0	0	0	1	1	1	1	1	0	1	0	0	0	0	0	0
Fuchs et al. (2016a)	25918827	A Randomized Control Trial of Explicit Instruction with and without Cognitive Training to Strengthen the Reading Comprehension of Poor Readers in First Grade	2016	Unpublished manuscript	USA	English	0	RCT	Individual	Reading	raw means	0.368041	0.175565	0.368041	0.175565	0.368041	0.175565	67	15	1	1	65	67	132	40	1	68	80	No name	0	0	1	0	0	0	0	1	1	1	1	1	0	1	0	0	0	0	0	0
Fuchs et al. (2016a)	25918827	A Randomized Control Trial of Explicit Instruction with and without Cognitive Training to Strengthen the Reading Comprehension of Poor Readers in First Grade	2016	Unpublished manuscript	USA	English	0	RCT	Individual	Reading	raw means	0.269814	0.178546	0.269814	0.178546	0.269814	0.178546	67	15	1	1	60	67	127	51	1	66	72	No name	0	0	1	0	0	0	0	1	1	1	1	1	0	1	0	0	0	0	0	0
Fuchs et al. (2016a)	25918827	A Randomized Control Trial of Explicit Instruction with and without Cognitive Training to Strengthen the Reading Comprehension of Poor Readers in First Grade	2016	Unpublished manuscript	USA	English	0	RCT	Individual	Reading	raw means	0.543699	0.180986	0.543699	0.180986	0.543699	0.180986	67	15	1	1	60	67	127	51	1	66	72	No name	0	0	1	0	0	0	0	1	1	1	1	1	0	1	0	0	0	0	0	0
Fuchs et al. (2016a)	25918827	A Randomized Control Trial of Explicit Instruction with and without Cognitive Training to Strengthen the Reading Comprehension of Poor Readers in First Grade	2016	Unpublished manuscript	USA	English	0	RCT	Individual	Reading	raw means	0.401563	0.179519	0.401563	0.179519	0.401563	0.179519	67	15	1	1	60	67	127	51	1	66	72	No name	0	0	1	0	0	0	0	1	1	1	1	1	0	1	0	0	0	0	0	0
Fuchs et al. (2016a)	25918827	A Randomized Control Trial of Explicit Instruction with and without Cognitive Training to Strengthen the Reading Comprehension of Poor Readers in First Grade	2016	Unpublished manuscript	USA	English	0	RCT	Individual	Reading	raw means	0.673689	0.182699	0.673689	0.182699	0.673689	0.182699	67	15	1	1	60	67	127	51	1	66	72	No name	0	0	1	0	0	0	0	1	1	1	1	1	0	1	0	0	0	0	0	0
Fuchs et al. (2016a)	25918827	A Randomized Control Trial of Explicit Instruction with and without Cognitive Training to Strengthen the Reading Comprehension of Poor Readers in First Grade	2016	Unpublished manuscript	USA	English	0	RCT	Individual	Reading	raw means	0.298656	0.179366	0.298656	0.179366	0.298656	0.179366	67	15	1	1	60	66	126	51	1	66	72	No name	0	0	1	0	0	0	0	1	1	1	1	1	0	1	0	0	0	0	0	0
Fuchs et al. (2016a)	25918827	A Randomized Control Trial of Explicit Instruction with and without Cognitive Training to Strengthen the Reading Comprehension of Poor Readers in First Grade	2016	Unpublished manuscript	USA	English	0	RCT	Individual	Reading	raw means	0.107562	0.17787	0.107562	0.17787	0.107562	0.17787	67	15	1	1	60	67	127	51	1	66	72	No name	0	0	1	0	0	0	0	1	1	1	1	1	0	1	0	0	0	0	0	0
Fuchs et al. (2016a)	25918827	A Randomized Control Trial of Explicit Instruction with and without Cognitive Training to Strengthen the Reading Comprehension of Poor Readers in First Grade	2016	Unpublished manuscript	USA	English	0	RCT	Individual	Reading	raw means	0.606674	0.181772	0.606674	0.181772	0.606674	0.181772	67	15	1	1	60	67	127	51	1	66	72	No name	0	0	1	0	0	0	0	1	1	1	1	1	0	1	0	0	0	0	0	0
Fuchs et al. (2016a)	25918827	A Randomized Control Trial of Explicit Instruction with and without Cognitive Training to Strengthen the Reading Comprehension of Poor Readers in First Grade	2016	Unpublished manuscript	USA	English	0	RCT	Individual	Reading	raw means	0.619281	0.181939	0.619281	0.181939	0.619281	0.181939	67	15	1	1	60	67	127	51	1	66	72	No name	0	0	1	0	0	0	0	1	1	1	1	1	0	1	0	0	0	0	0	0
Fuchs et al. (2016b)	32497408	Effects of Intervention to Improve At-Risk Fourth Graders’ Understanding, Calculations, and Word Problems with Fractions	2016	The Elementary School Journal	USA	English	1	RCT	Individual	Math	adjusted means	0.328246	0.169565	0.328246	0.169565	0.328246	0.169565	45	14			71	70	141	54	4	90	86	Mulitplicative Word Problem intervention + Additive Word Problem intervention	0	0	1	0	0	0	0	1	0	0	0	0	0	0	0	0	0	1	1	1
Fuchs et al. (2016b)	32497408	Effects of Intervention to Improve At-Risk Fourth Graders’ Understanding, Calculations, and Word Problems with Fractions	2016	The Elementary School Journal	USA	English	1	RCT	Individual	Math	adjusted means	0.433368	0.169811	0.433368	0.169811	0.433368	0.169811	45	14			72	70	142	54	4	82	93	Mulitplicative Word Problem intervention + Additive Word Problem intervention	0	0	1	0	0	0	0	1	0	0	0	0	0	1	0	0	0	1	1	1
Fuchs et al. (2016c)	30740655	Supported self-explaining during fraction intervention.	2016	Journal of Educational Psychology	USA	English	1	RCT	Individual	Math	adjusted means	0.565882	0.170599	0.565882	0.170599	0.565882	0.170599	52	14			73	70	143	58	4	80	93	Fraction Face-Off!	0	0	1	0	0	0	0	1	0	0	0	0	0	0	0	1	0	1	1	0
Fuchs et al. (2016c)	30740655	Supported self-explaining during fraction intervention.	2016	Journal of Educational Psychology	USA	English	1	RCT	Individual	Math	adjusted means	0.691403	0.174637	0.691403	0.174637	0.691403	0.174637	52	14			69	70	139	55	4	84	90	Fraction Face-Off!	0	0	1	0	0	0	0	1	0	0	0	0	0	0	0	1	0	1	1	0
Fälth et al. (2013)	2	Computer-assisted interventions targeting reading skills of children with reading disabilities - A longitudinal study	2013	Dyslexia	Sweden	English	1	RCT	Individual	Reading	raw means	-0.12614	0.283124	-0.12614	0.283124	-0.12614	0.283124		41			25	25	50	32	2			COMPHOT+Omega-IS	1	0	0	0	0	0	0	1	1	1	0	1	0	0	0	0	0	0	0	0
Fälth et al. (2013)	2	Computer-assisted interventions targeting reading skills of children with reading disabilities - A longitudinal study	2013	Dyslexia	Sweden	English	1	RCT	Individual	Reading	raw means	0.194345	0.28351	0.194345	0.28351	0.194345	0.28351		41			25	25	50	32	2			COMPHOT+Omega-IS	1	0	0	0	0	0	0	1	1	1	0	1	0	0	0	0	0	0	0	0
Fälth et al. (2013)	2	Computer-assisted interventions targeting reading skills of children with reading disabilities - A longitudinal study	2013	Dyslexia	Sweden	English	1	RCT	Individual	Reading	raw means	0.0677702	0.282924	0.0677702	0.282924	0.0677702	0.282924		41			25	25	50	32	2			COMPHOT+Omega-IS	1	0	0	0	0	0	0	1	1	1	0	1	0	0	0	0	0	0	0	0
Fälth et al. (2013)	2	Computer-assisted interventions targeting reading skills of children with reading disabilities - A longitudinal study	2013	Dyslexia	Sweden	English	1	RCT	Individual	Reading	raw means	0.14877	0.283234	0.14877	0.283234	0.14877	0.283234		41			25	25	50	32	2			COMPHOT+Omega-IS	1	0	0	0	0	0	0	1	1	1	0	1	0	0	0	0	0	0	0	0
Fälth et al. (2013)	2	Computer-assisted interventions targeting reading skills of children with reading disabilities - A longitudinal study	2013	Dyslexia	Sweden	English	1	RCT	Individual	Reading	raw means	0.450115	0.286402	0.450115	0.286402	0.450115	0.286402		41			25	25	50	32	2			COMPHOT+Omega-IS	1	0	0	0	0	0	0	1	1	1	0	1	0	0	0	0	0	0	0	0
Fälth et al. (2013)	2	Computer-assisted interventions targeting reading skills of children with reading disabilities - A longitudinal study	2013	Dyslexia	Sweden	English	1	RCT	Individual	Reading	raw means	0.833404	0.294865	0.833404	0.294865	0.833404	0.294865		41			25	25	50	32	2			COMPHOT+Omega-IS	1	0	0	0	0	0	0	1	1	1	0	1	0	0	0	0	0	0	0	0
Fälth et al. (2013)	2	Computer-assisted interventions targeting reading skills of children with reading disabilities - A longitudinal study	2013	Dyslexia	Sweden	English	1	RCT	Individual	Reading	raw means	0.40059	0.285665	0.40059	0.285665	0.40059	0.285665		41			25	25	50	32	2			COMPHOT+Omega-IS	1	0	0	0	0	0	0	1	1	1	0	1	0	0	0	0	0	0	0	0
Fälth et al. (2013)	2	Computer-assisted interventions targeting reading skills of children with reading disabilities - A longitudinal study	2013	Dyslexia	Sweden	English	1	RCT	Individual	Reading	raw means	0.325536	0.28471	0.325536	0.28471	0.325536	0.28471		41			25	25	50	32	2			COMPHOT+Omega-IS	1	0	0	0	0	0	0	1	1	1	0	1	0	0	0	0	0	0	0	0
Fälth et al. (2013)	2	Computer-assisted interventions targeting reading skills of children with reading disabilities - A longitudinal study	2013	Dyslexia	Sweden	English	1	RCT	Individual	Reading	raw means	1.09864	0.303431	1.09864	0.303431	1.09864	0.303431		41			25	25	50	32	2			COMPHOT+Omega-IS	1	0	0	0	0	0	0	1	1	1	0	1	0	0	0	0	0	0	0	0
Fälth et al. (2013)	2	Computer-assisted interventions targeting reading skills of children with reading disabilities - A longitudinal study	2013	Dyslexia	Sweden	English	1	RCT	Individual	Reading	raw means	-0.599387	0.289124	-0.599387	0.289124	-0.599387	0.289124		41			25	25	50	28	2			Omega-IS	1	0	0	0	0	0	0	1	1	0	0	0	0	0	0	0	0	0	0	0
Fälth et al. (2013)	2	Computer-assisted interventions targeting reading skills of children with reading disabilities - A longitudinal study	2013	Dyslexia	Sweden	English	1	RCT	Individual	Reading	raw means	0.10618	0.283042	0.10618	0.283042	0.10618	0.283042		41			25	25	50	28	2			Omega-IS	1	0	0	0	0	0	0	1	1	0	0	0	0	0	0	0	0	0	0	0
Fälth et al. (2013)	2	Computer-assisted interventions targeting reading skills of children with reading disabilities - A longitudinal study	2013	Dyslexia	Sweden	English	1	RCT	Individual	Reading	raw means	-0.355661	0.28507	-0.355661	0.28507	-0.355661	0.28507		41			25	25	50	28	2			Omega-IS	1	0	0	0	0	0	0	1	1	0	0	0	0	0	0	0	0	0	0	0
Fälth et al. (2013)	2	Computer-assisted interventions targeting reading skills of children with reading disabilities - A longitudinal study	2013	Dyslexia	Sweden	English	1	RCT	Individual	Reading	raw means	-0.0340505	0.282863	-0.0340505	0.282863	-0.0340505	0.282863		41			25	25	50	28	2			Omega-IS	1	0	0	0	0	0	0	1	1	0	0	0	0	0	0	0	0	0	0	0
Fälth et al. (2013)	2	Computer-assisted interventions targeting reading skills of children with reading disabilities - A longitudinal study	2013	Dyslexia	Sweden	English	1	RCT	Individual	Reading	raw means	-0.0706391	0.282931	-0.0706391	0.282931	-0.0706391	0.282931		41			25	25	50	28	2			Omega-IS	1	0	0	0	0	0	0	1	1	0	0	0	0	0	0	0	0	0	0	0
Fälth et al. (2013)	2	Computer-assisted interventions targeting reading skills of children with reading disabilities - A longitudinal study	2013	Dyslexia	Sweden	English	1	RCT	Individual	Reading	raw means	0.302792	0.284459	0.302792	0.284459	0.302792	0.284459		41			25	25	50	28	2			Omega-IS	1	0	0	0	0	0	0	1	1	0	0	0	0	0	0	0	0	0	0	0
Fälth et al. (2013)	2	Computer-assisted interventions targeting reading skills of children with reading disabilities - A longitudinal study	2013	Dyslexia	Sweden	English	1	RCT	Individual	Reading	raw means	-0.311629	0.284554	-0.311629	0.284554	-0.311629	0.284554		41			25	25	50	28	2			Omega-IS	1	0	0	0	0	0	0	1	1	0	0	0	0	0	0	0	0	0	0	0
Fälth et al. (2013)	2	Computer-assisted interventions targeting reading skills of children with reading disabilities - A longitudinal study	2013	Dyslexia	Sweden	English	1	RCT	Individual	Reading	raw means	-0.0999327	0.283019	-0.0999327	0.283019	-0.0999327	0.283019		41			25	25	50	28	2			Omega-IS	1	0	0	0	0	0	0	1	1	0	0	0	0	0	0	0	0	0	0	0
Fälth et al. (2013)	2	Computer-assisted interventions targeting reading skills of children with reading disabilities - A longitudinal study	2013	Dyslexia	Sweden	English	1	RCT	Individual	Reading	raw means	0.431228	0.286111	0.431228	0.286111	0.431228	0.286111		41			25	25	50	28	2			Omega-IS	1	0	0	0	0	0	0	1	1	0	0	0	0	0	0	0	0	0	0	0
Fälth et al. (2013)	2	Computer-assisted interventions targeting reading skills of children with reading disabilities - A longitudinal study	2013	Dyslexia	Sweden	English	1	RCT	Individual	Reading	raw means	0.182639	0.283432	0.182639	0.283432	0.182639	0.283432		41			25	25	50	32	2			COMPHOT	1	0	0	0	0	0	0	1	0	1	0	0	0	0	0	0	0	0	0	0
Fälth et al. (2013)	2	Computer-assisted interventions targeting reading skills of children with reading disabilities - A longitudinal study	2013	Dyslexia	Sweden	English	1	RCT	Individual	Reading	raw means	0.264102	0.284073	0.264102	0.284073	0.264102	0.284073		41			25	25	50	32	2			COMPHOT	1	0	0	0	0	0	0	1	0	1	0	0	0	0	0	0	0	0	0	0
Fälth et al. (2013)	2	Computer-assisted interventions targeting reading skills of children with reading disabilities - A longitudinal study	2013	Dyslexia	Sweden	English	1	RCT	Individual	Reading	raw means	0.267254	0.284103	0.267254	0.284103	0.267254	0.284103		41			25	25	50	32	2			COMPHOT	1	0	0	0	0	0	0	1	0	1	0	0	0	0	0	0	0	0	0	0
Fälth et al. (2013)	2	Computer-assisted interventions targeting reading skills of children with reading disabilities - A longitudinal study	2013	Dyslexia	Sweden	English	1	RCT	Individual	Reading	raw means	0.472566	0.286763	0.472566	0.286763	0.472566	0.286763		41			25	25	50	32	2			COMPHOT	1	0	0	0	0	0	0	1	0	1	0	0	0	0	0	0	0	0	0	0
Fälth et al. (2013)	2	Computer-assisted interventions targeting reading skills of children with reading disabilities - A longitudinal study	2013	Dyslexia	Sweden	English	1	RCT	Individual	Reading	raw means	0.492145	0.287092	0.492145	0.287092	0.492145	0.287092		41			25	25	50	32	2			COMPHOT	1	0	0	0	0	0	0	1	0	1	0	0	0	0	0	0	0	0	0	0
Fälth et al. (2013)	2	Computer-assisted interventions targeting reading skills of children with reading disabilities - A longitudinal study	2013	Dyslexia	Sweden	English	1	RCT	Individual	Reading	raw means	0.442736	0.286287	0.442736	0.286287	0.442736	0.286287		41			25	25	50	32	2			COMPHOT	1	0	0	0	0	0	0	1	0	1	0	0	0	0	0	0	0	0	0	0
Fälth et al. (2013)	2	Computer-assisted interventions targeting reading skills of children with reading disabilities - A longitudinal study	2013	Dyslexia	Sweden	English	1	RCT	Individual	Reading	raw means	0.466825	0.286669	0.466825	0.286669	0.466825	0.286669		41			25	25	50	32	2			COMPHOT	1	0	0	0	0	0	0	1	0	1	0	0	0	0	0	0	0	0	0	0
Fälth et al. (2013)	2	Computer-assisted interventions targeting reading skills of children with reading disabilities - A longitudinal study	2013	Dyslexia	Sweden	English	1	RCT	Individual	Reading	raw means	0.473625	0.286781	0.473625	0.286781	0.473625	0.286781		41			25	25	50	32	2			COMPHOT	1	0	0	0	0	0	0	1	0	1	0	0	0	0	0	0	0	0	0	0
Fälth et al. (2013)	2	Computer-assisted interventions targeting reading skills of children with reading disabilities - A longitudinal study	2013	Dyslexia	Sweden	English	1	RCT	Individual	Reading	raw means	0.90803	0.297061	0.90803	0.297061	0.90803	0.297061		41			25	25	50	32	2			COMPHOT	1	0	0	0	0	0	0	1	0	1	0	0	0	0	0	0	0	0	0	0
Fälth et al. (2015)	34911784	Intensive Reading with Reading Lists—An Intervention Study	2015	Creative Education	Sweden	English	1	RCT	Individual	Reading	raw means	-0.153956	0.365689	-0.153956	0.365689	-0.153956	0.365689		1	1	1	15	15	30	43	2.5			Wendick model of intensive reading	0	0	0	0	0	0	0	1	0	1	0	1	1	0	0	0	0	0	0	0
Gattis et al. (2010)	20028760	Examining the effects of New York Experience Corps® program on young readers.	2010	Literacy Research and Instruction	USA	English	1	RCT	Individual	Reading	raw means	0.473001	0.216379	0.473001	0.216379	0.473001	0.216379		6	1	1	46	42	88	50	1	65.2	94	Experience Corps	0	0	0	0	0	0	0	1	1	1	1	1	1	0	0	0	0	0	0	0
Gattis et al. (2010)	20028760	Examining the effects of New York Experience Corps® program on young readers.	2010	Literacy Research and Instruction	USA	English	1	RCT	Individual	Reading	raw means	0.482189	0.156573	0.482189	0.156573	0.482189	0.156573		6	1	1	82	86	168	50	1	65.2	94	Experience Corps	0	0	0	0	0	0	0	1	1	1	1	1	1	0	0	0	0	0	0	0
Gattis et al. (2010)	20028760	Examining the effects of New York Experience Corps® program on young readers.	2010	Literacy Research and Instruction	USA	English	1	RCT	Individual	Reading	raw means	-0.290319	0.266339	-0.290319	0.266339	-0.290319	0.266339		6	1	1	28	29	57	50	2	65.2	94	Experience Corps	0	0	0	0	0	0	0	1	1	1	1	1	1	0	0	0	0	0	0	0
Gattis et al. (2010)	20028760	Examining the effects of New York Experience Corps® program on young readers.	2010	Literacy Research and Instruction	USA	English	1	RCT	Individual	Reading	raw means	0.188059	0.216375	0.188059	0.216375	0.188059	0.216375		6	1	1	41	45	86	50	2	65.2	94	Experience Corps	0	0	0	0	0	0	0	1	1	1	1	1	1	0	0	0	0	0	0	0
Gersten et al. (2015)	26665806	Intervention for First Graders With Limited Number Knowledge: Large-Scale Replication of a Randomized Controlled Trial	2015	American Educational Research Journal	USA	English	1	RCT	School	Math	adjusted means	0.337332	0.0657402	0.336962	0.0946738	0.336098	0.14084		76	4	4	615	379	994	47	1	91.8	36	Number Rockets	0	0	0	0	0	0	0	1	0	0	0	0	0	0	0	0	0	1	1	1
Gilbert et al. (2013)	30740663	Efficacy of a first-grade responsiveness-to-intervention prevention model for struggling readers	2013	Reading Research Quarterly	USA	English	1	RCT	Individual	Reading	raw means	0.047455	0.142438	0.047455	0.142438	0.047455	0.142438	69	11	1	1	134	78	212	48	1	62.27	66	No name	0	0	0	0	0	0	0	1	0	1	1	1	1	1	0	0	0	0	0	0
Gilbert et al. (2013)	30740663	Efficacy of a first-grade responsiveness-to-intervention prevention model for struggling readers	2013	Reading Research Quarterly	USA	English	1	RCT	Individual	Reading	raw means	0.15046	0.142606	0.15046	0.142606	0.15046	0.142606	69	11	1	1	134	78	212	48	1	62.27	66	No name	0	0	0	0	0	0	0	1	0	1	1	1	1	1	0	0	0	0	0	0
Gilbert et al. (2013)	30740663	Efficacy of a first-grade responsiveness-to-intervention prevention model for struggling readers	2013	Reading Research Quarterly	USA	English	1	RCT	Individual	Reading	raw means	0.132438	0.142564	0.132438	0.142564	0.132438	0.142564	69	11	1	1	134	78	212	48	1	62.27	66	No name	0	0	0	0	0	0	0	1	0	1	1	1	1	1	0	0	0	0	0	0
Gilbert et al. (2013)	30740663	Efficacy of a first-grade responsiveness-to-intervention prevention model for struggling readers	2013	Reading Research Quarterly	USA	English	1	RCT	Individual	Reading	raw means	-0.00140054	0.142419	-0.00140054	0.142419	-0.00140054	0.142419	69	11	1	1	134	78	212	48	1	62.27	66	No name	0	0	0	0	0	0	0	1	0	1	1	1	1	1	0	0	0	0	0	0
Gillies & Ashman (2000)	30740664	The Effects of Cooperative Learning on Students with Learning Difficulties in the Lower Elementary School	2000	Journal of Special Education	Australia	English	1	RCT	Classroom	Reading	raw means	0.0358568	0.428209	0.0358762	0.425894	0.0359213	0.420435	25	11		1	12	10	22	45	2	7.5		No name	0	0	0	0	0	1	0	0	0	0	0	0	0	0	0	0	0	0	0	0
Gillum (2013)	20028254	The impact of a counseling/tutorial program on at-risk students.	2013	Dissertation	USA	English	0	RCT	Individual	Reading	raw means	1.98067	0.214144	1.98067	0.214144	1.98067	0.214144		1	1	1	65	65	130		5	98.39	100	No name	0	0	0	1	0	1	0	1	0	0	0	1	0	0	0	0	0	0	0	0
Given et al. (2008)	25537926	A randomized, controlled study of computer-based intervention in middle school struggling readers	2008	Brain and Language	USA	English	1	RCT	Individual	Reading	gain scores	-0.0298317	0.400343	-0.0298317	0.400343	-0.0298317	0.400343		3	3		12	13	25	58.33	6.75	60		Fast For Word (FFW), Success Maker (SM)	1	0	0	0	0	0	0	0	1	1	0	1	0	0	0	0	0	0	0	0
Given et al. (2008)	25537926	A randomized, controlled study of computer-based intervention in middle school struggling readers	2008	Brain and Language	USA	English	1	RCT	Individual	Reading	gain scores	-0.311147	0.402732	-0.311147	0.402732	-0.311147	0.402732		3	3		12	13	25	58.33	6.75	60		Fast For Word (FFW), Success Maker (SM)	1	0	0	0	0	0	0	0	1	1	0	1	0	0	0	0	0	0	0	0
Given et al. (2008)	25537926	A randomized, controlled study of computer-based intervention in middle school struggling readers	2008	Brain and Language	USA	English	1	RCT	Individual	Reading	gain scores	-0.171382	0.401053	-0.171382	0.401053	-0.171382	0.401053		3	3		12	13	25	58.33	6.75	60		Fast For Word (FFW), Success Maker (SM)	1	0	0	0	0	0	0	0	1	1	0	1	0	0	0	0	0	0	0	0
Given et al. (2008)	25537926	A randomized, controlled study of computer-based intervention in middle school struggling readers	2008	Brain and Language	USA	English	1	RCT	Individual	Reading	gain scores	-0.0985991	0.400563	-0.0985991	0.400563	-0.0985991	0.400563		3	3		12	13	25	58.33	6.75	60		Fast For Word (FFW), Success Maker (SM)	1	0	0	0	0	0	0	0	1	1	0	1	0	0	0	0	0	0	0	0
Given et al. (2008)	25537926	A randomized, controlled study of computer-based intervention in middle school struggling readers	2008	Brain and Language	USA	English	1	RCT	Individual	Reading	gain scores	0.237427	0.401726	0.237427	0.401726	0.237427	0.401726		3	3		12	13	25	58.33	6.75	60		Fast For Word (FFW), Success Maker (SM)	1	0	0	0	0	0	0	0	1	1	0	1	0	0	0	0	0	0	0	0
Given et al. (2008)	25537926	A randomized, controlled study of computer-based intervention in middle school struggling readers	2008	Brain and Language	USA	English	1	RCT	Individual	Reading	gain scores	0.134259	0.40077	0.134259	0.40077	0.134259	0.40077		3	3		12	13	25	58.33	6.75	60		Fast For Word (FFW), Success Maker (SM)	1	0	0	0	0	0	0	0	1	1	0	1	0	0	0	0	0	0	0	0
Given et al. (2008)	25537926	A randomized, controlled study of computer-based intervention in middle school struggling readers	2008	Brain and Language	USA	English	1	RCT	Individual	Reading	gain scores	-0.0474014	0.385218	-0.0474014	0.385218	-0.0474014	0.385218		3	3		14	13	27	42.86	6.43	80		Fast For Word (FFW), Success Maker (SM)	1	0	0	0	0	0	0	0	1	1	0	1	1	1	0	0	0	0	0	0
Given et al. (2008)	25537926	A randomized, controlled study of computer-based intervention in middle school struggling readers	2008	Brain and Language	USA	English	1	RCT	Individual	Reading	gain scores	0.1664	0.38583	0.1664	0.38583	0.1664	0.38583		3	3		14	13	27	42.86	6.43	80		Fast For Word (FFW), Success Maker (SM)	1	0	0	0	0	0	0	0	1	1	0	1	1	1	0	0	0	0	0	0
Given et al. (2008)	25537926	A randomized, controlled study of computer-based intervention in middle school struggling readers	2008	Brain and Language	USA	English	1	RCT	Individual	Reading	gain scores	0.110581	0.385458	0.110581	0.385458	0.110581	0.385458		3	3		14	13	27	42.86	6.43	80		Fast For Word (FFW), Success Maker (SM)	1	0	0	0	0	0	0	0	1	1	0	1	1	1	0	0	0	0	0	0
Given et al. (2008)	25537926	A randomized, controlled study of computer-based intervention in middle school struggling readers	2008	Brain and Language	USA	English	1	RCT	Individual	Reading	gain scores	-0.206014	0.386183	-0.206014	0.386183	-0.206014	0.386183		3	3		14	13	27	42.86	6.43	80		Fast For Word (FFW), Success Maker (SM)	1	0	0	0	0	0	0	0	1	1	0	1	1	1	0	0	0	0	0	0
Given et al. (2008)	25537926	A randomized, controlled study of computer-based intervention in middle school struggling readers	2008	Brain and Language	USA	English	1	RCT	Individual	Reading	gain scores	0.562566	0.392699	0.562566	0.392699	0.562566	0.392699		3	3		14	13	27	42.86	6.43	80		Fast For Word (FFW), Success Maker (SM)	1	0	0	0	0	0	0	0	1	1	0	1	1	1	0	0	0	0	0	0
Given et al. (2008)	25537926	A randomized, controlled study of computer-based intervention in middle school struggling readers	2008	Brain and Language	USA	English	1	RCT	Individual	Reading	gain scores	0.118829	0.385504	0.118829	0.385504	0.118829	0.385504		3	3		14	13	27	42.86	6.43	80		Fast For Word (FFW), Success Maker (SM)	1	0	0	0	0	0	0	0	1	1	0	1	1	1	0	0	0	0	0	0
Given et al. (2008)	25537926	A randomized, controlled study of computer-based intervention in middle school struggling readers	2008	Brain and Language	USA	English	1	RCT	Individual	Reading	gain scores	0.0436262	0.409722	0.0436262	0.409722	0.0436262	0.409722		3	3		11	13	24	33.33	7	50		Fast For Word (FFW), Success Maker (SM)	1	0	0	0	0	0	0	0	1	1	0	1	1	1	0	0	0	0	0	0
Given et al. (2008)	25537926	A randomized, controlled study of computer-based intervention in middle school struggling readers	2008	Brain and Language	USA	English	1	RCT	Individual	Reading	gain scores	-0.230323	0.41102	-0.230323	0.41102	-0.230323	0.41102		3	3		11	13	24	33.33	7	50		Fast For Word (FFW), Success Maker (SM)	1	0	0	0	0	0	0	0	1	1	0	1	1	1	0	0	0	0	0	0
Given et al. (2008)	25537926	A randomized, controlled study of computer-based intervention in middle school struggling readers	2008	Brain and Language	USA	English	1	RCT	Individual	Reading	gain scores	0.15011	0.410246	0.15011	0.410246	0.15011	0.410246		3	3		11	13	24	33.33	7	50		Fast For Word (FFW), Success Maker (SM)	1	0	0	0	0	0	0	0	1	1	0	1	1	1	0	0	0	0	0	0
Given et al. (2008)	25537926	A randomized, controlled study of computer-based intervention in middle school struggling readers	2008	Brain and Language	USA	English	1	RCT	Individual	Reading	gain scores	0.109786	0.40998	0.109786	0.40998	0.109786	0.40998		3	3		11	13	24	33.33	7	50		Fast For Word (FFW), Success Maker (SM)	1	0	0	0	0	0	0	0	1	1	0	1	1	1	0	0	0	0	0	0
Given et al. (2008)	25537926	A randomized, controlled study of computer-based intervention in middle school struggling readers	2008	Brain and Language	USA	English	1	RCT	Individual	Reading	gain scores	0.239303	0.411127	0.239303	0.411127	0.239303	0.411127		3	3		11	13	24	33.33	7	50		Fast For Word (FFW), Success Maker (SM)	1	0	0	0	0	0	0	0	1	1	0	1	1	1	0	0	0	0	0	0
Given et al. (2008)	25537926	A randomized, controlled study of computer-based intervention in middle school struggling readers	2008	Brain and Language	USA	English	1	RCT	Individual	Reading	gain scores	0.216368	0.410862	0.216368	0.410862	0.216368	0.410862		3	3		11	13	24	33.33	7	50		Fast For Word (FFW), Success Maker (SM)	1	0	0	0	0	0	0	0	1	1	0	1	1	1	0	0	0	0	0	0
Given et al. (2008)	25537926	A randomized, controlled study of computer-based intervention in middle school struggling readers	2008	Brain and Language	USA	English	1	RCT	Individual	Reading	gain scores	-0.0629503	0.392329	-0.0629503	0.392329	-0.0629503	0.392329		3	3		13	13	26	36.36	6.64	55		Fast For Word (FFW), Success Maker (SM)	1	0	0	0	0	0	0	0	1	1	0	1	1	1	0	0	0	0	0	0
Given et al. (2008)	25537926	A randomized, controlled study of computer-based intervention in middle school struggling readers	2008	Brain and Language	USA	English	1	RCT	Individual	Reading	gain scores	0.002993	0.392232	0.002993	0.392232	0.002993	0.392232		3	3		13	13	26	36.36	6.64	55		Fast For Word (FFW), Success Maker (SM)	1	0	0	0	0	0	0	0	1	1	0	1	1	1	0	0	0	0	0	0
Given et al. (2008)	25537926	A randomized, controlled study of computer-based intervention in middle school struggling readers	2008	Brain and Language	USA	English	1	RCT	Individual	Reading	gain scores	0.333891	0.394956	0.333891	0.394956	0.333891	0.394956		3	3		13	13	26	36.36	6.64	55		Fast For Word (FFW), Success Maker (SM)	1	0	0	0	0	0	0	0	1	1	0	1	1	1	0	0	0	0	0	0
Given et al. (2008)	25537926	A randomized, controlled study of computer-based intervention in middle school struggling readers	2008	Brain and Language	USA	English	1	RCT	Individual	Reading	gain scores	-0.0464967	0.392285	-0.0464967	0.392285	-0.0464967	0.392285		3	3		13	13	26	36.36	6.64	55		Fast For Word (FFW), Success Maker (SM)	1	0	0	0	0	0	0	0	1	1	0	1	1	1	0	0	0	0	0	0
Given et al. (2008)	25537926	A randomized, controlled study of computer-based intervention in middle school struggling readers	2008	Brain and Language	USA	English	1	RCT	Individual	Reading	gain scores	0.436468	0.396875	0.436468	0.396875	0.436468	0.396875		3	3		13	13	26	36.36	6.64	55		Fast For Word (FFW), Success Maker (SM)	1	0	0	0	0	0	0	0	1	1	0	1	1	1	0	0	0	0	0	0
Given et al. (2008)	25537926	A randomized, controlled study of computer-based intervention in middle school struggling readers	2008	Brain and Language	USA	English	1	RCT	Individual	Reading	gain scores	0.107214	0.392514	0.107214	0.392514	0.107214	0.392514		3	3		13	13	26	36.36	6.64	55		Fast For Word (FFW), Success Maker (SM)	1	0	0	0	0	0	0	0	1	1	0	1	1	1	0	0	0	0	0	0
Greenwood et al. (1993)	20030369	Achievement, placement, and services: Middle school benefits of Classwide Peer Tutoring used at the elementary school.	1993	School Psychology Review	USA	English	1	RCT	School	Math	adjusted means	0.48064	0.149895	0.473518	0.29797	0.456468	0.494419		6	1	1	139.776	67.7618	207.538		2.5	86		ClassWide Peer Tutoring (CWPT) Program	0	0	0	0	0	1	0	0	0	0	1	1	1	0	0	0	0	1	0	0
Greenwood et al. (1993)	20030369	Achievement, placement, and services: Middle school benefits of Classwide Peer Tutoring used at the elementary school.	1993	School Psychology Review	USA	English	1	RCT	School	Reading	adjusted means	0.346493	0.149	0.341358	0.297459	0.329067	0.493576		6	1	1	139.776	67.7618	207.538		2.5	86		ClassWide Peer Tutoring (CWPT) Program	0	0	0	0	0	1	0	0	0	0	1	1	1	0	0	0	0	1	0	0
Gunn et al. (2005)	19768901	Fostering the development of reading skill through supplemental instruction: Results for hispanic and non-hispanic students	2005	The Journal of Special Education	USA	English	1	RCT	Individual	Reading	raw means	0.439274	0.176841	0.439274	0.176841	0.439274	0.176841		14	4	1	66	65	131	46.2	2.224	100		Schools and Homes in Partnership Project (SHIP), Reading Mastery, and Corrective Reading	0	0	0	0	0	0	0	1	0	1	1	1	0	1	0	0	0	0	0	0
Gunn et al. (2005)	19768901	Fostering the development of reading skill through supplemental instruction: Results for hispanic and non-hispanic students	2005	The Journal of Special Education	USA	English	1	RCT	Individual	Reading	raw means	0.329013	0.187822	0.329013	0.187822	0.329013	0.187822		14	4	1	59	56	115	46.2	2.224	100		Schools and Homes in Partnership Project (SHIP), Reading Mastery, and Corrective Reading	0	0	0	0	0	0	0	1	0	1	1	1	0	1	0	0	0	0	0	0
Gunn et al. (2005)	19768901	Fostering the development of reading skill through supplemental instruction: Results for hispanic and non-hispanic students	2005	The Journal of Special Education	USA	English	1	RCT	Individual	Reading	raw means	0.2082	0.186225	0.2082	0.186225	0.2082	0.186225		14	4	1	59	57	116	46.2	2.224	100		Schools and Homes in Partnership Project (SHIP), Reading Mastery, and Corrective Reading	0	0	0	0	0	0	0	1	0	1	1	1	0	1	0	0	0	0	0	0
Gunn et al. (2005)	19768901	Fostering the development of reading skill through supplemental instruction: Results for hispanic and non-hispanic students	2005	The Journal of Special Education	USA	English	1	RCT	Individual	Reading	raw means	0.586319	0.178461	0.586319	0.178461	0.586319	0.178461		14	4	1	66	65	131	46.2	2.224	100		Schools and Homes in Partnership Project (SHIP), Reading Mastery, and Corrective Reading	0	0	0	0	0	0	0	1	0	1	1	1	0	1	0	0	0	0	0	0
Gunn et al. (2005)	19768901	Fostering the development of reading skill through supplemental instruction: Results for hispanic and non-hispanic students	2005	The Journal of Special Education	USA	English	1	RCT	Individual	Reading	raw means	0.30723	0.185224	0.30723	0.185224	0.30723	0.185224		14	4	1	58	60	118	46.2	2.224	100		Schools and Homes in Partnership Project (SHIP), Reading Mastery, and Corrective Reading	0	0	0	0	0	0	0	1	0	1	1	1	0	1	0	0	0	0	0	0
Gunn et al. (2005)	19768901	Fostering the development of reading skill through supplemental instruction: Results for hispanic and non-hispanic students	2005	The Journal of Special Education	USA	English	1	RCT	Individual	Reading	raw means	0.136636	0.185122	0.136636	0.185122	0.136636	0.185122		14	4	1	58	59	117	46.2	2.224	100		Schools and Homes in Partnership Project (SHIP), Reading Mastery, and Corrective Reading	0	0	0	0	0	0	0	1	0	1	1	1	0	1	0	0	0	0	0	0
Gunn et al. (2005)	19768901	Fostering the development of reading skill through supplemental instruction: Results for hispanic and non-hispanic students	2005	The Journal of Special Education	USA	English	1	RCT	Individual	Reading	raw means	0.0280512	0.184916	0.0280512	0.184916	0.0280512	0.184916		14	4	1	58	59	117	46.2	2.224	100		Schools and Homes in Partnership Project (SHIP), Reading Mastery, and Corrective Reading	0	0	0	0	0	0	0	1	0	1	1	1	0	1	0	0	0	0	0	0
Gunn et al. (2005)	19768901	Fostering the development of reading skill through supplemental instruction: Results for hispanic and non-hispanic students	2005	The Journal of Special Education	USA	English	1	RCT	Individual	Reading	raw means	0.391911	0.1859	0.391911	0.1859	0.391911	0.1859		14	4	1	58	60	118	46.2	2.224	100		Schools and Homes in Partnership Project (SHIP), Reading Mastery, and Corrective Reading	0	0	0	0	0	0	0	1	0	1	1	1	0	1	0	0	0	0	0	0
Gunn et al. (2005)	19768901	Fostering the development of reading skill through supplemental instruction: Results for hispanic and non-hispanic students	2005	The Journal of Special Education	USA	English	1	RCT	Individual	Reading	raw means	0.191115	0.187859	0.191115	0.187859	0.191115	0.187859		14	4	1	55	59	114	46.2	1.68831	0		Schools and Homes in Partnership Project (SHIP), Reading Mastery, and Corrective Reading	0	0	0	0	0	0	0	1	0	1	1	1	0	0	0	0	0	0	0	0
Gunn et al. (2005)	19768901	Fostering the development of reading skill through supplemental instruction: Results for hispanic and non-hispanic students	2005	The Journal of Special Education	USA	English	1	RCT	Individual	Reading	raw means	0.182874	0.205726	0.182874	0.205726	0.182874	0.205726		14	4	1	46	49	95	46.2	1.68831	0		Schools and Homes in Partnership Project (SHIP), Reading Mastery, and Corrective Reading	0	0	0	0	0	0	0	1	0	1	1	1	0	0	0	0	0	0	0	0
Gunn et al. (2005)	19768901	Fostering the development of reading skill through supplemental instruction: Results for hispanic and non-hispanic students	2005	The Journal of Special Education	USA	English	1	RCT	Individual	Reading	raw means	0.181793	0.205721	0.181793	0.205721	0.181793	0.205721		14	4	1	46	49	95	46.2	1.68831	0		Schools and Homes in Partnership Project (SHIP), Reading Mastery, and Corrective Reading	0	0	0	0	0	0	0	1	0	1	1	1	0	0	0	0	0	0	0	0
Gunn et al. (2005)	19768901	Fostering the development of reading skill through supplemental instruction: Results for hispanic and non-hispanic students	2005	The Journal of Special Education	USA	English	1	RCT	Individual	Reading	raw means	0.490855	0.190231	0.490855	0.190231	0.490855	0.190231		14	4	1	55	59	114	46.2	1.68831	0		Schools and Homes in Partnership Project (SHIP), Reading Mastery, and Corrective Reading	0	0	0	0	0	0	0	1	0	1	1	1	0	0	0	0	0	0	0	0
Gunn et al. (2005)	19768901	Fostering the development of reading skill through supplemental instruction: Results for hispanic and non-hispanic students	2005	The Journal of Special Education	USA	English	1	RCT	Individual	Reading	raw means	0.188857	0.22891	0.188857	0.22891	0.188857	0.22891		14	4	1	41	36	77	46.2	1.68831	0		Schools and Homes in Partnership Project (SHIP), Reading Mastery, and Corrective Reading	0	0	0	0	0	0	0	1	0	1	1	1	0	0	0	0	0	0	0	0
Gunn et al. (2005)	19768901	Fostering the development of reading skill through supplemental instruction: Results for hispanic and non-hispanic students	2005	The Journal of Special Education	USA	English	1	RCT	Individual	Reading	raw means	0.207716	0.229016	0.207716	0.229016	0.207716	0.229016		14	4	1	41	36	77	46.2	1.68831	0		Schools and Homes in Partnership Project (SHIP), Reading Mastery, and Corrective Reading	0	0	0	0	0	0	0	1	0	1	1	1	0	0	0	0	0	0	0	0
Gunn et al. (2005)	19768901	Fostering the development of reading skill through supplemental instruction: Results for hispanic and non-hispanic students	2005	The Journal of Special Education	USA	English	1	RCT	Individual	Reading	raw means	0.359463	0.230233	0.359463	0.230233	0.359463	0.230233		14	4	1	41	36	77	46.2	1.68831	0		Schools and Homes in Partnership Project (SHIP), Reading Mastery, and Corrective Reading	0	0	0	0	0	0	0	1	0	1	1	1	0	0	0	0	0	0	0	0
Gunn et al. (2005)	19768901	Fostering the development of reading skill through supplemental instruction: Results for hispanic and non-hispanic students	2005	The Journal of Special Education	USA	English	1	RCT	Individual	Reading	raw means	0.152884	0.228735	0.152884	0.228735	0.152884	0.228735		14	4	1	41	36	77	46.2	1.68831	0		Schools and Homes in Partnership Project (SHIP), Reading Mastery, and Corrective Reading	0	0	0	0	0	0	0	1	0	1	1	1	0	0	0	0	0	0	0	0
Gustafson et al. (2000)	30740671	Why do some resist phonological Intervention? A Swedish longitudinal study of poor readers in Grade 4	2000	Scandinavian Journal of Educational Research	Sweden	English	1	RCT	School	Reading	raw means	0.278787	0.305935	0.27745	0.338394	0.274303	0.404197	14	14	1	1	33	16	49		4.5			No name	0	0	0	0	0	0	0	1	0	1	0	0	0	0	0	0	0	0	0	0
Gustafson et al. (2007)	30740672	Phonological or Orthographic Training for Children with Phonological or Orthographic Decoding Deficits	2007	Dyslexia	Sweden	English	1	RCT	Individual	Reading	raw means	-0.0100182	0.272747	-0.0100182	0.272747	-0.0100182	0.272747		20	3	1	41	20	61	31.7	2.48			COMPHOT + DOT	1	0	0	0	0	0	0	0	0	1	0	0	0	0	0	0	0	0	0	0
Gustafson et al. (2007)	30740672	Phonological or Orthographic Training for Children with Phonological or Orthographic Decoding Deficits	2007	Dyslexia	Sweden	English	1	RCT	Individual	Reading	raw means	0.175373	0.273208	0.175373	0.273208	0.175373	0.273208		20	3	1	41	20	61	31.7	2.48			COMPHOT + DOT	1	0	0	0	0	0	0	0	0	1	0	0	0	0	0	0	0	0	0	0
Gustafson et al. (2007)	30740672	Phonological or Orthographic Training for Children with Phonological or Orthographic Decoding Deficits	2007	Dyslexia	Sweden	English	1	RCT	Individual	Reading	raw means	-0.0073046	0.27503	-0.0073046	0.27503	-0.0073046	0.27503		20	3	1	39	20	59	38.5	2.51			COMPHOT + DOT	1	0	0	0	0	0	0	0	0	1	0	0	0	0	0	0	0	0	0	0
Gustafson et al. (2007)	30740672	Phonological or Orthographic Training for Children with Phonological or Orthographic Decoding Deficits	2007	Dyslexia	Sweden	English	1	RCT	Individual	Reading	raw means	0.535517	0.279413	0.535517	0.279413	0.535517	0.279413		20	3	1	39	20	59	38.5	2.51			COMPHOT + DOT	1	0	0	0	0	0	0	0	0	1	0	0	0	0	0	0	0	0	0	0
Gustafson et al. (2011)	2	Effects of Three Interventions on the Reading Skills of Children with Reading Disabilities in Grade 2	2011	Journal of Learning Disabilities	Sweden	English	1	RCT	Individual	Reading	raw means	0.141589	0.286131	0.141589	0.286131	0.141589	0.286131		41			25	24	49	32	2			COMPHOT_x000D_ Omega-IS_x000D_ COMPHOT+Omega-IS	1	0	0	0	0	0	0	1	1	1	0	1	0	0	0	0	0	0	0	0
Gustafson et al. (2011)	2	Effects of Three Interventions on the Reading Skills of Children with Reading Disabilities in Grade 2	2011	Journal of Learning Disabilities	Sweden	English	1	RCT	Individual	Reading	raw means	0.581108	0.311449	0.581108	0.311449	0.581108	0.311449		41			21	22	43	32	2			COMPHOT_x000D_ Omega-IS_x000D_ COMPHOT+Omega-IS	1	0	0	0	0	0	0	1	1	1	0	1	0	0	0	0	0	0	0	0
Gustafson et al. (2011)	2	Effects of Three Interventions on the Reading Skills of Children with Reading Disabilities in Grade 2	2011	Journal of Learning Disabilities	Sweden	English	1	RCT	Individual	Reading	raw means	0.183243	0.283436	0.183243	0.283436	0.183243	0.283436		41			25	25	50	32	2			COMPHOT_x000D_ Omega-IS_x000D_ COMPHOT+Omega-IS	1	0	0	0	0	0	0	1	1	1	0	1	0	0	0	0	0	0	0	0
Gustafson et al. (2011)	2	Effects of Three Interventions on the Reading Skills of Children with Reading Disabilities in Grade 2	2011	Journal of Learning Disabilities	Sweden	English	1	RCT	Individual	Reading	raw means	0.496907	0.296263	0.496907	0.296263	0.496907	0.296263		41			24	23	47	32	2			COMPHOT_x000D_ Omega-IS_x000D_ COMPHOT+Omega-IS	1	0	0	0	0	0	0	1	1	1	0	1	0	0	0	0	0	0	0	0
Gustafson et al. (2011)	2	Effects of Three Interventions on the Reading Skills of Children with Reading Disabilities in Grade 2	2011	Journal of Learning Disabilities	Sweden	English	1	RCT	Individual	Reading	raw means	0.121102	0.292063	0.121102	0.292063	0.121102	0.292063		41			23	24	47	28	2			COMPHOT_x000D_ Omega-IS_x000D_ COMPHOT+Omega-IS	1	0	0	0	0	0	0	1	1	0	0	0	0	0	0	0	0	0	0	0
Gustafson et al. (2011)	2	Effects of Three Interventions on the Reading Skills of Children with Reading Disabilities in Grade 2	2011	Journal of Learning Disabilities	Sweden	English	1	RCT	Individual	Reading	raw means	-0.256646	0.314467	-0.256646	0.314467	-0.256646	0.314467		41			19	22	41	28	2			COMPHOT_x000D_ Omega-IS_x000D_ COMPHOT+Omega-IS	1	0	0	0	0	0	0	1	1	0	0	0	0	0	0	0	0	0	0	0
Gustafson et al. (2011)	2	Effects of Three Interventions on the Reading Skills of Children with Reading Disabilities in Grade 2	2011	Journal of Learning Disabilities	Sweden	English	1	RCT	Individual	Reading	raw means	-0.173759	0.283376	-0.173759	0.283376	-0.173759	0.283376		41			25	25	50	28	2			COMPHOT_x000D_ Omega-IS_x000D_ COMPHOT+Omega-IS	1	0	0	0	0	0	0	1	1	0	0	0	0	0	0	0	0	0	0	0
Gustafson et al. (2011)	2	Effects of Three Interventions on the Reading Skills of Children with Reading Disabilities in Grade 2	2011	Journal of Learning Disabilities	Sweden	English	1	RCT	Individual	Reading	raw means	-0.127045	0.29209	-0.127045	0.29209	-0.127045	0.29209		41			24	23	47	28	2			COMPHOT_x000D_ Omega-IS_x000D_ COMPHOT+Omega-IS	1	0	0	0	0	0	0	1	1	0	0	0	0	0	0	0	0	0	0	0
Gustafson et al. (2011)	2	Effects of Three Interventions on the Reading Skills of Children with Reading Disabilities in Grade 2	2011	Journal of Learning Disabilities	Sweden	English	1	RCT	Individual	Reading	raw means	0.223426	0.289574	0.223426	0.289574	0.223426	0.289574		41			24	24	48	32	2			COMPHOT_x000D_ Omega-IS_x000D_ COMPHOT+Omega-IS	1	0	0	0	0	0	0	1	0	1	0	0	0	0	0	0	0	0	0	0
Gustafson et al. (2011)	2	Effects of Three Interventions on the Reading Skills of Children with Reading Disabilities in Grade 2	2011	Journal of Learning Disabilities	Sweden	English	1	RCT	Individual	Reading	raw means	0.563358	0.307434	0.563358	0.307434	0.563358	0.307434		41			22	22	44	32	2			COMPHOT_x000D_ Omega-IS_x000D_ COMPHOT+Omega-IS	1	0	0	0	0	0	0	1	0	1	0	0	0	0	0	0	0	0	0	0
Gustafson et al. (2011)	2	Effects of Three Interventions on the Reading Skills of Children with Reading Disabilities in Grade 2	2011	Journal of Learning Disabilities	Sweden	English	1	RCT	Individual	Reading	raw means	0.552897	0.294385	0.552897	0.294385	0.552897	0.294385		41			23	25	48	32	2			COMPHOT_x000D_ Omega-IS_x000D_ COMPHOT+Omega-IS	1	0	0	0	0	0	0	1	0	1	0	0	0	0	0	0	0	0	0	0
Gustafson et al. (2011)	2	Effects of Three Interventions on the Reading Skills of Children with Reading Disabilities in Grade 2	2011	Journal of Learning Disabilities	Sweden	English	1	RCT	Individual	Reading	raw means	0.605984	0.298415	0.605984	0.298415	0.605984	0.298415		41			24	23	47	32	2			COMPHOT_x000D_ Omega-IS_x000D_ COMPHOT+Omega-IS	1	0	0	0	0	0	0	1	0	1	0	0	0	0	0	0	0	0	0	0
Hallstedt et al. (2018)	34911806	Short and Long-Term Effects of a Mathematics Tablet Intervention for Low Performing Second Graders	2018	Journal of Educational Psychology	Sweden	English	1	RCT	Individual	Math	regression adjusted	0.00972903	0.180456	0.00972903	0.180456	0.00972903	0.180456	87	27	3		75	52	127	51.3	2		19.6	Chasing Planets	1	0	1	0	0	0	0	0	0	0	0	0	0	0	0	0	0	1	1	1
Hallstedt et al. (2018)	34911806	Short and Long-Term Effects of a Mathematics Tablet Intervention for Low Performing Second Graders	2018	Journal of Educational Psychology	Sweden	English	1	RCT	Individual	Math	regression adjusted	0.120424	0.180613	0.120424	0.180613	0.120424	0.180613	87	27	3		75	52	127	51.3	2		19.6	Chasing Planets	1	0	1	0	0	0	0	0	0	0	0	0	0	0	0	0	0	1	1	1
Hallstedt et al. (2018)	34911806	Short and Long-Term Effects of a Mathematics Tablet Intervention for Low Performing Second Graders	2018	Journal of Educational Psychology	Sweden	English	1	RCT	Individual	Math	regression adjusted	0.0212634	0.18046	0.0212634	0.18046	0.0212634	0.18046	87	27	3		75	52	127	51.3	2		19.6	Chasing Planets	1	0	1	0	0	0	0	0	0	0	0	0	0	0	0	0	0	1	1	1
Hallstedt et al. (2018)	34911806	Short and Long-Term Effects of a Mathematics Tablet Intervention for Low Performing Second Graders	2018	Journal of Educational Psychology	Sweden	English	1	RCT	Individual	Math	regression adjusted	0.176711	0.180796	0.176711	0.180796	0.176711	0.180796	87	27	3		75	52	127	51.3	2		19.6	Chasing Planets	1	0	1	0	0	0	0	0	0	0	0	0	0	0	0	0	0	1	1	1
Hallstedt et al. (2018)	34911806	Short and Long-Term Effects of a Mathematics Tablet Intervention for Low Performing Second Graders	2018	Journal of Educational Psychology	Sweden	English	1	RCT	Individual	Math	regression adjusted	0.0656709	0.180502	0.0656709	0.180502	0.0656709	0.180502	87	27	3		75	52	127	51.3	2		19.6	Chasing Planets	1	0	1	0	0	0	0	0	0	0	0	0	0	0	0	0	0	1	1	1
Hallstedt et al. (2018)	34911806	Short and Long-Term Effects of a Mathematics Tablet Intervention for Low Performing Second Graders	2018	Journal of Educational Psychology	Sweden	English	1	RCT	Individual	Math	regression adjusted	-0.156552	0.180722	-0.156552	0.180722	-0.156552	0.180722	87	27	3		75	52	127	51.3	2		19.6	Chasing Planets	1	0	1	0	0	0	0	0	0	0	0	0	0	0	0	0	0	1	1	1
Hallstedt et al. (2018)	34911806	Short and Long-Term Effects of a Mathematics Tablet Intervention for Low Performing Second Graders	2018	Journal of Educational Psychology	Sweden	English	1	RCT	Individual	Math	regression adjusted	0.0425268	0.180475	0.0425268	0.180475	0.0425268	0.180475	87	27	3		75	52	127	51.3	2		19.6	Chasing Planets	1	0	1	0	0	0	0	0	0	0	0	0	0	0	0	0	0	1	1	1
Hallstedt et al. (2018)	34911806	Short and Long-Term Effects of a Mathematics Tablet Intervention for Low Performing Second Graders	2018	Journal of Educational Psychology	Sweden	English	1	RCT	Individual	Math	regression adjusted	0.146081	0.180688	0.146081	0.180688	0.146081	0.180688	87	27	3		75	52	127	51.3	2		19.6	Chasing Planets	1	0	1	0	0	0	0	0	0	0	0	0	0	0	0	0	0	1	1	1
Hallstedt et al. (2018)	34911806	Short and Long-Term Effects of a Mathematics Tablet Intervention for Low Performing Second Graders	2018	Journal of Educational Psychology	Sweden	English	1	RCT	Individual	Math	regression adjusted	0.223768	0.181001	0.223768	0.181001	0.223768	0.181001	87	27	3		75	52	127	51.3	2		19.6	Chasing Planets	1	0	1	0	0	0	0	0	0	0	0	0	0	0	0	0	0	1	1	1
Hallstedt et al. (2018)	34911806	Short and Long-Term Effects of a Mathematics Tablet Intervention for Low Performing Second Graders	2018	Journal of Educational Psychology	Sweden	English	1	RCT	Individual	Math	regression adjusted	0.379337	0.182018	0.379337	0.182018	0.379337	0.182018	87	27	3		75	52	127	51.3	2		19.6	Chasing Planets	1	0	1	0	0	0	0	0	0	0	0	0	0	0	0	0	0	1	1	1
Hallstedt et al. (2018)	34911806	Short and Long-Term Effects of a Mathematics Tablet Intervention for Low Performing Second Graders	2018	Journal of Educational Psychology	Sweden	English	1	RCT	Individual	Math	regression adjusted	0.0972042	0.180558	0.0972042	0.180558	0.0972042	0.180558	87	27	3		75	52	127	51.3	2		19.6	Chasing Planets	1	0	1	0	0	0	0	0	0	0	0	0	0	0	0	0	0	1	1	1
Hallstedt et al. (2018)	34911806	Short and Long-Term Effects of a Mathematics Tablet Intervention for Low Performing Second Graders	2018	Journal of Educational Psychology	Sweden	English	1	RCT	Individual	Math	regression adjusted	0.374627	0.18198	0.374627	0.18198	0.374627	0.18198	87	27	3		75	52	127	51.3	2		19.6	Chasing Planets	1	0	1	0	0	0	0	0	0	0	0	0	0	0	0	0	0	1	1	1
Hallstedt et al. (2018)	34911806	Short and Long-Term Effects of a Mathematics Tablet Intervention for Low Performing Second Graders	2018	Journal of Educational Psychology	Sweden	English	1	RCT	Individual	Math	regression adjusted	0.036344	0.179983	0.036344	0.179983	0.036344	0.179983	87	27	3		76	52	128	54.5	2		12.1	Chasing Planets	1	0	1	0	0	0	0	0	0	0	0	0	0	0	0	0	0	1	1	1
Hallstedt et al. (2018)	34911806	Short and Long-Term Effects of a Mathematics Tablet Intervention for Low Performing Second Graders	2018	Journal of Educational Psychology	Sweden	English	1	RCT	Individual	Math	regression adjusted	0.0359884	0.179983	0.0359884	0.179983	0.0359884	0.179983	87	27	3		76	52	128	54.5	2		12.1	Chasing Planets	1	0	1	0	0	0	0	0	0	0	0	0	0	0	0	0	0	1	1	1
Hallstedt et al. (2018)	34911806	Short and Long-Term Effects of a Mathematics Tablet Intervention for Low Performing Second Graders	2018	Journal of Educational Psychology	Sweden	English	1	RCT	Individual	Math	regression adjusted	-0.119895	0.180124	-0.119895	0.180124	-0.119895	0.180124	87	27	3		76	52	128	54.5	2		12.1	Chasing Planets	1	0	1	0	0	0	0	0	0	0	0	0	0	0	0	0	0	1	1	1
Hallstedt et al. (2018)	34911806	Short and Long-Term Effects of a Mathematics Tablet Intervention for Low Performing Second Graders	2018	Journal of Educational Psychology	Sweden	English	1	RCT	Individual	Math	regression adjusted	0.235222	0.180568	0.235222	0.180568	0.235222	0.180568	87	27	3		76	52	128	54.5	2		12.1	Chasing Planets	1	0	1	0	0	0	0	0	0	0	0	0	0	0	0	0	0	1	1	1
Hallstedt et al. (2018)	34911806	Short and Long-Term Effects of a Mathematics Tablet Intervention for Low Performing Second Graders	2018	Journal of Educational Psychology	Sweden	English	1	RCT	Individual	Math	regression adjusted	-0.264099	0.180724	-0.264099	0.180724	-0.264099	0.180724	87	27	3		76	52	128	54.5	2		12.1	Chasing Planets	1	0	1	0	0	0	0	0	0	0	0	0	0	0	0	0	0	1	1	1
Hallstedt et al. (2018)	34911806	Short and Long-Term Effects of a Mathematics Tablet Intervention for Low Performing Second Graders	2018	Journal of Educational Psychology	Sweden	English	1	RCT	Individual	Math	regression adjusted	-0.15595	0.180232	-0.15595	0.180232	-0.15595	0.180232	87	27	3		76	52	128	54.5	2		12.1	Chasing Planets	1	0	1	0	0	0	0	0	0	0	0	0	0	0	0	0	0	1	1	1
Hallstedt et al. (2018)	34911806	Short and Long-Term Effects of a Mathematics Tablet Intervention for Low Performing Second Graders	2018	Journal of Educational Psychology	Sweden	English	1	RCT	Individual	Math	regression adjusted	-0.132191	0.180158	-0.132191	0.180158	-0.132191	0.180158	87	27	3		76	52	128	54.5	2		12.1	Chasing Planets	1	0	1	0	0	0	0	0	0	0	0	0	0	0	0	0	0	1	1	1
Hallstedt et al. (2018)	34911806	Short and Long-Term Effects of a Mathematics Tablet Intervention for Low Performing Second Graders	2018	Journal of Educational Psychology	Sweden	English	1	RCT	Individual	Math	regression adjusted	0.0118799	0.17997	0.0118799	0.17997	0.0118799	0.17997	87	27	3		76	52	128	54.5	2		12.1	Chasing Planets	1	0	1	0	0	0	0	0	0	0	0	0	0	0	0	0	0	1	1	1
Hallstedt et al. (2018)	34911806	Short and Long-Term Effects of a Mathematics Tablet Intervention for Low Performing Second Graders	2018	Journal of Educational Psychology	Sweden	English	1	RCT	Individual	Math	regression adjusted	0.0508816	0.179997	0.0508816	0.179997	0.0508816	0.179997	87	27	3		76	52	128	54.5	2		12.1	Chasing Planets	1	0	1	0	0	0	0	0	0	0	0	0	0	0	0	0	0	1	1	1
Hallstedt et al. (2018)	34911806	Short and Long-Term Effects of a Mathematics Tablet Intervention for Low Performing Second Graders	2018	Journal of Educational Psychology	Sweden	English	1	RCT	Individual	Math	regression adjusted	0.21593	0.180474	0.21593	0.180474	0.21593	0.180474	87	27	3		76	52	128	54.5	2		12.1	Chasing Planets	1	0	1	0	0	0	0	0	0	0	0	0	0	0	0	0	0	1	1	1
Hallstedt et al. (2018)	34911806	Short and Long-Term Effects of a Mathematics Tablet Intervention for Low Performing Second Graders	2018	Journal of Educational Psychology	Sweden	English	1	RCT	Individual	Math	regression adjusted	-0.00614844	0.179969	-0.00614844	0.179969	-0.00614844	0.179969	87	27	3		76	52	128	54.5	2		12.1	Chasing Planets	1	0	1	0	0	0	0	0	0	0	0	0	0	0	0	0	0	1	1	1
Hallstedt et al. (2018)	34911806	Short and Long-Term Effects of a Mathematics Tablet Intervention for Low Performing Second Graders	2018	Journal of Educational Psychology	Sweden	English	1	RCT	Individual	Math	regression adjusted	0.235222	0.180568	0.235222	0.180568	0.235222	0.180568	87	27	3		76	52	128	54.5	2		12.1	Chasing Planets	1	0	1	0	0	0	0	0	0	0	0	0	0	0	0	0	0	1	1	1
Hansson (2014)	25537907	Effekter av intensivundervisning i matematik - Utvärdering av ett pilotprojekt med personlig tränare i matematik för elever i behov av särskilt stöd	2014	Report from University of Gothenburg	Sweden	Swedish	0	QES	Individual	Math	regression adjusted	0.36694	0.267167	0.36694	0.267167	0.36694	0.267167		8	3	1	28	29	57		2.51724	100		No name	0	0	0	0	0	0	0	1	0	0	0	0	0	0	0	0	0	1	0	0
Hansson (2014)	25537907	Effekter av intensivundervisning i matematik - Utvärdering av ett pilotprojekt med personlig tränare i matematik för elever i behov av särskilt stöd	2014	Report from University of Gothenburg	Sweden	Swedish	0	QES	Individual	Math	regression adjusted	0.171591	0.265434	0.171591	0.265434	0.171591	0.265434		8	3	1	28	29	57		2.51724	100		No name	0	0	0	0	0	0	0	1	0	0	0	0	0	0	0	0	0	1	0	0
Hatcher et al. (2006)	36531292	Efficacy of small group reading intervention for beginning readers with reading-delay: a randomised controlled trial	2006	The Journal of Child Psychology and Psychiatry	UK	English	1	RCT	Individual	Reading	raw means	0.118079	0.228139	0.118079	0.228139	0.118079	0.228139		13	2	1	39	38	77		0		31	No name	0	0	0	0	0	0	0	1	0	1	0	1	1	0	0	0	0	0	0	0
Hatcher et al. (2006)	36531292	Efficacy of small group reading intervention for beginning readers with reading-delay: a randomised controlled trial	2006	The Journal of Child Psychology and Psychiatry	UK	English	1	RCT	Individual	Reading	raw means	0.347586	0.229655	0.347586	0.229655	0.347586	0.229655		13	2	1	39	38	77		0		31	No name	0	0	0	0	0	0	0	1	0	1	0	1	1	0	0	0	0	0	0	0
Hatcher et al. (2006)	36531292	Efficacy of small group reading intervention for beginning readers with reading-delay: a randomised controlled trial	2006	The Journal of Child Psychology and Psychiatry	UK	English	1	RCT	Individual	Reading	regression adjusted	0.437767	0.230654	0.437767	0.230654	0.437767	0.230654		13	2	1	39	38	77		0		31	No name	0	0	0	0	0	0	0	1	0	1	0	1	1	0	0	0	0	0	0	0
Hatz & Sachse (2010)	20028908	Prävention von lese-rechtschreibstörungen: Auswirkungen eines trainings phonologischer bewusstheit und eines rechtschreibtrainings im ersten schuljahr auf den schriftspracherwerb bei risikokindern	2010	Zeitschrift für Entwicklungspsychologie und Pädagogische Psychologie	Germany	German	1	RCT	School	Reading	raw means	-0.126802	0.240493	-0.126062	0.284639	-0.124318	0.367611		13		1	30	41	71	49.3	0	59.4		Münsteraner Trainingsprogramm (p. 231)	0	0	0	1	0	0	0	0	0	1	0	0	0	0	0	0	0	0	0	0
Hatz & Sachse (2010)	20028908	Prävention von lese-rechtschreibstörungen: Auswirkungen eines trainings phonologischer bewusstheit und eines rechtschreibtrainings im ersten schuljahr auf den schriftspracherwerb bei risikokindern	2010	Zeitschrift für Entwicklungspsychologie und Pädagogische Psychologie	Germany	German	1	RCT	School	Reading	raw means	-0.168616	0.240674	-0.167632	0.284798	-0.165313	0.367772		13		1	30	41	71	49.3	0	59.4		Münsteraner Trainingsprogramm (p. 231)	0	0	0	1	0	0	0	0	0	1	0	0	0	0	0	0	0	0	0	0
Hatz & Sachse (2010)	20028908	Prävention von lese-rechtschreibstörungen: Auswirkungen eines trainings phonologischer bewusstheit und eines rechtschreibtrainings im ersten schuljahr auf den schriftspracherwerb bei risikokindern	2010	Zeitschrift für Entwicklungspsychologie und Pädagogische Psychologie	Germany	German	1	RCT	School	Reading	raw means	0.00664542	0.225192	0.00660562	0.273744	0.00651181	0.362573		13		1	33	49	82	49.3	0	59.4		Münsteraner Trainingsprogramm (p. 231)	0	0	0	1	0	0	0	0	0	1	0	0	0	0	0	0	0	0	0	0
Hatz & Sachse (2010)	20028908	Prävention von lese-rechtschreibstörungen: Auswirkungen eines trainings phonologischer bewusstheit und eines rechtschreibtrainings im ersten schuljahr auf den schriftspracherwerb bei risikokindern	2010	Zeitschrift für Entwicklungspsychologie und Pädagogische Psychologie	Germany	German	1	RCT	School	Reading	raw means	-0.0823118	0.225283	-0.0818188	0.273822	-0.0806568	0.362654		13		1	33	49	82	49.3	0	59.4		Münsteraner Trainingsprogramm (p. 231)	0	0	0	1	0	0	0	0	0	1	0	0	0	0	0	0	0	0	0	0
Hatz & Sachse (2010)	20028908	Prävention von lese-rechtschreibstörungen: Auswirkungen eines trainings phonologischer bewusstheit und eines rechtschreibtrainings im ersten schuljahr auf den schriftspracherwerb bei risikokindern	2010	Zeitschrift für Entwicklungspsychologie und Pädagogische Psychologie	Germany	German	1	RCT	School	Reading	raw means	-0.0365591	0.22521	-0.0363401	0.273759	-0.035824	0.362589		13		1	33	49	82	49.3	0	59.4		Münsteraner Trainingsprogramm (p. 231)	0	0	0	1	0	0	0	0	0	1	0	0	0	0	0	0	0	0	0	0
Hatz & Sachse (2010)	20028908	Prävention von lese-rechtschreibstörungen: Auswirkungen eines trainings phonologischer bewusstheit und eines rechtschreibtrainings im ersten schuljahr auf den schriftspracherwerb bei risikokindern	2010	Zeitschrift für Entwicklungspsychologie und Pädagogische Psychologie	Germany	German	1	RCT	School	Reading	raw means	-0.0268635	0.247856	-0.0267081	0.291243	-0.0263418	0.373363		13		1	27	41	68	49.3	0	59.4		Münsteraner Trainingsprogramm (p. 231)	0	0	0	1	0	0	0	0	0	1	0	1	1	0	0	0	0	0	0	0
Hatz & Sachse (2010)	20028908	Prävention von lese-rechtschreibstörungen: Auswirkungen eines trainings phonologischer bewusstheit und eines rechtschreibtrainings im ersten schuljahr auf den schriftspracherwerb bei risikokindern	2010	Zeitschrift für Entwicklungspsychologie und Pädagogische Psychologie	Germany	German	1	RCT	School	Reading	raw means	-0.129555	0.248094	-0.128806	0.291453	-0.127039	0.373575		13		1	27	41	68	49.3	0	59.4		Münsteraner Trainingsprogramm (p. 231)	0	0	0	1	0	0	0	0	0	1	0	1	1	0	0	0	0	0	0	0
Hatz & Sachse (2010)	20028908	Prävention von lese-rechtschreibstörungen: Auswirkungen eines trainings phonologischer bewusstheit und eines rechtschreibtrainings im ersten schuljahr auf den schriftspracherwerb bei risikokindern	2010	Zeitschrift für Entwicklungspsychologie und Pädagogische Psychologie	Germany	German	1	RCT	School	Reading	raw means	0.12726	0.190013	0.126463	0.247092	0.124586	0.3454		13		1	64	49	113	49.3	0	59.4		Münsteraner Trainingsprogramm (p. 231)	0	0	0	1	0	0	0	0	0	1	0	0	0	0	0	0	0	0	0	0
Hatz & Sachse (2010)	20028908	Prävention von lese-rechtschreibstörungen: Auswirkungen eines trainings phonologischer bewusstheit und eines rechtschreibtrainings im ersten schuljahr auf den schriftspracherwerb bei risikokindern	2010	Zeitschrift für Entwicklungspsychologie und Pädagogische Psychologie	Germany	German	1	RCT	School	Reading	raw means	0.221474	0.190395	0.220088	0.2474	0.216821	0.345737		13		1	64	49	113	49.3	0	59.4		Münsteraner Trainingsprogramm (p. 231)	0	0	0	1	0	0	0	0	0	1	0	0	0	0	0	0	0	0	0	0
Hatz & Sachse (2010)	20028908	Prävention von lese-rechtschreibstörungen: Auswirkungen eines trainings phonologischer bewusstheit und eines rechtschreibtrainings im ersten schuljahr auf den schriftspracherwerb bei risikokindern	2010	Zeitschrift für Entwicklungspsychologie und Pädagogische Psychologie	Germany	German	1	RCT	School	Reading	raw means	0.168684	0.190155	0.167629	0.247207	0.16514	0.345526		13		1	64	49	113	49.3	0	59.4		Münsteraner Trainingsprogramm (p. 231)	0	0	0	1	0	0	0	0	0	1	0	0	0	0	0	0	0	0	0	0
Hatz & Sachse (2010)	20028908	Prävention von lese-rechtschreibstörungen: Auswirkungen eines trainings phonologischer bewusstheit und eines rechtschreibtrainings im ersten schuljahr auf den schriftspracherwerb bei risikokindern	2010	Zeitschrift für Entwicklungspsychologie und Pädagogische Psychologie	Germany	German	1	RCT	School	Reading	raw means	0.0623947	0.189869	0.0620044	0.246976	0.0610838	0.345274		13		1	64	49	113	49.3	0	59.4		Münsteraner Trainingsprogramm (p. 231)	0	0	0	1	0	0	0	0	0	1	0	0	0	0	0	0	0	0	0	0
Hatz & Sachse (2010)	20028908	Prävention von lese-rechtschreibstörungen: Auswirkungen eines trainings phonologischer bewusstheit und eines rechtschreibtrainings im ersten schuljahr auf den schriftspracherwerb bei risikokindern	2010	Zeitschrift für Entwicklungspsychologie und Pädagogische Psychologie	Germany	German	1	RCT	School	Reading	raw means	0.642641	0.194578	0.638621	0.250789	0.629139	0.349444		13		1	64	49	113	49.3	0	59.4		Münsteraner Trainingsprogramm (p. 231)	0	0	0	1	0	0	0	0	0	1	0	0	0	0	0	0	0	0	0	0
Hatz & Sachse (2010)	20028908	Prävention von lese-rechtschreibstörungen: Auswirkungen eines trainings phonologischer bewusstheit und eines rechtschreibtrainings im ersten schuljahr auf den schriftspracherwerb bei risikokindern	2010	Zeitschrift für Entwicklungspsychologie und Pädagogische Psychologie	Germany	German	1	RCT	School	Reading	raw means	-0.0616034	0.189868	-0.061218	0.246975	-0.0603091	0.345273		13		1	64	49	113	49.3	0	59.4		Münsteraner Trainingsprogramm (p. 231)	0	0	0	1	0	0	0	0	0	1	0	0	0	0	0	0	0	0	0	0
Hatz & Sachse (2010)	20028908	Prävention von lese-rechtschreibstörungen: Auswirkungen eines trainings phonologischer bewusstheit und eines rechtschreibtrainings im ersten schuljahr auf den schriftspracherwerb bei risikokindern	2010	Zeitschrift für Entwicklungspsychologie und Pädagogische Psychologie	Germany	German	1	RCT	School	Reading	raw means	0.35244	0.191266	0.350235	0.248104	0.345035	0.346506		13		1	64	49	113	49.3	0	59.4		Münsteraner Trainingsprogramm (p. 231)	0	0	0	1	0	0	0	0	0	1	0	0	0	0	0	0	0	0	0	0
Heistad (2005)	25537914	The Effects of Read Naturally on Fluency and Reading Comprehension: A Supplemental Service Intervention (Four-School Study)	2005	Report, Minneapolis Public Schools	USA	English	0	QES	Individual	Reading	raw means	0.383589	0.215152	0.383589	0.215152	0.383589	0.215152		4	1	1	44	44	88	44	3.98718	78	65	Read Naturally	0	0	0	0	0	0	0	1	1	0	1	1	0	0	0	0	0	0	0	0
Heistad (2005)	25537914	The Effects of Read Naturally on Fluency and Reading Comprehension: A Supplemental Service Intervention (Four-School Study)	2005	Report, Minneapolis Public Schools	USA	English	0	QES	Individual	Reading	raw means	0.242675	0.160716	0.242675	0.160716	0.242675	0.160716		4	1	1	78	78	156	44	3.98718	78	65	Read Naturally	0	0	0	0	0	0	0	1	1	0	1	1	0	0	0	0	0	0	0	0
Heller & Fantuzzo (1993)	20031479	Reciprocal peer tutoring and parent partnership: Does parent involvement make a difference?	1993	School Psychology Review	USA	English	1	RCT	Individual	Math	raw means	1.06201	0.290893	1.06201	0.290893	1.06201	0.290893		1	1	1	28	26	54	57.1	4.57143	100	85	Reciprocal Peer Tutoring; Reciprocal Peer Tutoring plus Parental Intervention	0	0	1	0	0	1	0	0	0	0	0	0	0	0	0	0	0	1	0	0
Heller & Fantuzzo (1993)	20031479	Reciprocal peer tutoring and parent partnership: Does parent involvement make a difference?	1993	School Psychology Review	USA	English	1	RCT	Individual	Math	raw means	1.38151	0.303064	1.38151	0.303064	1.38151	0.303064		1	1	1	28	26	54	61.5	4.57143	100	85	Reciprocal Peer Tutoring; Reciprocal Peer Tutoring plus Parental Intervention	0	0	1	0	0	1	0	0	0	0	0	0	0	0	0	0	0	1	0	0
Hempenstall (2008)	25537913	Corrective Reading: An evidence-based remedial reading intervention	2008	The Australasian Journal of Special Education	Australia	English	1	QES	Individual	Reading	raw means	0.461034	0.147877	0.461034	0.147877	0.461034	0.147877		9	1	1	134	72	206	27.2	3.5			Corrective Reading	0	0	0	1	0	1	0	0	1	1	0	1	1	0	0	0	0	0	0	0
Hempenstall (2008)	25537913	Corrective Reading: An evidence-based remedial reading intervention	2008	The Australasian Journal of Special Education	Australia	English	1	QES	Individual	Reading	raw means	0.926226	0.153081	0.926226	0.153081	0.926226	0.153081		9	1	1	134	72	206	27.2	3.5			Corrective Reading	0	0	0	1	0	1	0	0	1	1	0	1	1	0	0	0	0	0	0	0
Hitchcock et al. (2011)	30740676	The Impact of Collaborative Strategic Reading on the Reading Comprehension of Grade 5 Students in Linguistically Diverse Schools	2011	Report	USA	English	0	RCT	Classroom	Reading	adjusted means	0.0830128	0.0865848	0.0829254	0.108153	0.0827212	0.146627	74	26	5	2	279	256	535	51.7	5	90.2	73.6	Collaborative Strategic Reading (CSR)	0	1	0	0	0	1	0	0	1	0	0	1	1	0	0	0	0	0	0	0
Hooper et al. (2013)	20020048	A written language intervention for at-risk second grade students: a randomized controlled trial of the process assessment of the learner lesson plans in a tier 2 response-to-intervention (RtI) model	2013	Annals of Dyslexia	USA	English	1	RCT	School	Reading	raw means	-0.760513	0.272546	-0.751555	0.346253	-0.730227	0.477653		7	1	1	31	27	58	42.9	2	24.9		Process Assessment of the Learner (PAL)	0	0	0	0	0	0	0	1	0	1	0	1	1	0	0	0	0	0	0	0
Hurry & Sylva (2007)	30740677	Long-term outcomes of early reading intervention	2007	Journal of Research in Reading	UK	English	1	RCT	Individual	Reading	raw means	-0.123937	0.186221	-0.123937	0.186221	-0.123937	0.186221		23		1	88	43	131	39	1		42	No name	0	0	0	0	0	0	0	1	0	1	0	0	0	0	0	0	0	0	0	0
Hurry & Sylva (2007)	30740677	Long-term outcomes of early reading intervention	2007	Journal of Research in Reading	UK	English	1	RCT	Individual	Reading	raw means	-0.109279	0.186185	-0.109279	0.186185	-0.109279	0.186185		23		1	88	43	131	39	1		42	No name	0	0	0	0	0	0	0	1	0	1	0	0	0	0	0	0	0	0	0	0
Hurry & Sylva (2007)	30740677	Long-term outcomes of early reading intervention	2007	Journal of Research in Reading	UK	English	1	RCT	Individual	Reading	raw means	-0.120826	0.186213	-0.120826	0.186213	-0.120826	0.186213		23		1	88	43	131	39	1		42	No name	0	0	0	0	0	0	0	1	0	1	0	0	0	0	0	0	0	0	0	0
Hurry & Sylva (2007)	30740677	Long-term outcomes of early reading intervention	2007	Journal of Research in Reading	UK	English	1	RCT	Individual	Reading	raw means	-0.12894	0.186233	-0.12894	0.186233	-0.12894	0.186233		23		1	88	43	131	39	1		42	No name	0	0	0	0	0	0	0	1	0	1	0	0	0	0	0	0	0	0	0	0
Hurry & Sylva (2007)	30740677	Long-term outcomes of early reading intervention	2007	Journal of Research in Reading	UK	English	1	RCT	Individual	Reading	raw means	-0.207725	0.197086	-0.207725	0.197086	-0.207725	0.197086		23		1	81	38	119	39	1		42	No name	0	0	0	0	0	0	0	1	0	1	0	0	0	0	0	0	0	0	0	0
Hurry & Sylva (2007)	30740677	Long-term outcomes of early reading intervention	2007	Journal of Research in Reading	UK	English	1	RCT	Individual	Reading	raw means	-0.11151	0.196758	-0.11151	0.196758	-0.11151	0.196758		23		1	81	38	119	39	1		42	No name	0	0	0	0	0	0	0	1	0	1	0	0	0	0	0	0	0	0	0	0
Jacob et al. (2016)	26665822	Leveraging Volunteers: An Experimental Evaluation of a Tutoring Program for Struggling Readers	2016	Journal of Research on Educational Effectiveness	USA	English	1	RCT	Individual within strata	Reading	regression adjusted	0.0999356	0.0586177	0.0999356	0.0586177	0.0999356	0.0586177		19	6	3	594	572	1166	45.12	3.4732	94.09	91.35	Reading Partners	0	0	0	0	0	0	0	1	1	1	1	1	0	1	0	0	0	0	0	0
Jacob et al. (2016)	26665822	Leveraging Volunteers: An Experimental Evaluation of a Tutoring Program for Struggling Readers	2016	Journal of Research on Educational Effectiveness	USA	English	1	RCT	Individual within strata	Reading	regression adjusted	0.109929	0.0586254	0.109929	0.0586254	0.109929	0.0586254		19	6	3	594	572	1166	45.12	3.4732	94.09	91.35	Reading Partners	0	0	0	0	0	0	0	1	1	1	1	1	0	1	0	0	0	0	0	0
Jenkins et al. (2004)	25913864	Effects of Reading Decodable Texts in Supplemental First-Grade Tutoring	2004	Scientific Studies of Reading	USA	English	1	RCT	Individual	Reading	adjusted means	0.35505	0.275773	0.35505	0.275773	0.35505	0.275773		11			40	20	60	30	1	45		No name	0	0	0	0	0	0	0	1	0	1	1	1	1	0	0	0	0	0	0	0
Jenkins et al. (2004)	25913864	Effects of Reading Decodable Texts in Supplemental First-Grade Tutoring	2004	Scientific Studies of Reading	USA	English	1	RCT	Individual	Reading	adjusted means	0.476811	0.277299	0.476811	0.277299	0.476811	0.277299		11			40	20	60	30	1	45		No name	0	0	0	0	0	0	0	1	0	1	1	1	1	0	0	0	0	0	0	0
Jenkins et al. (2004)	25913864	Effects of Reading Decodable Texts in Supplemental First-Grade Tutoring	2004	Scientific Studies of Reading	USA	English	1	RCT	Individual	Reading	adjusted means	0.57711	0.278883	0.57711	0.278883	0.57711	0.278883		11			40	20	60	30	1	45		No name	0	0	0	0	0	0	0	1	0	1	1	1	1	0	0	0	0	0	0	0
Jenkins et al. (2004)	25913864	Effects of Reading Decodable Texts in Supplemental First-Grade Tutoring	2004	Scientific Studies of Reading	USA	English	1	RCT	Individual	Reading	adjusted means	0.687951	0.28097	0.687951	0.28097	0.687951	0.28097		11			40	20	60	30	1	45		No name	0	0	0	0	0	0	0	1	0	1	1	1	1	0	0	0	0	0	0	0
Jenkins et al. (2004)	25913864	Effects of Reading Decodable Texts in Supplemental First-Grade Tutoring	2004	Scientific Studies of Reading	USA	English	1	RCT	Individual	Reading	adjusted means	0.685175	0.280913	0.685175	0.280913	0.685175	0.280913		11			40	20	60	30	1	45		No name	0	0	0	0	0	0	0	1	0	1	1	1	1	0	0	0	0	0	0	0
Jenkins et al. (2004)	25913864	Effects of Reading Decodable Texts in Supplemental First-Grade Tutoring	2004	Scientific Studies of Reading	USA	English	1	RCT	Individual	Reading	adjusted means	0.755541	0.282413	0.755541	0.282413	0.755541	0.282413		11			40	20	60	30	1	45		No name	0	0	0	0	0	0	0	1	0	1	1	1	1	0	0	0	0	0	0	0
Jenkins et al. (2004)	25913864	Effects of Reading Decodable Texts in Supplemental First-Grade Tutoring	2004	Scientific Studies of Reading	USA	English	1	RCT	Individual	Reading	adjusted means	0.645912	0.280137	0.645912	0.280137	0.645912	0.280137		11			40	20	60	30	1	45		No name	0	0	0	0	0	0	0	1	0	1	1	1	1	0	0	0	0	0	0	0
Jenkins et al. (2004)	25913864	Effects of Reading Decodable Texts in Supplemental First-Grade Tutoring	2004	Scientific Studies of Reading	USA	English	1	RCT	Individual	Reading	adjusted means	0.477438	0.277308	0.477438	0.277308	0.477438	0.277308		11			40	20	60	30	1	45		No name	0	0	0	0	0	0	0	1	0	1	1	1	1	0	0	0	0	0	0	0
Jenkins et al. (2004)	25913864	Effects of Reading Decodable Texts in Supplemental First-Grade Tutoring	2004	Scientific Studies of Reading	USA	English	1	RCT	Individual	Reading	adjusted means	0.351175	0.276923	0.351175	0.276923	0.351175	0.276923		11			39	20	59	48.7	1	53.8		No name	0	0	0	0	0	0	0	1	0	1	1	1	1	0	0	0	0	0	0	0
Jenkins et al. (2004)	25913864	Effects of Reading Decodable Texts in Supplemental First-Grade Tutoring	2004	Scientific Studies of Reading	USA	English	1	RCT	Individual	Reading	adjusted means	0.553668	0.279712	0.553668	0.279712	0.553668	0.279712		11			39	20	59	48.7	1	53.8		No name	0	0	0	0	0	0	0	1	0	1	1	1	1	0	0	0	0	0	0	0
Jenkins et al. (2004)	25913864	Effects of Reading Decodable Texts in Supplemental First-Grade Tutoring	2004	Scientific Studies of Reading	USA	English	1	RCT	Individual	Reading	adjusted means	0.512407	0.279045	0.512407	0.279045	0.512407	0.279045		11			39	20	59	48.7	1	53.8		No name	0	0	0	0	0	0	0	1	0	1	1	1	1	0	0	0	0	0	0	0
Jenkins et al. (2004)	25913864	Effects of Reading Decodable Texts in Supplemental First-Grade Tutoring	2004	Scientific Studies of Reading	USA	English	1	RCT	Individual	Reading	adjusted means	0.675695	0.281976	0.675695	0.281976	0.675695	0.281976		11			39	20	59	48.7	1	53.8		No name	0	0	0	0	0	0	0	1	0	1	1	1	1	0	0	0	0	0	0	0
Jenkins et al. (2004)	25913864	Effects of Reading Decodable Texts in Supplemental First-Grade Tutoring	2004	Scientific Studies of Reading	USA	English	1	RCT	Individual	Reading	adjusted means	0.73756	0.283286	0.73756	0.283286	0.73756	0.283286		11			39	20	59	48.7	1	53.8		No name	0	0	0	0	0	0	0	1	0	1	1	1	1	0	0	0	0	0	0	0
Jenkins et al. (2004)	25913864	Effects of Reading Decodable Texts in Supplemental First-Grade Tutoring	2004	Scientific Studies of Reading	USA	English	1	RCT	Individual	Reading	adjusted means	0.857282	0.286128	0.857282	0.286128	0.857282	0.286128		11			39	20	59	48.7	1	53.8		No name	0	0	0	0	0	0	0	1	0	1	1	1	1	0	0	0	0	0	0	0
Jenkins et al. (2004)	25913864	Effects of Reading Decodable Texts in Supplemental First-Grade Tutoring	2004	Scientific Studies of Reading	USA	English	1	RCT	Individual	Reading	adjusted means	0.8254	0.285332	0.8254	0.285332	0.8254	0.285332		11			39	20	59	48.7	1	53.8		No name	0	0	0	0	0	0	0	1	0	1	1	1	1	0	0	0	0	0	0	0
Jenkins et al. (2004)	25913864	Effects of Reading Decodable Texts in Supplemental First-Grade Tutoring	2004	Scientific Studies of Reading	USA	English	1	RCT	Individual	Reading	adjusted means	0.499804	0.278851	0.499804	0.278851	0.499804	0.278851		11			39	20	59	48.7	1	53.8		No name	0	0	0	0	0	0	0	1	0	1	1	1	1	0	0	0	0	0	0	0
Jones et al. (2010)	20022964	A School-Randomized Clinical Trial of an Integrated Social-Emotional Learning and Literacy Intervention: Impacts after 1 School Year	2010	Journal of Consulting and Clinical Psychology	USA	English	1	RCT	School	Math	raw means	-0.135331	0.067667	-0.134665	0.156015	-0.133098	0.265483		18	1	1	482	401	883	51.5	3	95.4	60.8	4Rs Program	0	1	0	0	0	0	0	0	1	0	0	0	0	0	0	0	0	0	0	0
Jones et al. (2010)	20022964	A School-Randomized Clinical Trial of an Integrated Social-Emotional Learning and Literacy Intervention: Impacts after 1 School Year	2010	Journal of Consulting and Clinical Psychology	USA	English	1	RCT	School	Reading	raw means	-0.229591	0.0678108	-0.228461	0.156099	-0.225802	0.265664		18	1	1	482	401	883	51.5	3	95.4	60.8	4Rs Program	0	1	0	0	0	0	0	0	1	0	0	0	0	0	0	0	0	0	0	0
Jordan et al. (2012)	25537862	Building Kindergartners' Number Sense: A Randomized Controlled Study	2012	Journal of Educational Psychology	USA	English	1	RCT	Individual	Math	raw means	0.23134	0.216444	0.23134	0.216444	0.23134	0.216444		5	1	1	42	44	86	40.5	0	85.7	93	No name	0	0	0	0	0	0	0	1	0	0	0	0	0	0	0	0	0	1	1	1
Jordan et al. (2012)	25537862	Building Kindergartners' Number Sense: A Randomized Controlled Study	2012	Journal of Educational Psychology	USA	English	1	RCT	Individual	Math	raw means	0.862458	0.225525	0.862458	0.225525	0.862458	0.225525		5	1	1	42	44	86	40.5	0	85.7	93	No name	0	0	0	0	0	0	0	1	0	0	0	0	0	0	0	0	0	1	1	1
Jordan et al. (2012)	25537862	Building Kindergartners' Number Sense: A Randomized Controlled Study	2012	Journal of Educational Psychology	USA	English	1	RCT	Individual	Math	raw means	0.301621	0.216946	0.301621	0.216946	0.301621	0.216946		5	1	1	42	44	86	40.5	0	85.7	93	No name	0	0	0	0	0	0	0	1	0	0	0	0	0	0	0	0	0	1	1	1
Jordan et al. (2012)	25537862	Building Kindergartners' Number Sense: A Randomized Controlled Study	2012	Journal of Educational Psychology	USA	English	1	RCT	Individual	Math	raw means	0.341014	0.217285	0.341014	0.217285	0.341014	0.217285		5	1	1	42	44	86	40.5	0	85.7	93	No name	0	0	0	0	0	0	0	1	0	0	0	0	0	0	0	0	0	1	1	1
Kerins et al. (2010)	35028868	Effects of a Tier 2 intervention on literacy measures: Lessons learned	2010	Child Language Teaching and Therapy	USA	English	1	RCT	Individual	Reading	raw means	0.358861	0.453034	0.358861	0.453034	0.358861	0.453034		1	1	1	9	11	20	27	1			No name	0	0	0	1	0	0	0	0	0	1	0	0	0	0	0	0	0	0	0	0
Kerins et al. (2010)	35028868	Effects of a Tier 2 intervention on literacy measures: Lessons learned	2010	Child Language Teaching and Therapy	USA	English	1	RCT	Individual	Reading	raw means	-0.954072	0.474106	-0.954072	0.474106	-0.954072	0.474106		1	1	1	9	11	20	27	1			No name	0	0	0	1	0	0	0	0	0	1	0	0	0	0	0	0	0	0	0	0
Kidd et al. (2014)	20022057	Instructing First-Grade Children on Patterning Improves Reading and Mathematics	2014	Early Education and Development	USA	English	1	RCT	Individual	Math	raw means	-0.0404983	0.258225	-0.0404983	0.258225	-0.0404983	0.258225	16		1	1	30	30	60	46.67	1	96.8	57	No name	0	0	0	0	0	0	0	1	0	0	0	0	0	0	0	1	1	1	1	1
Kidd et al. (2014)	20022057	Instructing First-Grade Children on Patterning Improves Reading and Mathematics	2014	Early Education and Development	USA	English	1	RCT	Individual	Math	raw means	-0.0935458	0.25834	-0.0935458	0.25834	-0.0935458	0.25834	16		1	1	30	30	60	46.67	1	96.8	57	No name	0	0	0	0	0	0	0	1	0	0	0	0	0	0	0	1	1	1	1	1
Kidd et al. (2014)	20022057	Instructing First-Grade Children on Patterning Improves Reading and Mathematics	2014	Early Education and Development	USA	English	1	RCT	Individual	Math	raw means	0.286814	0.259523	0.286814	0.259523	0.286814	0.259523	16		1	1	30	30	60	46.67	1	96.8	57	No name	0	0	0	0	0	0	0	1	0	0	0	0	0	0	0	1	1	1	1	1
Kidd et al. (2014)	20022057	Instructing First-Grade Children on Patterning Improves Reading and Mathematics	2014	Early Education and Development	USA	English	1	RCT	Individual	Math	raw means	-0.20996	0.258909	-0.20996	0.258909	-0.20996	0.258909	16		1	1	30	30	60	46.67	1	96.8	57	No name	0	0	0	0	0	0	0	1	0	0	0	0	0	0	0	1	1	1	1	1
Kidd et al. (2014)	20022057	Instructing First-Grade Children on Patterning Improves Reading and Mathematics	2014	Early Education and Development	USA	English	1	RCT	Individual	Math	raw means	0.0160326	0.258203	0.0160326	0.258203	0.0160326	0.258203	16		1	1	30	30	60	46.67	1	96.8	57	No name	0	0	0	0	0	0	0	1	0	0	0	0	0	0	0	1	1	1	1	1
Kidd et al. (2014)	20022057	Instructing First-Grade Children on Patterning Improves Reading and Mathematics	2014	Early Education and Development	USA	English	1	RCT	Individual	Math	raw means	0.283556	0.259493	0.283556	0.259493	0.283556	0.259493	16		1	1	30	30	60	46.67	1	96.8	57	No name	0	0	0	0	0	0	0	1	0	0	0	0	0	0	0	1	1	1	1	1
Kidd et al. (2014)	20022057	Instructing First-Grade Children on Patterning Improves Reading and Mathematics	2014	Early Education and Development	USA	English	1	RCT	Individual	Math	raw means	-0.164712	0.258636	-0.164712	0.258636	-0.164712	0.258636	16		1	1	30	30	60	46.67	1	96.8	57	No name	0	0	0	0	0	0	0	1	0	0	0	0	0	0	0	1	1	1	1	1
Kidd et al. (2014)	20022057	Instructing First-Grade Children on Patterning Improves Reading and Mathematics	2014	Early Education and Development	USA	English	1	RCT	Individual	Math	raw means	0.0149196	0.258202	0.0149196	0.258202	0.0149196	0.258202	16		1	1	30	30	60	46.67	1	96.8	57	No name	0	0	0	0	0	0	0	1	0	0	0	0	0	0	0	1	1	1	1	1
Kidd et al. (2014)	20022057	Instructing First-Grade Children on Patterning Improves Reading and Mathematics	2014	Early Education and Development	USA	English	1	RCT	Individual	Math	raw means	0.141312	0.258521	0.141312	0.258521	0.141312	0.258521	16		1	1	30	30	60	46.67	1	96.8	57	No name	0	0	0	0	0	0	0	1	0	0	0	0	0	0	0	1	1	1	1	1
Kidd et al. (2014)	20022057	Instructing First-Grade Children on Patterning Improves Reading and Mathematics	2014	Early Education and Development	USA	English	1	RCT	Individual	Math	raw means	0.0100944	0.258201	0.0100944	0.258201	0.0100944	0.258201	16		1	1	30	30	60	46.67	1	96.8	57	No name	0	0	0	0	0	0	0	1	0	0	0	0	0	0	0	1	1	1	1	1
Kidd et al. (2014)	20022057	Instructing First-Grade Children on Patterning Improves Reading and Mathematics	2014	Early Education and Development	USA	English	1	RCT	Individual	Math	raw means	2.87389	0.368095	2.87389	0.368095	2.87389	0.368095	16		1	1	30	30	60	46.67	1	96.8	57	No name	0	0	0	0	0	0	0	1	0	0	0	0	0	0	0	1	1	1	1	1
Kidd et al. (2014)	20022057	Instructing First-Grade Children on Patterning Improves Reading and Mathematics	2014	Early Education and Development	USA	English	1	RCT	Individual	Math	raw means	1.91525	0.311825	1.91525	0.311825	1.91525	0.311825	16		1	1	30	30	60	46.67	1	96.8	57	No name	0	0	0	0	0	0	0	1	0	0	0	0	0	0	0	1	1	1	1	1
Kidd et al. (2014)	20022057	Instructing First-Grade Children on Patterning Improves Reading and Mathematics	2014	Early Education and Development	USA	English	1	RCT	Individual	Reading	raw means	0.56902	0.263372	0.56902	0.263372	0.56902	0.263372	16		1	1	30	30	60	46.67	1	96.8	57	No name	0	0	0	0	0	0	0	1	0	0	0	0	0	0	0	0	0	0	0	0
Kidd et al. (2014)	20022057	Instructing First-Grade Children on Patterning Improves Reading and Mathematics	2014	Early Education and Development	USA	English	1	RCT	Individual	Math	raw means	0.723687	0.266516	0.723687	0.266516	0.723687	0.266516	16		1	1	30	30	60	46.67	1	96.8	57	No name	0	0	0	0	0	0	0	1	0	0	0	0	0	0	0	0	0	0	0	0
Kidd et al. (2014)	20022057	Instructing First-Grade Children on Patterning Improves Reading and Mathematics	2014	Early Education and Development	USA	English	1	RCT	Individual	Math	raw means	0.522097	0.262561	0.522097	0.262561	0.522097	0.262561	16		1	1	30	30	60	46.67	1	96.8	57	No name	0	0	0	0	0	0	0	1	0	0	0	0	0	0	0	0	0	0	0	0
Kidd et al. (2014)	20022057	Instructing First-Grade Children on Patterning Improves Reading and Mathematics	2014	Early Education and Development	USA	English	1	RCT	Individual	Math	raw means	0.574578	0.263473	0.574578	0.263473	0.574578	0.263473	16		1	1	30	30	60	46.67	1	96.8	57	No name	0	0	0	0	0	0	0	1	0	0	0	0	0	0	0	0	0	0	0	0
Kidd et al. (2014)	20022057	Instructing First-Grade Children on Patterning Improves Reading and Mathematics	2014	Early Education and Development	USA	English	1	RCT	Individual	Math	raw means	0.424172	0.261086	0.424172	0.261086	0.424172	0.261086	16		1	1	30	30	60	46.67	1	96.8	57	No name	0	0	0	0	0	0	0	1	0	0	0	0	0	0	0	0	0	0	0	0
Kidd et al. (2014)	20022057	Instructing First-Grade Children on Patterning Improves Reading and Mathematics	2014	Early Education and Development	USA	English	1	RCT	Individual	Math	raw means	0.457743	0.261558	0.457743	0.261558	0.457743	0.261558	16		1	1	30	30	60	46.67	1	96.8	57	No name	0	0	0	0	0	0	0	1	0	0	0	0	0	0	0	0	0	0	0	0
Kidd et al. (2014)	20022057	Instructing First-Grade Children on Patterning Improves Reading and Mathematics	2014	Early Education and Development	USA	English	1	RCT	Individual	Math	raw means	0.66065	0.265149	0.66065	0.265149	0.66065	0.265149	16		1	1	30	30	60	46.67	1	96.8	57	No name	0	0	0	0	0	0	0	1	0	0	0	0	0	0	0	0	0	0	0	0
Kidd et al. (2014)	20022057	Instructing First-Grade Children on Patterning Improves Reading and Mathematics	2014	Early Education and Development	USA	English	1	RCT	Individual	Math	raw means	0.269141	0.259365	0.269141	0.259365	0.269141	0.259365	16		1	1	30	30	60	46.67	1	96.8	57	No name	0	0	0	0	0	0	0	1	0	0	0	0	0	0	0	0	0	0	0	0
Kidd et al. (2014)	20022057	Instructing First-Grade Children on Patterning Improves Reading and Mathematics	2014	Early Education and Development	USA	English	1	RCT	Individual	Math	raw means	0.567737	0.263349	0.567737	0.263349	0.567737	0.263349	16		1	1	30	30	60	46.67	1	96.8	57	No name	0	0	0	0	0	0	0	1	0	0	0	0	0	0	0	0	0	0	0	0
Kidd et al. (2014)	20022057	Instructing First-Grade Children on Patterning Improves Reading and Mathematics	2014	Early Education and Development	USA	English	1	RCT	Individual	Math	raw means	0.352786	0.2602	0.352786	0.2602	0.352786	0.2602	16		1	1	30	30	60	46.67	1	96.8	57	No name	0	0	0	0	0	0	0	1	0	0	0	0	0	0	0	0	0	0	0	0
Kidd et al. (2014)	20022057	Instructing First-Grade Children on Patterning Improves Reading and Mathematics	2014	Early Education and Development	USA	English	1	RCT	Individual	Math	raw means	0.682521	0.26561	0.682521	0.26561	0.682521	0.26561	16		1	1	30	30	60	46.67	1	96.8	57	No name	0	0	0	0	0	0	0	1	0	0	0	0	0	0	0	0	0	0	0	0
Kidd et al. (2014)	20022057	Instructing First-Grade Children on Patterning Improves Reading and Mathematics	2014	Early Education and Development	USA	English	1	RCT	Individual	Reading	raw means	1.34692	0.285981	1.34692	0.285981	1.34692	0.285981	16		1	1	30	30	60	46.67	1	96.8	57	No name	0	0	0	0	0	0	0	1	0	0	0	0	0	0	0	0	0	0	0	0
Kidd et al. (2014)	20022057	Instructing First-Grade Children on Patterning Improves Reading and Mathematics	2014	Early Education and Development	USA	English	1	RCT	Individual	Reading	raw means	0.0532574	0.258245	0.0532574	0.258245	0.0532574	0.258245	16		1	1	30	30	60	46.67	1	96.8	57	No name	0	0	0	0	0	0	0	1	0	0	0	0	0	0	0	0	0	0	0	0
Kidd et al. (2014)	20022057	Instructing First-Grade Children on Patterning Improves Reading and Mathematics	2014	Early Education and Development	USA	English	1	RCT	Individual	Reading	raw means	1.03808	0.275039	1.03808	0.275039	1.03808	0.275039	16		1	1	30	30	60	46.67	1	96.8	57	No name	0	0	0	0	0	0	0	1	0	0	0	0	0	0	0	0	0	0	0	0
Kidd et al. (2014)	20022057	Instructing First-Grade Children on Patterning Improves Reading and Mathematics	2014	Early Education and Development	USA	English	1	RCT	Individual	Math	raw means	3.9177	0.441101	3.9177	0.441101	3.9177	0.441101	16		1	1	30	30	60	46.67	1	96.8	57	No name	0	0	0	0	0	0	0	1	0	0	0	0	0	0	0	0	0	0	0	0
Kidd et al. (2014)	20022057	Instructing First-Grade Children on Patterning Improves Reading and Mathematics	2014	Early Education and Development	USA	English	1	RCT	Individual	Math	raw means	4.71906	0.502241	4.71906	0.502241	4.71906	0.502241	16		1	1	30	30	60	46.67	1	96.8	57	No name	0	0	0	0	0	0	0	1	0	0	0	0	0	0	0	0	0	0	0	0
Kidd et al. (2014)	20022057	Instructing First-Grade Children on Patterning Improves Reading and Mathematics	2014	Early Education and Development	USA	English	1	RCT	Individual	Reading	raw means	-0.215951	0.25895	-0.215951	0.25895	-0.215951	0.25895	16		1	1	30	30	60	46.67	1	96.8	57	No name	0	0	0	0	0	0	0	1	1	1	1	1	0	1	0	0	0	0	0	0
Kidd et al. (2014)	20022057	Instructing First-Grade Children on Patterning Improves Reading and Mathematics	2014	Early Education and Development	USA	English	1	RCT	Individual	Reading	raw means	0.87147	0.270177	0.87147	0.270177	0.87147	0.270177	16		1	1	30	30	60	46.67	1	96.8	57	No name	0	0	0	0	0	0	0	1	1	1	1	1	0	1	0	0	0	0	0	0
Kidd et al. (2014)	20022057	Instructing First-Grade Children on Patterning Improves Reading and Mathematics	2014	Early Education and Development	USA	English	1	RCT	Individual	Reading	raw means	-0.0424692	0.258228	-0.0424692	0.258228	-0.0424692	0.258228	16		1	1	30	30	60	46.67	1	96.8	57	No name	0	0	0	0	0	0	0	1	1	1	1	1	0	1	0	0	0	0	0	0
Kidd et al. (2014)	20022057	Instructing First-Grade Children on Patterning Improves Reading and Mathematics	2014	Early Education and Development	USA	English	1	RCT	Individual	Reading	raw means	0.553618	0.263098	0.553618	0.263098	0.553618	0.263098	16		1	1	30	30	60	46.67	1	96.8	57	No name	0	0	0	0	0	0	0	1	1	1	1	1	0	1	0	0	0	0	0	0
Klinger et al. (1998)	25913861	Collaborative Strategic Reading during Social Studies in Heterogeneous Fourth-Grade Classrooms	1998	The Elementary School Journal	USA	English	1	RCT	Classroom	Reading	raw means	0.429689	0.174002	0.422054	0.320694	0.403677	0.522493	5	1	1	1	85	56	141	54.1	4	76		Collaborative Strategic Reading	0	0	0	0	0	1	0	0	1	0	0	0	0	0	0	0	0	0	0	0
Lee et al. (2012)	25537865	The Effect of the Experience Corps[R] Program on Student Reading Outcomes	2012	Education and Urban Society	USA	English	1	RCT	Individual	Reading	adjusted means	0.002	0.0674009	0.002	0.0674009	0.002	0.0674009		23	3		430	451	881	51	1.78	94	94	Experience Corps	0	0	0	0	0	0	0	1	0	0	0	1	0	0	0	0	0	0	0	0
Lee et al. (2012)	25537865	The Effect of the Experience Corps[R] Program on Student Reading Outcomes	2012	Education and Urban Society	USA	English	1	RCT	Individual	Reading	adjusted means	0.1	0.067443	0.1	0.067443	0.1	0.067443		23	3		430	451	881	51	1.78	94	94	Experience Corps	0	0	0	0	0	0	0	1	0	0	0	1	0	0	0	0	0	0	0	0
Lee et al. (2012)	25537865	The Effect of the Experience Corps[R] Program on Student Reading Outcomes	2012	Education and Urban Society	USA	English	1	RCT	Individual	Reading	adjusted means	0.13	0.067472	0.13	0.067472	0.13	0.067472		23	3		430	451	881	51	1.78	94	94	Experience Corps	0	0	0	0	0	0	0	1	0	0	0	1	0	0	0	0	0	0	0	0
León et al. (2011)	20028605	Closing the achievement gap of Latina/Latino students: A school counseling response.	2011	Counseling Outcome Research and Evaluation	USA	English	1	RCT	Classroom	Math	raw means	0.251782	0.215624	0.246189	0.364211	0.232613	0.577925		1	1	1	41	46	87	43.5	4.5	61		SCT-SSS classroom program (the Spanish cultural translation of the SSS program (SCT-SSS).)	0	0	0	0	1	0	0	0	0	0	0	0	0	0	0	0	0	0	0	0
León et al. (2011)	20028605	Closing the achievement gap of Latina/Latino students: A school counseling response.	2011	Counseling Outcome Research and Evaluation	USA	English	1	RCT	Classroom	Reading	raw means	0.0790638	0.214861	0.0773072	0.363748	0.0730444	0.577369		1	1	1	41	46	87	43.5	4.5	61		SCT-SSS classroom program (the Spanish cultural translation of the SSS program (SCT-SSS).)	0	0	0	0	1	0	0	0	0	0	0	0	0	0	0	0	0	0	0	0
Lesaux et al. (2010)	25537896	The Effectiveness and Ease of Implementation of an Academic Vocabulary Intervention for Linguistically Diverse Students in Urban Middle Schools	2010	Reading Research Quarterly	USA	English	1	QES	Classroom	Reading	regression adjusted	0.149763	0.094644	0.149145	0.162426	0.147695	0.258979	21	7	1	1	296	180	476	54.1	6	57.15	58.4	Academic Language_x000D_ Instruction for All Students (ALIAS)	0	0	0	1	0	0	0	0	0	0	0	1	1	1	0	0	0	0	0	0
Lesaux et al. (2010)	25537896	The Effectiveness and Ease of Implementation of an Academic Vocabulary Intervention for Linguistically Diverse Students in Urban Middle Schools	2010	Reading Research Quarterly	USA	English	1	QES	Classroom	Reading	regression adjusted	0.00499208	0.0945196	0.0049715	0.162343	0.00492315	0.258852	21	7	1	1	296	180	476	54.1	6	57.15	58.4	Academic Language_x000D_ Instruction for All Students (ALIAS)	0	0	0	1	0	0	0	0	0	0	0	1	1	1	0	0	0	0	0	0
Lesaux et al. (2014)	27006472	Effects of Academic Vocabulary Instruction for Linguistically Diverse Adolescents: Evidence From a Randomized Field Trial	2014	American Educational Research Journal	USA	English	1	RCT	Classroom	Reading	raw means	-0.00489491	0.0522557	-0.00488638	0.0984905	-0.00486642	0.161131	50	14	1	1	700	768	1468		6		51.6	Academic Language Instruction for All Students (ALIAS)	0	1	0	1	0	0	0	0	1	0	0	1	1	1	0	0	0	0	0	0
Little et al. (2014)	20027028	Effects of Differentiated Reading Instruction on Student Achievement in Middle School.	2014	Journal of Advanced Academics	USA	English	1	RCT	Teacher	Reading	raw means	0.104876	0.0918663	0.104692	0.126658	0.104263	0.183817	47	4		3	334	184	518		6		67.45	The Schoolwide Enrichment Model–Reading Framework (SEM-R)	0	0	0	0	0	0	0	1	0	0	0	1	0	0	0	0	0	0	0	0
Macaruso et al. (2006)	25537899	The efficacy of computer-based supplementary phonics programs for advancing reading skills in at-risk elementary students	2006	Journal of Research in Reading	USA	English	1	QES	Classrooms	Reading	raw means	0.217832	0.36623	0.216428	0.397708	0.213114	0.462902	10	5	1	1	15	15	30	44.6	1		50	Early Reading Lexia Learning Systems	1	0	0	0	0	0	0	0	0	1	0	0	0	0	0	0	0	0	0	0
Macaruso et al. (2006)	25537899	The efficacy of computer-based supplementary phonics programs for advancing reading skills in at-risk elementary students	2006	Journal of Research in Reading	USA	English	1	QES	Classrooms	Reading	raw means	0.533963	0.371598	0.530519	0.402952	0.522396	0.467987	10	5	1	1	15	15	30	44.6	1		50	Early Reading Lexia Learning Systems	1	0	0	0	0	0	0	0	0	1	0	0	0	0	0	0	0	0	0	0
Mackiewicz (2010)	20029585	Effects of task training on kindergarten students' performance on early literacy measures.	2010	Dissertation	USA	English	0	RCT	Individual	Reading	raw means	1.03702	0.329024	1.03702	0.329024	1.03702	0.329024		1	1	1	20	22	42	45	0	100	93	No name	0	0	0	0	0	0	0	1	0	1	0	1	0	1	0	0	0	0	0	0
Mackiewicz (2010)	20029585	Effects of task training on kindergarten students' performance on early literacy measures.	2010	Dissertation	USA	English	0	RCT	Individual	Reading	raw means	0.110489	0.309192	0.110489	0.309192	0.110489	0.309192		1	1	1	20	22	42	45	0	100	93	No name	0	0	0	0	0	0	0	1	0	1	0	1	0	1	0	0	0	0	0	0
Mackiewicz (2010)	20029585	Effects of task training on kindergarten students' performance on early literacy measures.	2010	Dissertation	USA	English	0	RCT	Individual	Reading	raw means	0.619577	0.316266	0.619577	0.316266	0.619577	0.316266		1	1	1	20	22	42	45	0	100	93	No name	0	0	0	0	0	0	0	1	0	1	0	1	0	1	0	0	0	0	0	0
Mackiewicz (2010)	20029585	Effects of task training on kindergarten students' performance on early literacy measures.	2010	Dissertation	USA	English	0	RCT	Individual	Reading	raw means	1.25502	0.337943	1.25502	0.337943	1.25502	0.337943		1	1	1	20	22	42	45	0	100	93	No name	0	0	0	0	0	0	0	1	0	1	0	1	0	1	0	0	0	0	0	0
Marx & Keller (2010)	25537884	Effekte eines induktiven Denktrainings auf die Denk- und Sprachentwicklung bei Vorschulkindem und Erstklässlern in benachteiligten Stadtteilen	2010	Zeitschrift für Pädagogische Psychologie / German Journal of Educational Psychology	Germany	German	1	RCT	Individual	Reading	raw means	0.367847	0.172087	0.367847	0.172087	0.367847	0.172087			1	1	94	54	148	50	0	50		No name	0	0	0	0	0	0	0	1	1	1	0	1	0	1	0	0	0	0	0	0
Marx & Keller (2010)	25537884	Effekte eines induktiven Denktrainings auf die Denk- und Sprachentwicklung bei Vorschulkindem und Erstklässlern in benachteiligten Stadtteilen	2010	Zeitschrift für Pädagogische Psychologie / German Journal of Educational Psychology	Germany	German	1	RCT	Individual	Reading	raw means	0.522961	0.173438	0.522961	0.173438	0.522961	0.173438			1	1	94	54	148	50	0	50		No name	0	0	0	0	0	0	0	1	1	1	0	1	0	1	0	0	0	0	0	0
Marx & Keller (2010)	25537884	Effekte eines induktiven Denktrainings auf die Denk- und Sprachentwicklung bei Vorschulkindem und Erstklässlern in benachteiligten Stadtteilen	2010	Zeitschrift für Pädagogische Psychologie / German Journal of Educational Psychology	Germany	German	1	RCT	Individual	Reading	raw means	0.798414	0.176947	0.798414	0.176947	0.798414	0.176947			1	1	94	54	148	50	0	50		No name	0	0	0	0	0	0	0	1	1	1	0	1	0	1	0	0	0	0	0	0
Marx & Keller (2010)	25537884	Effekte eines induktiven Denktrainings auf die Denk- und Sprachentwicklung bei Vorschulkindem und Erstklässlern in benachteiligten Stadtteilen	2010	Zeitschrift für Pädagogische Psychologie / German Journal of Educational Psychology	Germany	German	1	RCT	Individual	Reading	raw means	0.529273	0.174935	0.529273	0.174935	0.529273	0.174935			1	1	90	54	144	50	0	50		No name	0	0	0	0	0	0	0	1	1	1	0	1	0	1	0	0	0	0	0	0
Marx & Keller (2010)	25537884	Effekte eines induktiven Denktrainings auf die Denk- und Sprachentwicklung bei Vorschulkindem und Erstklässlern in benachteiligten Stadtteilen	2010	Zeitschrift für Pädagogische Psychologie / German Journal of Educational Psychology	Germany	German	1	RCT	Individual	Reading	raw means	0.39651	0.173711	0.39651	0.173711	0.39651	0.173711			1	1	90	54	144	50	0	50		No name	0	0	0	0	0	0	0	1	1	1	0	1	0	1	0	0	0	0	0	0
Marx & Keller (2010)	25537884	Effekte eines induktiven Denktrainings auf die Denk- und Sprachentwicklung bei Vorschulkindem und Erstklässlern in benachteiligten Stadtteilen	2010	Zeitschrift für Pädagogische Psychologie / German Journal of Educational Psychology	Germany	German	1	RCT	Individual	Reading	raw means	0.625659	0.176036	0.625659	0.176036	0.625659	0.176036			1	1	90	54	144	50	0	50		No name	0	0	0	0	0	0	0	1	1	1	0	1	0	1	0	0	0	0	0	0
Mathes & Fuchs (1993)	20031589	Peer-mediated reading instruction in special education resource rooms	1993	Learning Disabilities Research & Practice	USA	English	1	RCT	Classroom	Reading	regression adjusted	-0.254566	0.30273	-0.253107	0.336892	-0.24967	0.40564	12				22	22	44	14	5	41	46	No name	0	0	0	0	0	1	0	0	1	0	1	1	0	0	0	0	0	0	0	0
Mathes & Fuchs (1993)	20031589	Peer-mediated reading instruction in special education resource rooms	1993	Learning Disabilities Research & Practice	USA	English	1	RCT	Classroom	Reading	regression adjusted	0.0505522	0.301559	0.0502625	0.335794	0.04958	0.404564	12				22	22	44	14	5	41	46	No name	0	0	0	0	0	1	0	0	1	0	1	1	0	0	0	0	0	0	0	0
Mathes & Fuchs (1993)	20031589	Peer-mediated reading instruction in special education resource rooms	1993	Learning Disabilities Research & Practice	USA	English	1	RCT	Classroom	Reading	regression adjusted	0.105184	0.30172	0.104582	0.335944	0.103162	0.404711	12				22	22	44	14	5	41	46	No name	0	0	0	0	0	1	0	0	1	0	1	1	0	0	0	0	0	0	0	0
Mathes & Fuchs (1993)	20031589	Peer-mediated reading instruction in special education resource rooms	1993	Learning Disabilities Research & Practice	USA	English	1	RCT	Classroom	Reading	regression adjusted	0.149063	0.29863	0.148202	0.333469	0.146175	0.403247	12				23	22	45	43	5	44	39	No name	0	0	0	0	0	1	0	0	1	0	1	1	0	0	0	0	0	0	0	0
Mathes & Fuchs (1993)	20031589	Peer-mediated reading instruction in special education resource rooms	1993	Learning Disabilities Research & Practice	USA	English	1	RCT	Classroom	Reading	regression adjusted	0.347338	0.300455	0.345333	0.335176	0.340609	0.404922	12				23	22	45	43	5	44	39	No name	0	0	0	0	0	1	0	0	1	0	1	1	0	0	0	0	0	0	0	0
Mathes & Fuchs (1993)	20031589	Peer-mediated reading instruction in special education resource rooms	1993	Learning Disabilities Research & Practice	USA	English	1	RCT	Classroom	Reading	regression adjusted	0.18547	0.298856	0.184399	0.33368	0.181877	0.403454	12				23	22	45	43	5	44	39	No name	0	0	0	0	0	1	0	0	1	0	1	1	0	0	0	0	0	0	0	0
Mathes et al. (2003)	30740698	A Comparison of Teacher-Directed versus Peer-Assisted Instruction to Struggling First- Grade Readers	2003	The Elementary School Journal	USA	English	1	RCT	Classroom	Reading	raw means	1.59289	0.299123	1.58865	0.317139	1.57872	0.356843	22	6	1	1	31	28	59	48.4	1	48.4	25.8	Peer Assisted Learning Strategy (PALS)	0	0	1	0	0	1	0	0	1	1	1	1	0	0	0	0	0	0	0	0
Mathes et al. (2003)	30740698	A Comparison of Teacher-Directed versus Peer-Assisted Instruction to Struggling First- Grade Readers	2003	The Elementary School Journal	USA	English	1	RCT	Classroom	Reading	raw means	0.553793	0.265653	0.552321	0.284532	0.548869	0.324496	22	6	1	1	31	28	59	48.4	1	48.4	25.8	Peer Assisted Learning Strategy (PALS)	0	0	1	0	0	1	0	0	1	1	1	1	0	0	0	0	0	0	0	0
Mathes et al. (2003)	30740698	A Comparison of Teacher-Directed versus Peer-Assisted Instruction to Struggling First- Grade Readers	2003	The Elementary School Journal	USA	English	1	RCT	Classroom	Reading	raw means	0.360851	0.262823	0.359892	0.281791	0.357643	0.321798	22	6	1	1	31	28	59	48.4	1	48.4	25.8	Peer Assisted Learning Strategy (PALS)	0	0	1	0	0	1	0	0	1	1	1	1	0	0	0	0	0	0	0	0
Mathes et al. (2003)	30740698	A Comparison of Teacher-Directed versus Peer-Assisted Instruction to Struggling First- Grade Readers	2003	The Elementary School Journal	USA	English	1	RCT	Classroom	Reading	raw means	0.423311	0.263611	0.422185	0.282554	0.419547	0.322549	22	6	1	1	31	28	59	48.4	1	48.4	25.8	Peer Assisted Learning Strategy (PALS)	0	0	1	0	0	1	0	0	1	1	1	1	0	0	0	0	0	0	0	0
Mathes et al. (2003)	30740698	A Comparison of Teacher-Directed versus Peer-Assisted Instruction to Struggling First- Grade Readers	2003	The Elementary School Journal	USA	English	1	RCT	Classroom	Reading	raw means	0.864153	0.272582	0.861855	0.291254	0.85647	0.331128	22	6	1	1	31	28	59	48.4	1	48.4	25.8	Peer Assisted Learning Strategy (PALS)	0	0	1	0	0	1	0	0	1	1	1	1	0	0	0	0	0	0	0	0
Mathes et al. (2003)	30740698	A Comparison of Teacher-Directed versus Peer-Assisted Instruction to Struggling First- Grade Readers	2003	The Elementary School Journal	USA	English	1	RCT	Classroom	Reading	raw means	0.65214	0.267538	0.650406	0.286359	0.646342	0.326297	22	6	1	1	31	28	59	48.4	1	48.4	25.8	Peer Assisted Learning Strategy (PALS)	0	0	1	0	0	1	0	0	1	1	1	1	0	0	0	0	0	0	0	0
Mathes et al. (2003)	30740698	A Comparison of Teacher-Directed versus Peer-Assisted Instruction to Struggling First- Grade Readers	2003	The Elementary School Journal	USA	English	1	RCT	Classroom	Reading	raw means	1.63349	0.303398	1.62919	0.32109	1.61911	0.360127	22	6	1	1	30	28	58	26.7	1	46.7	30	Small-Group Teacher Directed Instruction (TDI)	0	0	0	0	0	0	0	1	1	1	1	1	0	0	0	0	0	0	0	0
Mathes et al. (2003)	30740698	A Comparison of Teacher-Directed versus Peer-Assisted Instruction to Struggling First- Grade Readers	2003	The Elementary School Journal	USA	English	1	RCT	Classroom	Reading	raw means	0.79846	0.273027	0.796357	0.291415	0.791429	0.330658	22	6	1	1	30	28	58	26.7	1	46.7	30	Small-Group Teacher Directed Instruction (TDI)	0	0	0	0	0	0	0	1	1	1	1	1	0	0	0	0	0	0	0	0
Mathes et al. (2003)	30740698	A Comparison of Teacher-Directed versus Peer-Assisted Instruction to Struggling First- Grade Readers	2003	The Elementary School Journal	USA	English	1	RCT	Classroom	Reading	raw means	0.457955	0.266187	0.456749	0.284769	0.453923	0.324108	22	6	1	1	30	28	58	26.7	1	46.7	30	Small-Group Teacher Directed Instruction (TDI)	0	0	0	0	0	0	0	1	1	1	1	1	0	0	0	0	0	0	0	0
Mathes et al. (2003)	30740698	A Comparison of Teacher-Directed versus Peer-Assisted Instruction to Struggling First- Grade Readers	2003	The Elementary School Journal	USA	English	1	RCT	Classroom	Reading	raw means	0.707459	0.270855	0.705596	0.289303	0.70123	0.328574	22	6	1	1	30	28	58	26.7	1	46.7	30	Small-Group Teacher Directed Instruction (TDI)	0	0	0	0	0	0	0	1	1	1	1	1	0	0	0	0	0	0	0	0
Mathes et al. (2003)	30740698	A Comparison of Teacher-Directed versus Peer-Assisted Instruction to Struggling First- Grade Readers	2003	The Elementary School Journal	USA	English	1	RCT	Classroom	Reading	raw means	1.15214	0.283709	1.1491	0.301823	1.14199	0.340955	22	6	1	1	30	28	58	26.7	1	46.7	30	Small-Group Teacher Directed Instruction (TDI)	0	0	0	0	0	0	0	1	1	1	1	1	0	0	0	0	0	0	0	0
Mathes et al. (2003)	30740698	A Comparison of Teacher-Directed versus Peer-Assisted Instruction to Struggling First- Grade Readers	2003	The Elementary School Journal	USA	English	1	RCT	Classroom	Reading	raw means	0.617502	0.268951	0.615876	0.287453	0.612065	0.326751	22	6	1	1	30	28	58	26.7	1	46.7	30	Small-Group Teacher Directed Instruction (TDI)	0	0	0	0	0	0	0	1	1	1	1	1	0	0	0	0	0	0	0	0
May et al. (2015)	26665809	Year One Results From the Multisite Randomized Evaluation of the i3 Scale-Up of Reading Recovery	2015	American Educational Research Journal	USA	English	1	RCT	Individual	Reading	raw means	0.588184	0.0694167	0.588184	0.0694167	0.588184	0.0694167		147			433	433	866	39	1	43		Reading Recovery	0	1	0	0	0	0	0	1	1	1	1	1	1	1	0	0	0	0	0	0
May et al. (2015)	26665809	Year One Results From the Multisite Randomized Evaluation of the i3 Scale-Up of Reading Recovery	2015	American Educational Research Journal	USA	English	1	RCT	Individual	Reading	raw means	0.562591	0.0692942	0.562591	0.0692942	0.562591	0.0692942		147			433	433	866	39	1	43		Reading Recovery	0	1	0	0	0	0	0	1	1	1	1	1	1	1	0	0	0	0	0	0
Mayfield (2000)	25537878	The Effects of Structured One-on-One Tutoring in Sight Word Recognition of First Grade Students At-Risk for Reading Failure	2000	Mid-South Educational Research Association Annual Meeting conference paper	USA	English	0	RCT	Individual	Reading	adjusted means	0.138182	0.25865	0.138182	0.25865	0.138182	0.25865		3	1	1	31	29	60	32	1		72.67	Edmark Reading Program	0	0	0	0	0	0	0	1	0	0	0	0	0	1	0	0	0	0	0	0
Mayfield (2000)	25537878	The Effects of Structured One-on-One Tutoring in Sight Word Recognition of First Grade Students At-Risk for Reading Failure	2000	Mid-South Educational Research Association Annual Meeting conference paper	USA	English	0	RCT	Individual	Reading	adjusted means	0.483636	0.262088	0.483636	0.262088	0.483636	0.262088		3	1	1	31	29	60	32	1		72.67	Edmark Reading Program	0	0	0	0	0	0	0	1	0	0	0	0	0	1	0	0	0	0	0	0
Mayfield (2000)	25537878	The Effects of Structured One-on-One Tutoring in Sight Word Recognition of First Grade Students At-Risk for Reading Failure	2000	Mid-South Educational Research Association Annual Meeting conference paper	USA	English	0	RCT	Individual	Reading	adjusted means	0.0296104	0.258357	0.0296104	0.258357	0.0296104	0.258357		3	1	1	31	29	60	32	1		72.67	Edmark Reading Program	0	0	0	0	0	0	0	1	0	0	0	0	0	1	0	0	0	0	0	0
Mayfield (2000)	25537878	The Effects of Structured One-on-One Tutoring in Sight Word Recognition of First Grade Students At-Risk for Reading Failure	2000	Mid-South Educational Research Association Annual Meeting conference paper	USA	English	0	RCT	Individual	Reading	adjusted means	0.187532	0.258909	0.187532	0.258909	0.187532	0.258909		3	1	1	31	29	60	32	1		72.67	Edmark Reading Program	0	0	0	0	0	0	0	1	0	0	0	0	0	1	0	0	0	0	0	0
Meier & Invernizzi (2001)	20025817	Book Buddies in the Bronx: Testing a Model for America Reads.	2001	Journal of Education for Students Placed at Risk	USA	English	1	RCT	Individual	Reading	raw means	1.31286	0.297356	1.31286	0.297356	1.31286	0.297356		1	1	1	28	27	55	39	1	99	99	Book Buddies	0	0	0	0	0	0	0	1	0	1	1	1	1	0	0	0	0	0	0	0
Messer & Nash (2018)	36363564	An evaluation of the effectiveness of a computer‐assisted reading intervention	2018	Journal of Research in Reading	UK	English	1	RCT	Individual	Reading	raw means	-0.0452182	0.229212	-0.0452182	0.229212	-0.0452182	0.229212		6		1	45	33	78	40	1			TrainerText	1	0	0	0	0	0	0	1	0	1	0	0	0	0	0	0	0	0	0	0
Messer & Nash (2018)	36363564	An evaluation of the effectiveness of a computer‐assisted reading intervention	2018	Journal of Research in Reading	UK	English	1	RCT	Individual	Reading	raw means	0.603361	0.23422	0.603361	0.23422	0.603361	0.23422		6		1	45	33	78	40	1			TrainerText	1	0	0	0	0	0	0	1	0	1	0	0	0	0	0	0	0	0	0	0
Messer & Nash (2018)	36363564	An evaluation of the effectiveness of a computer‐assisted reading intervention	2018	Journal of Research in Reading	UK	English	1	RCT	Individual	Reading	raw means	0.596585	0.234108	0.596585	0.234108	0.596585	0.234108		6		1	45	33	78	40	1			TrainerText	1	0	0	0	0	0	0	1	0	1	0	0	0	0	0	0	0	0	0	0
Ming (2007)	25537885	The effects of a fluency intervention on the oral reading fluency of first grade students at risk for reading failure	2007	Dissertation	USA	English	0	QES	Classroom	Reading	raw means	0.953026	0.362508	0.932707	0.459618	0.883479	0.633552	4	1	1	1	16	18	34	61.1	1	100	92	No name	0	0	0	1	0	0	0	0	0	0	0	1	1	1	0	0	0	0	0	0
Ming (2007)	25537885	The effects of a fluency intervention on the oral reading fluency of first grade students at risk for reading failure	2007	Dissertation	USA	English	0	QES	Classroom	Reading	raw means	0.702947	0.354009	0.687959	0.45287	0.651649	0.627148	4	1	1	1	16	18	34	61.1	1	100	92	No name	0	0	0	1	0	0	0	0	0	0	0	1	1	1	0	0	0	0	0	0
Ming (2007)	25537885	The effects of a fluency intervention on the oral reading fluency of first grade students at risk for reading failure	2007	Dissertation	USA	English	0	QES	Classroom	Reading	raw means	0.793921	0.356826	0.776994	0.4551	0.735985	0.629261	4	1	1	1	16	18	34	61.1	1	100	92	No name	0	0	0	1	0	0	0	0	0	0	0	1	1	1	0	0	0	0	0	0
Mitchell & Fox (2001)	27899810	The effects of computer software for developing phonological awareness in low-progress readers	2001	Reading Research and Instruction	USA	English	1	RCT	Individual	Reading	adjusted means	0.529526	0.293691	0.529526	0.293691	0.529526	0.293691	12	1	1	1	24	24	48	45.8	0.5	8		CD: DaisyQuest & Daisy's Castle_x000D_ TD: Phonological awareness kit, Phonological awareness intermediate kit	1	0	0	0	0	0	0	0	0	1	0	0	0	0	0	0	0	0	0	0
Mitchell & Fox (2001)	27899810	The effects of computer software for developing phonological awareness in low-progress readers	2001	Reading Research and Instruction	USA	English	1	RCT	Individual	Reading	adjusted means	1.00396	0.306321	1.00396	0.306321	1.00396	0.306321	12	1	1	1	24	24	48	45.8	0.5	8		CD: DaisyQuest & Daisy's Castle_x000D_ TD: Phonological awareness kit, Phonological awareness intermediate kit	1	0	0	0	0	0	0	0	0	1	0	0	0	0	0	0	0	0	0	0
Mitchell & Fox (2001)	27899810	The effects of computer software for developing phonological awareness in low-progress readers	2001	Reading Research and Instruction	USA	English	1	RCT	Individual	Reading	adjusted means	0.554264	0.294166	0.554264	0.294166	0.554264	0.294166	12	1	1	1	24	24	48	45.8	0.5	8		CD: DaisyQuest & Daisy's Castle_x000D_ TD: Phonological awareness kit, Phonological awareness intermediate kit	1	0	0	0	0	0	0	0	0	1	0	0	0	0	0	0	0	0	0	0
Mitchell & Fox (2001)	27899810	The effects of computer software for developing phonological awareness in low-progress readers	2001	Reading Research and Instruction	USA	English	1	RCT	Individual	Reading	adjusted means	0.162049	0.289149	0.162049	0.289149	0.162049	0.289149	12	1	1	1	24	24	48	45.8	0.5	8		CD: DaisyQuest & Daisy's Castle_x000D_ TD: Phonological awareness kit, Phonological awareness intermediate kit	1	0	0	0	0	0	0	0	0	1	0	0	0	0	0	0	0	0	0	0
Mitchell & Fox (2001)	27899810	The effects of computer software for developing phonological awareness in low-progress readers	2001	Reading Research and Instruction	USA	English	1	RCT	Individual	Reading	adjusted means	0.575067	0.294581	0.575067	0.294581	0.575067	0.294581	12	1	1	1	24	24	48	41.7	0.5	12.5		CD: DaisyQuest & Daisy's Castle_x000D_ TD: Phonological awareness kit, Phonological awareness intermediate kit	0	0	0	1	0	0	0	0	0	1	0	0	0	0	0	0	0	0	0	0
Mitchell & Fox (2001)	27899810	The effects of computer software for developing phonological awareness in low-progress readers	2001	Reading Research and Instruction	USA	English	1	RCT	Individual	Reading	adjusted means	1.5272	0.328068	1.5272	0.328068	1.5272	0.328068	12	1	1	1	24	24	48	41.7	0.5	12.5		CD: DaisyQuest & Daisy's Castle_x000D_ TD: Phonological awareness kit, Phonological awareness intermediate kit	0	0	0	1	0	0	0	0	0	1	0	0	0	0	0	0	0	0	0	0
Mitchell & Fox (2001)	27899810	The effects of computer software for developing phonological awareness in low-progress readers	2001	Reading Research and Instruction	USA	English	1	RCT	Individual	Reading	adjusted means	0.885998	0.302507	0.885998	0.302507	0.885998	0.302507	12	1	1	1	24	24	48	41.7	0.5	12.5		CD: DaisyQuest & Daisy's Castle_x000D_ TD: Phonological awareness kit, Phonological awareness intermediate kit	0	0	0	1	0	0	0	0	0	1	0	0	0	0	0	0	0	0	0	0
Mitchell & Fox (2001)	27899810	The effects of computer software for developing phonological awareness in low-progress readers	2001	Reading Research and Instruction	USA	English	1	RCT	Individual	Reading	adjusted means	0.38812	0.29138	0.38812	0.29138	0.38812	0.29138	12	1	1	1	24	24	48	41.7	0.5	12.5		CD: DaisyQuest & Daisy's Castle_x000D_ TD: Phonological awareness kit, Phonological awareness intermediate kit	0	0	0	1	0	0	0	0	0	1	0	0	0	0	0	0	0	0	0	0
Nelson et al. (2005a)	27899811	An investigation of the effects of a prereading intervention on the early literacy skills of children at risk of emotional disturbance and reading problems	2005	Journal of Emotional and Behavioral Disorders	USA	English	1	RCT	Individual	Reading	raw means	0.998307	0.353487	0.998307	0.353487	0.998307	0.353487		7		1	18	18	36	6	0	44	61	Stepping Stones to Literacy	0	0	0	0	0	0	0	1	0	1	0	0	0	0	0	0	0	0	0	0
Nelson et al. (2005a)	27899811	An investigation of the effects of a prereading intervention on the early literacy skills of children at risk of emotional disturbance and reading problems	2005	Journal of Emotional and Behavioral Disorders	USA	English	1	RCT	Individual	Reading	raw means	0.64332	0.341847	0.64332	0.341847	0.64332	0.341847		7		1	18	18	36	6	0	44	61	Stepping Stones to Literacy	0	0	0	0	0	0	0	1	0	1	0	0	0	0	0	0	0	0	0	0
Nelson et al. (2005a)	27899811	An investigation of the effects of a prereading intervention on the early literacy skills of children at risk of emotional disturbance and reading problems	2005	Journal of Emotional and Behavioral Disorders	USA	English	1	RCT	Individual	Reading	raw means	0.679291	0.342812	0.679291	0.342812	0.679291	0.342812		7		1	18	18	36	6	0	44	61	Stepping Stones to Literacy	0	0	0	0	0	0	0	1	0	1	0	0	0	0	0	0	0	0	0	0
Nelson et al. (2005a)	27899811	An investigation of the effects of a prereading intervention on the early literacy skills of children at risk of emotional disturbance and reading problems	2005	Journal of Emotional and Behavioral Disorders	USA	English	1	RCT	Individual	Reading	raw means	0.915824	0.350372	0.915824	0.350372	0.915824	0.350372		7		1	18	18	36	6	0	44	61	Stepping Stones to Literacy	0	0	0	0	0	0	0	1	0	1	0	0	0	0	0	0	0	0	0	0
Nelson et al. (2005a)	27899811	An investigation of the effects of a prereading intervention on the early literacy skills of children at risk of emotional disturbance and reading problems	2005	Journal of Emotional and Behavioral Disorders	USA	English	1	RCT	Individual	Reading	raw means	0.488635	0.338271	0.488635	0.338271	0.488635	0.338271		7		1	18	18	36	6	0	44	61	Stepping Stones to Literacy	0	0	0	0	0	0	0	1	0	1	0	0	0	0	0	0	0	0	0	0
Nelson et al. (2005b)	27899812	Effects of a prereading intervention on the literacy and social skills of children	2005	Exceptional Children	USA	English	1	RCT	Unclear	Reading	raw means	0.552481	0.293597	0.552481	0.293597	0.552481	0.293597	27	10		1	47	16	63	26	0	25	47	Stepping Stones to Literacy	0	0	0	0	0	0	0	1	0	1	0	0	0	0	0	0	0	0	0	0
Nelson et al. (2005b)	27899812	Effects of a prereading intervention on the literacy and social skills of children	2005	Exceptional Children	USA	English	1	RCT	Unclear	Reading	raw means	0.878451	0.299835	0.878451	0.299835	0.878451	0.299835	27	10		1	47	16	63	26	0	25	47	Stepping Stones to Literacy	0	0	0	0	0	0	0	1	0	1	0	0	0	0	0	0	0	0	0	0
Nelson et al. (2005b)	27899812	Effects of a prereading intervention on the literacy and social skills of children	2005	Exceptional Children	USA	English	1	RCT	Unclear	Reading	raw means	0.93936	0.301297	0.93936	0.301297	0.93936	0.301297	27	10		1	47	16	63	26	0	25	47	Stepping Stones to Literacy	0	0	0	0	0	0	0	1	0	1	0	0	0	0	0	0	0	0	0	0
Nelson et al. (2005b)	27899812	Effects of a prereading intervention on the literacy and social skills of children	2005	Exceptional Children	USA	English	1	RCT	Unclear	Reading	raw means	0.985243	0.302458	0.985243	0.302458	0.985243	0.302458	27	10		1	47	16	63	26	0	25	47	Stepping Stones to Literacy	0	0	0	0	0	0	0	1	0	1	0	0	0	0	0	0	0	0	0	0
Nielsen et al. (2012)	25537864	A Study of the Effectiveness of a Small-Group Intervention on the Vocabulary and Narrative Development of At-Risk Kindergarten Children	2012	Reading Psychology	USA	English	1	RCT	Individual	Reading	raw means	0.248654	0.379422	0.248654	0.379422	0.248654	0.379422	3	1	1	1	14	14	28	29	0	89	86	No name	0	0	0	0	0	0	0	1	1	0	0	1	0	1	0	0	0	0	0	0
Nielsen et al. (2012)	25537864	A Study of the Effectiveness of a Small-Group Intervention on the Vocabulary and Narrative Development of At-Risk Kindergarten Children	2012	Reading Psychology	USA	English	1	RCT	Individual	Reading	raw means	0.50041	0.383834	0.50041	0.383834	0.50041	0.383834	3	1	1	1	14	14	28	29	0	89	86	No name	0	0	0	0	0	0	0	1	1	0	0	1	0	1	0	0	0	0	0	0
Nunnery et al. (2006)	20021164	A Randomized Experimental Evaluation of the Impact of Accelerated Reader/Reading Renaissance Implementation on Reading Achievement in Grades 3 to 6	2006	Journal of Education for Students Placed at Risk	USA	English	1	RCT	Classroom	Reading	raw means	0.387709	0.128357	0.38705	0.152652	0.385507	0.198285	44	9	1	1	138	112	250	53.5	3	89.9	83	Accelerated Reader (AR) /Reading Renaissance (RR)	1	1	0	0	0	0	0	0	1	0	0	0	0	0	0	0	0	0	0	0
Nunnery et al. (2006)	20021164	A Randomized Experimental Evaluation of the Impact of Accelerated Reader/Reading Renaissance Implementation on Reading Achievement in Grades 3 to 6	2006	Journal of Education for Students Placed at Risk	USA	English	1	RCT	Classroom	Reading	raw means	0.143072	0.102892	0.142812	0.133669	0.142202	0.18673	44	9	1	1	205	176	381	53.5	4	89.9	83	Accelerated Reader (AR) /Reading Renaissance (RR)	1	1	0	0	0	0	0	0	1	0	0	0	0	0	0	0	0	0	0	0
Nunnery et al. (2006)	20021164	A Randomized Experimental Evaluation of the Impact of Accelerated Reader/Reading Renaissance Implementation on Reading Achievement in Grades 3 to 6	2006	Journal of Education for Students Placed at Risk	USA	English	1	RCT	Classroom	Reading	raw means	0.28563	0.138176	0.285161	0.160345	0.284062	0.202968	44	9	1	1	121	94	215	53.5	5	89.9	83	Accelerated Reader (AR) /Reading Renaissance (RR)	1	1	0	0	0	0	0	0	1	0	0	0	0	0	0	0	0	0	0	0
Nunnery et al. (2006)	20021164	A Randomized Experimental Evaluation of the Impact of Accelerated Reader/Reading Renaissance Implementation on Reading Achievement in Grades 3 to 6	2006	Journal of Education for Students Placed at Risk	USA	English	1	RCT	Classroom	Reading	raw means	0.272539	0.175867	0.272162	0.190927	0.271279	0.222193	44	9	1	1	73	59	132	53.5	6	89.9	83	Accelerated Reader (AR) /Reading Renaissance (RR)	1	1	0	0	0	0	0	0	1	0	0	0	0	0	0	0	0	0	0	0
Nussbaum (2010)	20029702	The effects of 'brain gym' as a general education intervention: Improving academic performance and behaviors.	2010	Dissertation	USA	English	0	RCT	Classroom	Math	gain scores	0.569112	0.242503	0.565433	0.291177	0.556754	0.382087			1	1	43	30	73		4			The 'Brain Gym' Curriculum	0	0	0	0	0	1	0	0	0	0	0	0	0	0	0	0	0	0	0	0
Nussbaum (2010)	20029702	The effects of 'brain gym' as a general education intervention: Improving academic performance and behaviors.	2010	Dissertation	USA	English	0	RCT	Classroom	Reading	gain scores	0.522005	0.251855	0.518672	0.298844	0.510812	0.387515			1	1	41	27	68		4			The 'Brain Gym' Curriculum	0	0	0	0	0	1	0	0	0	0	0	0	0	0	0	0	0	0	0	0
O'Connor et al. (2002)	35030265	Teaching reading to poor readers in intermediate grades: A comparison of text difficulty	2002	Journal of Educational Psychology	USA	English	1	RCT	Individual	Reading	raw means	1.06793	0.384137	1.06793	0.384137	1.06793	0.384137		3		1	16	15	31	30.43	3.87	43.5	69.8	The Reading-Level Matched Approach (RLM) _x000D_ The Classroom-Matched Approach (CM)	0	0	0	0	0	0	0	1	1	1	1	1	1	1	0	0	0	0	0	0
O'Connor et al. (2002)	35030265	Teaching reading to poor readers in intermediate grades: A comparison of text difficulty	2002	Journal of Educational Psychology	USA	English	1	RCT	Individual	Reading	raw means	0.693902	0.370044	0.693902	0.370044	0.693902	0.370044		3		1	16	15	31	30.43	3.87	43.5	69.8	The Reading-Level Matched Approach (RLM) _x000D_ The Classroom-Matched Approach (CM)	0	0	0	0	0	0	0	1	1	1	1	1	1	1	0	0	0	0	0	0
O'Connor et al. (2002)	35030265	Teaching reading to poor readers in intermediate grades: A comparison of text difficulty	2002	Journal of Educational Psychology	USA	English	1	RCT	Individual	Reading	raw means	0.354571	0.362208	0.354571	0.362208	0.354571	0.362208		3		1	16	15	31	30.43	3.87	43.5	69.8	The Reading-Level Matched Approach (RLM) _x000D_ The Classroom-Matched Approach (CM)	0	0	0	0	0	0	0	1	1	1	1	1	1	1	0	0	0	0	0	0
O'Connor et al. (2002)	35030265	Teaching reading to poor readers in intermediate grades: A comparison of text difficulty	2002	Journal of Educational Psychology	USA	English	1	RCT	Individual	Reading	raw means	0.459384	0.364102	0.459384	0.364102	0.459384	0.364102		3		1	16	15	31	30.43	3.87	43.5	69.8	The Reading-Level Matched Approach (RLM) _x000D_ The Classroom-Matched Approach (CM)	0	0	0	0	0	0	0	1	1	1	1	1	1	1	0	0	0	0	0	0
O'Connor et al. (2002)	35030265	Teaching reading to poor readers in intermediate grades: A comparison of text difficulty	2002	Journal of Educational Psychology	USA	English	1	RCT	Individual	Reading	raw means	0.714154	0.376608	0.714154	0.376608	0.714154	0.376608		3		1	15	15	30	30.43	3.87	43.5	69.8	The Reading-Level Matched Approach (RLM) _x000D_ The Classroom-Matched Approach (CM)	0	0	0	0	0	0	0	1	1	1	1	1	1	1	0	0	0	0	0	0
O'Connor et al. (2002)	35030265	Teaching reading to poor readers in intermediate grades: A comparison of text difficulty	2002	Journal of Educational Psychology	USA	English	1	RCT	Individual	Reading	raw means	0.793209	0.379236	0.793209	0.379236	0.793209	0.379236		3		1	15	15	30	30.43	3.87	43.5	69.8	The Reading-Level Matched Approach (RLM) _x000D_ The Classroom-Matched Approach (CM)	0	0	0	0	0	0	0	1	1	1	1	1	1	1	0	0	0	0	0	0
O'Connor et al. (2002)	35030265	Teaching reading to poor readers in intermediate grades: A comparison of text difficulty	2002	Journal of Educational Psychology	USA	English	1	RCT	Individual	Reading	raw means	0.978792	0.386394	0.978792	0.386394	0.978792	0.386394		3		1	15	15	30	30.43	3.87	43.5	69.8	The Reading-Level Matched Approach (RLM) _x000D_ The Classroom-Matched Approach (CM)	0	0	0	0	0	0	0	1	1	1	1	1	1	1	0	0	0	0	0	0
O'Connor et al. (2002)	35030265	Teaching reading to poor readers in intermediate grades: A comparison of text difficulty	2002	Journal of Educational Psychology	USA	English	1	RCT	Individual	Reading	raw means	0.615247	0.373687	0.615247	0.373687	0.615247	0.373687		3		1	15	15	30	30.43	3.87	43.5	69.8	The Reading-Level Matched Approach (RLM) _x000D_ The Classroom-Matched Approach (CM)	0	0	0	0	0	0	0	1	1	1	1	1	1	1	0	0	0	0	0	0
O'Connor et al. (2010)	19769571	Responsiveness of Students With Language Difficulties to Early Intervention in Reading	2010	Journal of Special Education	USA	English	1	RCT	School	Reading	raw means	0.288172	0.24326	0.285205	0.31527	0.27816	0.439867		8		2	38	31	69		0	38.25	56	No name	0	0	0	0	0	0	0	1	0	1	0	1	0	1	0	0	0	0	0	0
O'Shaughnessy & Swanson (2000)	20030251	A comparison of two reading interventions for children with reading disabilities.	2000	Journal of Learning Disabilities	USA	English	1	RCT	Individual	Reading	raw means	0.407723	0.368923	0.407723	0.368923	0.407723	0.368923		3	1	1	15	15	30	46.67	2	35.5	63.1	Phonological Awareness Training (PAT)_x000D_ _x000D_ Word Analogy Training (WAT)	0	0	0	0	0	0	0	1	0	1	1	1	0	0	0	0	0	0	0	0
O'Shaughnessy & Swanson (2000)	20030251	A comparison of two reading interventions for children with reading disabilities.	2000	Journal of Learning Disabilities	USA	English	1	RCT	Individual	Reading	raw means	1.99664	0.446964	1.99664	0.446964	1.99664	0.446964		3	1	1	15	15	30	46.67	2	35.5	63.1	Phonological Awareness Training (PAT)_x000D_ _x000D_ Word Analogy Training (WAT)	0	0	0	0	0	0	0	1	0	1	1	1	0	0	0	0	0	0	0	0
O'Shaughnessy & Swanson (2000)	20030251	A comparison of two reading interventions for children with reading disabilities.	2000	Journal of Learning Disabilities	USA	English	1	RCT	Individual	Reading	raw means	0.349953	0.367933	0.349953	0.367933	0.349953	0.367933		3	1	1	15	15	30	46.67	2	35.5	63.1	Phonological Awareness Training (PAT)_x000D_ _x000D_ Word Analogy Training (WAT)	0	0	0	0	0	0	0	1	0	1	1	1	0	0	0	0	0	0	0	0
O'Shaughnessy & Swanson (2000)	20030251	A comparison of two reading interventions for children with reading disabilities.	2000	Journal of Learning Disabilities	USA	English	1	RCT	Individual	Reading	raw means	0.404324	0.36886	0.404324	0.36886	0.404324	0.36886		3	1	1	15	15	30	46.67	2	35.5	63.1	Phonological Awareness Training (PAT)_x000D_ _x000D_ Word Analogy Training (WAT)	0	0	0	0	0	0	0	1	0	1	1	1	0	0	0	0	0	0	0	0
O'Shaughnessy & Swanson (2000)	20030251	A comparison of two reading interventions for children with reading disabilities.	2000	Journal of Learning Disabilities	USA	English	1	RCT	Individual	Reading	raw means	-0.344595	0.367848	-0.344595	0.367848	-0.344595	0.367848		3	1	1	15	15	30	46.67	2	35.5	63.1	Phonological Awareness Training (PAT)_x000D_ _x000D_ Word Analogy Training (WAT)	0	0	0	0	0	0	0	1	0	1	1	1	0	0	0	0	0	0	0	0
O'Shaughnessy & Swanson (2000)	20030251	A comparison of two reading interventions for children with reading disabilities.	2000	Journal of Learning Disabilities	USA	English	1	RCT	Individual	Reading	raw means	0.63144	0.374137	0.63144	0.374137	0.63144	0.374137		3	1	1	15	15	30	46.67	2	35.5	63.1	Phonological Awareness Training (PAT)_x000D_ _x000D_ Word Analogy Training (WAT)	0	0	0	0	0	0	0	1	0	1	0	1	1	0	0	0	0	0	0	0
O'Shaughnessy & Swanson (2000)	20030251	A comparison of two reading interventions for children with reading disabilities.	2000	Journal of Learning Disabilities	USA	English	1	RCT	Individual	Reading	raw means	1.15617	0.394477	1.15617	0.394477	1.15617	0.394477		3	1	1	15	15	30	46.67	2	35.5	63.1	Phonological Awareness Training (PAT)_x000D_ _x000D_ Word Analogy Training (WAT)	0	0	0	0	0	0	0	1	0	1	0	1	1	0	0	0	0	0	0	0
O'Shaughnessy & Swanson (2000)	20030251	A comparison of two reading interventions for children with reading disabilities.	2000	Journal of Learning Disabilities	USA	English	1	RCT	Individual	Reading	raw means	0.626855	0.374009	0.626855	0.374009	0.626855	0.374009		3	1	1	15	15	30	46.67	2	35.5	63.1	Phonological Awareness Training (PAT)_x000D_ _x000D_ Word Analogy Training (WAT)	0	0	0	0	0	0	0	1	0	1	0	1	1	0	0	0	0	0	0	0
O'Shaughnessy & Swanson (2000)	20030251	A comparison of two reading interventions for children with reading disabilities.	2000	Journal of Learning Disabilities	USA	English	1	RCT	Individual	Reading	raw means	0.425604	0.369259	0.425604	0.369259	0.425604	0.369259		3	1	1	15	15	30	46.67	2	35.5	63.1	Phonological Awareness Training (PAT)_x000D_ _x000D_ Word Analogy Training (WAT)	0	0	0	0	0	0	0	1	0	1	0	1	1	0	0	0	0	0	0	0
O'Shaughnessy & Swanson (2000)	20030251	A comparison of two reading interventions for children with reading disabilities.	2000	Journal of Learning Disabilities	USA	English	1	RCT	Individual	Reading	raw means	-0.142423	0.365611	-0.142423	0.365611	-0.142423	0.365611		3	1	1	15	15	30	46.67	2	35.5	63.1	Phonological Awareness Training (PAT)_x000D_ _x000D_ Word Analogy Training (WAT)	0	0	0	0	0	0	0	1	0	1	0	1	1	0	0	0	0	0	0	0
Pasnak et al. (1996)	20030770	Persistence of gains from instruction in classification, seriation, and conservation	1996	The Journal of Educational Research	USA	English	1	RCT	Individual	Math	raw means	0.533734	0.297464	0.533734	0.297464	0.533734	0.297464	17	6	1	1	22	25	47		0	39		No name	0	0	0	0	0	0	0	1	0	0	0	0	0	0	0	0	1	1	0	1
Pasnak et al. (1996)	20030770	Persistence of gains from instruction in classification, seriation, and conservation	1996	The Journal of Educational Research	USA	English	1	RCT	Individual	Reading	raw means	0.154422	0.29276	0.154422	0.29276	0.154422	0.29276	17	6	1	1	22	25	47		0	39		No name	0	0	0	0	0	0	0	1	0	0	0	0	0	0	0	0	1	1	0	1
Pasnak et al. (2009)	35030266	Promoting early abstraction to promote early literacy and numeracy	2009	Journal of Applied Developmental Psychology	USA	English	1	RCT	Individual	Reading	raw means	0.384201	0.146428	0.384201	0.146428	0.384201	0.146428	61		1	1	95	95	190	42	0	73		No name	0	0	0	0	0	0	0	1	0	0	0	0	0	0	0	0	0	1	1	1
Pasnak et al. (2009)	35030266	Promoting early abstraction to promote early literacy and numeracy	2009	Journal of Applied Developmental Psychology	USA	English	1	RCT	Individual	Math	raw means	0.373517	0.146355	0.373517	0.146355	0.373517	0.146355	61		1	1	95	95	190	42	0	73		No name	0	0	0	0	0	0	0	1	0	0	0	0	0	0	0	0	0	1	1	1
Pasnak et al. (2009)	35030266	Promoting early abstraction to promote early literacy and numeracy	2009	Journal of Applied Developmental Psychology	USA	English	1	RCT	Individual	Reading	raw means	0.204092	0.145472	0.204092	0.145472	0.204092	0.145472	61		1	1	95	95	190	42	0	73		No name	0	0	0	0	0	0	0	1	0	1	0	0	0	0	0	0	0	0	0	0
Pasnak et al. (2009)	35030266	Promoting early abstraction to promote early literacy and numeracy	2009	Journal of Applied Developmental Psychology	USA	English	1	RCT	Individual	Math	raw means	0.346556	0.14618	0.346556	0.14618	0.346556	0.14618	61		1	1	95	95	190	42	0	73		No name	0	0	0	0	0	0	0	1	0	0	0	0	0	0	0	0	0	0	1	0
Portes et al. (2018)	37747129	Early Evaluation Findings From the Instructional Conversation Study: Culturally Responsive Teaching Outcomes for Diverse Learners in Elementary School	2018	American Education Research Journal	USA	English	1	RCT	Classroom	Math	raw means	0.19116	0.0994418	0.190759	0.135182	0.189819	0.194594	39	22	14	1	217	191	408	51.26	4.03			Part of Instructional Conversation	0	1	0	0	0	0	0	1	0	0	0	1	0	0	0	0	0	0	0	0
Portes et al. (2018)	37747129	Early Evaluation Findings From the Instructional Conversation Study: Culturally Responsive Teaching Outcomes for Diverse Learners in Elementary School	2018	American Education Research Journal	USA	English	1	RCT	Classroom	Reading	raw means	0.123802	0.0996657	0.123542	0.135308	0.122934	0.194579	39	22	14	1	215	190	405	51.26	4.03			Part of Instructional Conversation	0	1	0	0	0	0	0	1	0	0	0	1	0	0	0	0	0	0	0	0
Portes et al. (2018)	37747129	Early Evaluation Findings From the Instructional Conversation Study: Culturally Responsive Teaching Outcomes for Diverse Learners in Elementary School	2018	American Education Research Journal	USA	English	1	RCT	Classroom	Math	raw means	0.152775	0.10814	0.152419	0.144988	0.151586	0.206889	35	22	14	1	189	157	346	51.26	4.03			Part of Instructional Conversation	0	1	0	0	0	0	0	1	0	0	0	1	0	0	0	0	0	0	0	0
Portes et al. (2018)	37747129	Early Evaluation Findings From the Instructional Conversation Study: Culturally Responsive Teaching Outcomes for Diverse Learners in Elementary School	2018	American Education Research Journal	USA	English	1	RCT	Classroom	Reading	raw means	0.238278	0.108307	0.237724	0.14509	0.236425	0.206987	35	22	14	1	188	158	346	51.26	4.03			Part of Instructional Conversation	0	1	0	0	0	0	0	1	0	0	0	1	0	0	0	0	0	0	0	0
Ransford-Kaldon et al. (2011)	20021911	A Randomized Controlled Trial of a Response-to-Intervention (RTI) Tier 2 Literacy Program: Leveled Literacy Intervention (LLI)	2011	Conference abstract	USA	English	0	RCT	Individual	Reading	raw means	0.275722	0.176243	0.275722	0.176243	0.275722	0.176243	153	9	2	2	65	65	130		1	71.5	84.5	Leveled Literacy Intervention (LLI)	0	0	0	0	0	0	0	1	1	1	1	1	0	1	0	0	0	0	0	0
Ransford-Kaldon et al. (2011)	20021911	A Randomized Controlled Trial of a Response-to-Intervention (RTI) Tier 2 Literacy Program: Leveled Literacy Intervention (LLI)	2011	Conference abstract	USA	English	0	RCT	Individual	Reading	raw means	0.494477	0.170989	0.494477	0.170989	0.494477	0.170989	153	9	2	2	71	70	141		1	71.5	84.5	Leveled Literacy Intervention (LLI)	0	0	0	0	0	0	0	1	1	1	1	1	0	1	0	0	0	0	0	0
Ransford-Kaldon et al. (2011)	20021911	A Randomized Controlled Trial of a Response-to-Intervention (RTI) Tier 2 Literacy Program: Leveled Literacy Intervention (LLI)	2011	Conference abstract	USA	English	0	RCT	Individual	Reading	raw means	0.298239	0.176384	0.298239	0.176384	0.298239	0.176384	153	9	2	2	65	65	130		1	71.5	84.5	Leveled Literacy Intervention (LLI)	0	0	0	0	0	0	0	1	1	1	1	1	0	1	0	0	0	0	0	0
Ransford-Kaldon et al. (2011)	20021911	A Randomized Controlled Trial of a Response-to-Intervention (RTI) Tier 2 Literacy Program: Leveled Literacy Intervention (LLI)	2011	Conference abstract	USA	English	0	RCT	Individual	Reading	raw means	0.500071	0.171047	0.500071	0.171047	0.500071	0.171047	153	9	2	2	71	70	141		0	71.5	84.5	Leveled Literacy Intervention (LLI)	0	0	0	0	0	0	0	1	1	1	1	1	0	1	0	0	0	0	0	0
Rashotte et al. (2001)	20030263	The effectiveness of a group reading instruction program with poor readers in multiple grades	2001	Learning Disability Quarterly	Canada	English	1	RCT	Individual	Reading	adjusted means	1.08	0.312335	1.08	0.312335	1.08	0.312335		1	1	1	24	23	47	47	0.5	0		The Spell Read P.A.T. (Phonological Auditory Training) program	0	0	0	0	0	0	0	1	1	1	0	1	1	0	0	0	0	0	0	0
Rashotte et al. (2001)	20030263	The effectiveness of a group reading instruction program with poor readers in multiple grades	2001	Learning Disability Quarterly	Canada	English	1	RCT	Individual	Reading	adjusted means	0.4	0.294698	0.4	0.294698	0.4	0.294698		1	1	1	24	23	47	47	0.5	0		The Spell Read P.A.T. (Phonological Auditory Training) program	0	0	0	0	0	0	0	1	1	1	0	1	1	0	0	0	0	0	0	0
Rashotte et al. (2001)	20030263	The effectiveness of a group reading instruction program with poor readers in multiple grades	2001	Learning Disability Quarterly	Canada	English	1	RCT	Individual	Reading	adjusted means	1.41	0.326029	1.41	0.326029	1.41	0.326029		1	1	1	24	23	47	47	0.5	0		The Spell Read P.A.T. (Phonological Auditory Training) program	0	0	0	0	0	0	0	1	1	1	0	1	1	0	0	0	0	0	0	0
Rashotte et al. (2001)	20030263	The effectiveness of a group reading instruction program with poor readers in multiple grades	2001	Learning Disability Quarterly	Canada	English	1	RCT	Individual	Reading	adjusted means	0.73	0.301354	0.73	0.301354	0.73	0.301354		1	1	1	24	23	47	47	0.5	0		The Spell Read P.A.T. (Phonological Auditory Training) program	0	0	0	0	0	0	0	1	1	1	0	1	1	0	0	0	0	0	0	0
Rashotte et al. (2001)	20030263	The effectiveness of a group reading instruction program with poor readers in multiple grades	2001	Learning Disability Quarterly	Canada	English	1	RCT	Individual	Reading	adjusted means	1.51	0.330759	1.51	0.330759	1.51	0.330759		1	1	1	24	23	47	47	0.5	0		The Spell Read P.A.T. (Phonological Auditory Training) program	0	0	0	0	0	0	0	1	1	1	0	1	1	0	0	0	0	0	0	0
Rashotte et al. (2001)	20030263	The effectiveness of a group reading instruction program with poor readers in multiple grades	2001	Learning Disability Quarterly	Canada	English	1	RCT	Individual	Reading	adjusted means	0.63	0.298944	0.63	0.298944	0.63	0.298944		1	1	1	24	23	47	47	0.5	0		The Spell Read P.A.T. (Phonological Auditory Training) program	0	0	0	0	0	0	0	1	1	1	0	1	1	0	0	0	0	0	0	0
Rashotte et al. (2001)	20030263	The effectiveness of a group reading instruction program with poor readers in multiple grades	2001	Learning Disability Quarterly	Canada	English	1	RCT	Individual	Reading	adjusted means	1.31	0.321561	1.31	0.321561	1.31	0.321561		1	1	1	24	23	47	47	0.5	0		The Spell Read P.A.T. (Phonological Auditory Training) program	0	0	0	0	0	0	0	1	1	1	0	1	1	0	0	0	0	0	0	0
Rashotte et al. (2001)	20030263	The effectiveness of a group reading instruction program with poor readers in multiple grades	2001	Learning Disability Quarterly	Canada	English	1	RCT	Individual	Reading	adjusted means	0.19	0.292453	0.19	0.292453	0.19	0.292453		1	1	1	24	23	47	47	0.5	0		The Spell Read P.A.T. (Phonological Auditory Training) program	0	0	0	0	0	0	0	1	1	1	0	1	1	0	0	0	0	0	0	0
Rashotte et al. (2001)	20030263	The effectiveness of a group reading instruction program with poor readers in multiple grades	2001	Learning Disability Quarterly	Canada	English	1	RCT	Individual	Reading	adjusted means	1.44	0.327421	1.44	0.327421	1.44	0.327421		1	1	1	24	23	47	47	0.5	0		The Spell Read P.A.T. (Phonological Auditory Training) program	0	0	0	0	0	0	0	1	1	1	0	1	1	0	0	0	0	0	0	0
Rashotte et al. (2001)	20030263	The effectiveness of a group reading instruction program with poor readers in multiple grades	2001	Learning Disability Quarterly	Canada	English	1	RCT	Individual	Reading	adjusted means	0.42	0.294994	0.42	0.294994	0.42	0.294994		1	1	1	24	23	47	47	0.5	0		The Spell Read P.A.T. (Phonological Auditory Training) program	0	0	0	0	0	0	0	1	1	1	0	1	1	0	0	0	0	0	0	0
Rashotte et al. (2001)	20030263	The effectiveness of a group reading instruction program with poor readers in multiple grades	2001	Learning Disability Quarterly	Canada	English	1	RCT	Individual	Reading	adjusted means	1.67	0.338842	1.67	0.338842	1.67	0.338842		1	1	1	24	23	47	47	0.5	0		The Spell Read P.A.T. (Phonological Auditory Training) program	0	0	0	0	0	0	0	1	1	1	0	1	1	0	0	0	0	0	0	0
Rashotte et al. (2001)	20030263	The effectiveness of a group reading instruction program with poor readers in multiple grades	2001	Learning Disability Quarterly	Canada	English	1	RCT	Individual	Reading	adjusted means	0.65	0.347008	0.65	0.347008	0.65	0.347008		1	1	1	17	18	35	47	2.5	0		The Spell Read P.A.T. (Phonological Auditory Training) program	0	0	0	0	0	0	0	1	1	1	0	1	1	0	0	0	0	0	0	0
Rashotte et al. (2001)	20030263	The effectiveness of a group reading instruction program with poor readers in multiple grades	2001	Learning Disability Quarterly	Canada	English	1	RCT	Individual	Reading	adjusted means	1.14	0.364616	1.14	0.364616	1.14	0.364616		1	1	1	17	18	35	47	2.5	0		The Spell Read P.A.T. (Phonological Auditory Training) program	0	0	0	0	0	0	0	1	1	1	0	1	1	0	0	0	0	0	0	0
Rashotte et al. (2001)	20030263	The effectiveness of a group reading instruction program with poor readers in multiple grades	2001	Learning Disability Quarterly	Canada	English	1	RCT	Individual	Reading	adjusted means	2.26	0.432833	2.26	0.432833	2.26	0.432833		1	1	1	17	18	35	47	2.5	0		The Spell Read P.A.T. (Phonological Auditory Training) program	0	0	0	0	0	0	0	1	1	1	0	1	1	0	0	0	0	0	0	0
Rashotte et al. (2001)	20030263	The effectiveness of a group reading instruction program with poor readers in multiple grades	2001	Learning Disability Quarterly	Canada	English	1	RCT	Individual	Reading	adjusted means	1.15	0.365064	1.15	0.365064	1.15	0.365064		1	1	1	17	18	35	47	2.5	0		The Spell Read P.A.T. (Phonological Auditory Training) program	0	0	0	0	0	0	0	1	1	1	0	1	1	0	0	0	0	0	0	0
Rashotte et al. (2001)	20030263	The effectiveness of a group reading instruction program with poor readers in multiple grades	2001	Learning Disability Quarterly	Canada	English	1	RCT	Individual	Reading	adjusted means	0.6	0.345719	0.6	0.345719	0.6	0.345719		1	1	1	17	18	35	47	2.5	0		The Spell Read P.A.T. (Phonological Auditory Training) program	0	0	0	0	0	0	0	1	1	1	0	1	1	0	0	0	0	0	0	0
Rashotte et al. (2001)	20030263	The effectiveness of a group reading instruction program with poor readers in multiple grades	2001	Learning Disability Quarterly	Canada	English	1	RCT	Individual	Reading	adjusted means	0.23	0.339315	0.23	0.339315	0.23	0.339315		1	1	1	17	18	35	47	2.5	0		The Spell Read P.A.T. (Phonological Auditory Training) program	0	0	0	0	0	0	0	1	1	1	0	1	1	0	0	0	0	0	0	0
Rashotte et al. (2001)	20030263	The effectiveness of a group reading instruction program with poor readers in multiple grades	2001	Learning Disability Quarterly	Canada	English	1	RCT	Individual	Reading	adjusted means	1.91	0.408038	1.91	0.408038	1.91	0.408038		1	1	1	17	18	35	47	2.5	0		The Spell Read P.A.T. (Phonological Auditory Training) program	0	0	0	0	0	0	0	1	1	1	0	1	1	0	0	0	0	0	0	0
Rashotte et al. (2001)	20030263	The effectiveness of a group reading instruction program with poor readers in multiple grades	2001	Learning Disability Quarterly	Canada	English	1	RCT	Individual	Reading	adjusted means	0.22	0.33922	0.22	0.33922	0.22	0.33922		1	1	1	17	18	35	47	2.5	0		The Spell Read P.A.T. (Phonological Auditory Training) program	0	0	0	0	0	0	0	1	1	1	0	1	1	0	0	0	0	0	0	0
Rashotte et al. (2001)	20030263	The effectiveness of a group reading instruction program with poor readers in multiple grades	2001	Learning Disability Quarterly	Canada	English	1	RCT	Individual	Reading	adjusted means	0.86	0.353475	0.86	0.353475	0.86	0.353475		1	1	1	17	18	35	47	2.5	0		The Spell Read P.A.T. (Phonological Auditory Training) program	0	0	0	0	0	0	0	1	1	1	0	1	1	0	0	0	0	0	0	0
Rashotte et al. (2001)	20030263	The effectiveness of a group reading instruction program with poor readers in multiple grades	2001	Learning Disability Quarterly	Canada	English	1	RCT	Individual	Reading	adjusted means	0.57	0.344993	0.57	0.344993	0.57	0.344993		1	1	1	17	18	35	47	2.5	0		The Spell Read P.A.T. (Phonological Auditory Training) program	0	0	0	0	0	0	0	1	1	1	0	1	1	0	0	0	0	0	0	0
Rashotte et al. (2001)	20030263	The effectiveness of a group reading instruction program with poor readers in multiple grades	2001	Learning Disability Quarterly	Canada	English	1	RCT	Individual	Reading	adjusted means	1.81	0.401473	1.81	0.401473	1.81	0.401473		1	1	1	17	18	35	47	2.5	0		The Spell Read P.A.T. (Phonological Auditory Training) program	0	0	0	0	0	0	0	1	1	1	0	1	1	0	0	0	0	0	0	0
Rashotte et al. (2001)	20030263	The effectiveness of a group reading instruction program with poor readers in multiple grades	2001	Learning Disability Quarterly	Canada	English	1	RCT	Individual	Reading	adjusted means	1.8	0.412813	1.8	0.412813	1.8	0.412813		1	1	1	17	16	33	47	4.5	0		The Spell Read P.A.T. (Phonological Auditory Training) program	0	0	0	0	0	0	0	1	1	1	0	1	1	0	0	0	0	0	0	0
Rashotte et al. (2001)	20030263	The effectiveness of a group reading instruction program with poor readers in multiple grades	2001	Learning Disability Quarterly	Canada	English	1	RCT	Individual	Reading	adjusted means	0.51	0.353927	0.51	0.353927	0.51	0.353927		1	1	1	17	16	33	47	4.5	0		The Spell Read P.A.T. (Phonological Auditory Training) program	0	0	0	0	0	0	0	1	1	1	0	1	1	0	0	0	0	0	0	0
Rashotte et al. (2001)	20030263	The effectiveness of a group reading instruction program with poor readers in multiple grades	2001	Learning Disability Quarterly	Canada	English	1	RCT	Individual	Reading	adjusted means	2.38	0.455135	2.38	0.455135	2.38	0.455135		1	1	1	17	16	33	47	4.5	0		The Spell Read P.A.T. (Phonological Auditory Training) program	0	0	0	0	0	0	0	1	1	1	0	1	1	0	0	0	0	0	0	0
Rashotte et al. (2001)	20030263	The effectiveness of a group reading instruction program with poor readers in multiple grades	2001	Learning Disability Quarterly	Canada	English	1	RCT	Individual	Reading	adjusted means	0.38	0.351442	0.38	0.351442	0.38	0.351442		1	1	1	17	16	33	47	4.5	0		The Spell Read P.A.T. (Phonological Auditory Training) program	0	0	0	0	0	0	0	1	1	1	0	1	1	0	0	0	0	0	0	0
Rashotte et al. (2001)	20030263	The effectiveness of a group reading instruction program with poor readers in multiple grades	2001	Learning Disability Quarterly	Canada	English	1	RCT	Individual	Reading	adjusted means	0.64	0.357113	0.64	0.357113	0.64	0.357113		1	1	1	17	16	33	47	4.5	0		The Spell Read P.A.T. (Phonological Auditory Training) program	0	0	0	0	0	0	0	1	1	1	0	1	1	0	0	0	0	0	0	0
Rashotte et al. (2001)	20030263	The effectiveness of a group reading instruction program with poor readers in multiple grades	2001	Learning Disability Quarterly	Canada	English	1	RCT	Individual	Reading	adjusted means	0.92	0.366262	0.92	0.366262	0.92	0.366262		1	1	1	17	16	33	47	4.5	0		The Spell Read P.A.T. (Phonological Auditory Training) program	0	0	0	0	0	0	0	1	1	1	0	1	1	0	0	0	0	0	0	0
Rashotte et al. (2001)	20030263	The effectiveness of a group reading instruction program with poor readers in multiple grades	2001	Learning Disability Quarterly	Canada	English	1	RCT	Individual	Reading	adjusted means	0.88	0.36477	0.88	0.36477	0.88	0.36477		1	1	1	17	16	33	47	4.5	0		The Spell Read P.A.T. (Phonological Auditory Training) program	0	0	0	0	0	0	0	1	1	1	0	1	1	0	0	0	0	0	0	0
Rashotte et al. (2001)	20030263	The effectiveness of a group reading instruction program with poor readers in multiple grades	2001	Learning Disability Quarterly	Canada	English	1	RCT	Individual	Reading	adjusted means	-0.22	0.349366	-0.22	0.349366	-0.22	0.349366		1	1	1	17	16	33	47	4.5	0		The Spell Read P.A.T. (Phonological Auditory Training) program	0	0	0	0	0	0	0	1	1	1	0	1	1	0	0	0	0	0	0	0
Rashotte et al. (2001)	20030263	The effectiveness of a group reading instruction program with poor readers in multiple grades	2001	Learning Disability Quarterly	Canada	English	1	RCT	Individual	Reading	adjusted means	0.43	0.352314	0.43	0.352314	0.43	0.352314		1	1	1	17	16	33	47	4.5	0		The Spell Read P.A.T. (Phonological Auditory Training) program	0	0	0	0	0	0	0	1	1	1	0	1	1	0	0	0	0	0	0	0
Rashotte et al. (2001)	20030263	The effectiveness of a group reading instruction program with poor readers in multiple grades	2001	Learning Disability Quarterly	Canada	English	1	RCT	Individual	Reading	adjusted means	0.64	0.357113	0.64	0.357113	0.64	0.357113		1	1	1	17	16	33	47	4.5	0		The Spell Read P.A.T. (Phonological Auditory Training) program	0	0	0	0	0	0	0	1	1	1	0	1	1	0	0	0	0	0	0	0
Rashotte et al. (2001)	20030263	The effectiveness of a group reading instruction program with poor readers in multiple grades	2001	Learning Disability Quarterly	Canada	English	1	RCT	Individual	Reading	adjusted means	2.2	0.441199	2.2	0.441199	2.2	0.441199		1	1	1	17	16	33	47	4.5	0		The Spell Read P.A.T. (Phonological Auditory Training) program	0	0	0	0	0	0	0	1	1	1	0	1	1	0	0	0	0	0	0	0
Rehmann (2005)	27899814	The effect of Earobics Step 1, software on student acquisition of phonological awareness skills	2005	Dissertation	USA	English	0	RCT	Individual	Reading	raw means	-0.479216	0.344111	-0.479216	0.344111	-0.479216	0.344111	7	1	1	1	16	19	35	43	1	50	58	EAROBICS Step 1	1	0	0	0	0	0	1	0	0	1	0	0	0	0	0	0	0	0	0	0
Rehmann (2005)	27899814	The effect of Earobics Step 1, software on student acquisition of phonological awareness skills	2005	Dissertation	USA	English	0	RCT	Individual	Reading	raw means	-0.310913	0.341339	-0.310913	0.341339	-0.310913	0.341339	7	1	1	1	16	19	35	43	1	50	58	EAROBICS Step 1	1	0	0	0	0	0	1	0	0	1	0	0	0	0	0	0	0	0	0	0
Rehmann (2005)	27899814	The effect of Earobics Step 1, software on student acquisition of phonological awareness skills	2005	Dissertation	USA	English	0	RCT	Individual	Reading	raw means	0.124722	0.339638	0.124722	0.339638	0.124722	0.339638	7	1	1	1	16	19	35	43	1	50	58	EAROBICS Step 1	1	0	0	0	0	0	1	0	0	1	0	0	0	0	0	0	0	0	0	0
Rehmann (2005)	27899814	The effect of Earobics Step 1, software on student acquisition of phonological awareness skills	2005	Dissertation	USA	English	0	RCT	Individual	Reading	raw means	0.236508	0.367234	0.236508	0.367234	0.236508	0.367234	7	1	1	1	14	16	30	43	0	50	58	EAROBICS Step 1	1	0	0	0	0	0	1	0	0	1	0	0	0	0	0	0	0	0	0	0
Rehmann (2005)	27899814	The effect of Earobics Step 1, software on student acquisition of phonological awareness skills	2005	Dissertation	USA	English	0	RCT	Individual	Reading	raw means	0.33464	0.363398	0.33464	0.363398	0.33464	0.363398	7	1	1	1	14	17	31	43	0	50	58	EAROBICS Step 1	1	0	0	0	0	0	1	0	0	1	0	0	0	0	0	0	0	0	0	0
Rehmann (2005)	27899814	The effect of Earobics Step 1, software on student acquisition of phonological awareness skills	2005	Dissertation	USA	English	0	RCT	Individual	Reading	raw means	0.249285	0.362291	0.249285	0.362291	0.249285	0.362291	7	1	1	1	14	17	31	43	0	50	58	EAROBICS Step 1	1	0	0	0	0	0	1	0	0	1	0	0	0	0	0	0	0	0	0	0
Rehmann (2005)	27899814	The effect of Earobics Step 1, software on student acquisition of phonological awareness skills	2005	Dissertation	USA	English	0	RCT	Individual	Reading	raw means	0.211775	0.361905	0.211775	0.361905	0.211775	0.361905	7	1	1	1	14	17	31	43	0	50	58	EAROBICS Step 1	1	0	0	0	0	0	1	0	0	1	0	0	0	0	0	0	0	0	0	0
Ritchey et al. (2017)	36364109	Effects of an informational text reading comprehension intervention for fifth-grade students.	2017	Learning Disability Quarterly	USA	English	1	RCT	Individual	Reading	raw means	0.153732	0.295319	0.153732	0.295319	0.153732	0.295319		4	1	1	23	23	46	52.2	5	34.7		No name	0	0	0	0	0	1	0	1	1	0	0	1	0	1	0	0	0	0	0	0
Ritchey et al. (2017)	36364109	Effects of an informational text reading comprehension intervention for fifth-grade students.	2017	Learning Disability Quarterly	USA	English	1	RCT	Individual	Reading	raw means	0.257299	0.296102	0.257299	0.296102	0.257299	0.296102		4	1	1	23	23	46	52.2	5	34.7		No name	0	0	0	0	0	1	0	1	1	0	0	1	0	1	0	0	0	0	0	0
Rouse & Krueger (2004)	27899815	Putting computerized instruction to the test: A randomized evaluation of a “scientifically based” reading program.	2004	Economics of Education Review	USA	English	1	RCT	Indivivdual	Reading	raw means	0.0774337	0.093991	0.0774337	0.093991	0.0774337	0.093991		4	1	1	237	217	454	49	4.34	91		Fast ForWord	1	0	0	0	0	0	0	0	1	1	1	1	1	1	0	0	0	0	0	0
Rutt (2014)	26394584	Catch Up Numeracy - Evaluation report and executive summary	2014	Report	UK	English	0	RCT	Individual	Math	regression adjusted	0.21	0.136457	0.21	0.136457	0.21	0.136457		54		3	108	108	216	50	3		36	Catch Up® Numeracy; No name [use Time equivalent]	0	0	0	0	0	0	0	1	0	0	0	0	0	0	0	0	0	0	1	0
Rutt (2014)	26394584	Catch Up Numeracy - Evaluation report and executive summary	2014	Report	UK	English	0	RCT	Individual	Math	regression adjusted	0.27	0.138697	0.27	0.138697	0.27	0.138697		54		3	102	108	210	60.9	3		31.3	Catch Up® Numeracy; No name [use Time equivalent]	0	0	0	0	0	0	0	1	0	0	0	0	0	0	0	0	0	1	1	0
Ryder et al. (2008)	36531289	Explicit instruction in phonemic awareness and phonemically based decoding skills as an intervention strategy for struggling readers in whole language classrooms	2008	Reading and Writing	New Zealand	English	1	RCT	Individual	Reading	raw means	0.929028	0.429707	0.929028	0.429707	0.929028	0.429707		1	1	1	12	12	24		1.5	25		No name	0	0	0	0	0	0	0	1	0	1	0	0	0	0	0	0	0	0	0	0
Ryder et al. (2008)	36531289	Explicit instruction in phonemic awareness and phonemically based decoding skills as an intervention strategy for struggling readers in whole language classrooms	2008	Reading and Writing	New Zealand	English	1	RCT	Individual	Reading	raw means	0.70849	0.420861	0.70849	0.420861	0.70849	0.420861		1	1	1	12	12	24		1.5	25		No name	0	0	0	0	0	0	0	1	0	1	0	0	0	0	0	0	0	0	0	0
Ryder et al. (2008)	36531289	Explicit instruction in phonemic awareness and phonemically based decoding skills as an intervention strategy for struggling readers in whole language classrooms	2008	Reading and Writing	New Zealand	English	1	RCT	Individual	Reading	raw means	1.06452	0.436205	1.06452	0.436205	1.06452	0.436205		1	1	1	12	12	24		1.5	25		No name	0	0	0	0	0	0	0	1	0	1	0	0	0	0	0	0	0	0	0	0
Ryder et al. (2008)	36531289	Explicit instruction in phonemic awareness and phonemically based decoding skills as an intervention strategy for struggling readers in whole language classrooms	2008	Reading and Writing	New Zealand	English	1	RCT	Individual	Reading	raw means	1.82002	0.485465	1.82002	0.485465	1.82002	0.485465		1	1	1	12	12	24		1.5	25		No name	0	0	0	0	0	0	0	1	0	1	0	0	0	0	0	0	0	0	0	0
Ryder et al. (2008)	36531289	Explicit instruction in phonemic awareness and phonemically based decoding skills as an intervention strategy for struggling readers in whole language classrooms	2008	Reading and Writing	New Zealand	English	1	RCT	Individual	Reading	raw means	0.869657	0.42711	0.869657	0.42711	0.869657	0.42711		1	1	1	12	12	24		1.5	25		No name	0	0	0	0	0	0	0	1	0	1	0	0	0	0	0	0	0	0	0	0
Ryder et al. (2008)	36531289	Explicit instruction in phonemic awareness and phonemically based decoding skills as an intervention strategy for struggling readers in whole language classrooms	2008	Reading and Writing	New Zealand	English	1	RCT	Individual	Reading	raw means	5.19205	0.853392	5.19205	0.853392	5.19205	0.853392		1	1	1	12	12	24		1.5	25		No name	0	0	0	0	0	0	0	1	0	1	0	0	0	0	0	0	0	0	0	0
Ryder et al. (2008)	36531289	Explicit instruction in phonemic awareness and phonemically based decoding skills as an intervention strategy for struggling readers in whole language classrooms	2008	Reading and Writing	New Zealand	English	1	RCT	Individual	Reading	raw means	1.8746	0.489773	1.8746	0.489773	1.8746	0.489773		1	1	1	12	12	24		1.5	25		No name	0	0	0	0	0	0	0	1	0	1	0	0	0	0	0	0	0	0	0	0
Ryder et al. (2008)	36531289	Explicit instruction in phonemic awareness and phonemically based decoding skills as an intervention strategy for struggling readers in whole language classrooms	2008	Reading and Writing	New Zealand	English	1	RCT	Individual	Reading	raw means	0.757716	0.462983	0.757716	0.462983	0.757716	0.462983		1	1	1	10	10	20		1.5	25		No name	0	0	0	0	0	0	0	1	0	1	0	0	0	0	0	0	0	0	0	0
Ryder et al. (2008)	36531289	Explicit instruction in phonemic awareness and phonemically based decoding skills as an intervention strategy for struggling readers in whole language classrooms	2008	Reading and Writing	New Zealand	English	1	RCT	Individual	Reading	raw means	0.828088	0.465986	0.828088	0.465986	0.828088	0.465986		1	1	1	10	10	20		1.5	25		No name	0	0	0	0	0	0	0	1	0	1	0	0	0	0	0	0	0	0	0	0
Saenz (2002)	19771210	Peer-assisted learning strategies for limited English proficient students with learning disabilities	2002	Dissertation	USA	English	0	RCT	Classroom	Reading	raw means	-0.131397	0.349977	-0.130727	0.376495	-0.129152	0.432085	12		1	1	15	18	33	33	4.13	24.1	100	Peer-Assisted Learning Strategies (PALS)	0	0	0	0	0	1	0	0	1	0	1	1	0	0	0	0	0	0	0	0
Saenz (2002)	19771210	Peer-assisted learning strategies for limited English proficient students with learning disabilities	2002	Dissertation	USA	English	0	RCT	Classroom	Reading	raw means	0.256672	0.351028	0.255364	0.377528	0.252287	0.43309	12		1	1	15	18	33	33	4.13	24.1	100	Peer-Assisted Learning Strategies (PALS)	0	0	0	0	0	1	0	0	1	0	1	1	0	0	0	0	0	0	0	0
Saenz (2002)	19771210	Peer-assisted learning strategies for limited English proficient students with learning disabilities	2002	Dissertation	USA	English	0	RCT	Classroom	Reading	raw means	-0.124068	0.349936	-0.123436	0.376456	-0.121949	0.432046	12		1	1	15	18	33	33	4.13	24.1	100	Peer-Assisted Learning Strategies (PALS)	0	0	0	0	0	1	0	0	1	0	1	1	0	0	0	0	0	0	0	0
Saenz (2002)	19771210	Peer-assisted learning strategies for limited English proficient students with learning disabilities	2002	Dissertation	USA	English	0	RCT	Classroom	Reading	raw means	0.311836	0.449923	0.310794	0.463336	0.308351	0.49274	12		1	1	10	10	20	50	4.3	17.25	100	Peer-Assisted Learning Strategies (PALS)	0	0	0	0	0	1	0	0	1	0	1	1	0	0	0	0	0	0	0	0
Saenz (2002)	19771210	Peer-assisted learning strategies for limited English proficient students with learning disabilities	2002	Dissertation	USA	English	0	RCT	Classroom	Reading	raw means	0.698416	0.460646	0.696084	0.47481	0.690612	0.503994	12		1	1	10	10	20	50	4.3	17.25	100	Peer-Assisted Learning Strategies (PALS)	0	0	0	0	0	1	0	0	1	0	1	1	0	0	0	0	0	0	0	0
Saenz (2002)	19771210	Peer-assisted learning strategies for limited English proficient students with learning disabilities	2002	Dissertation	USA	English	0	RCT	Classroom	Reading	raw means	0.285853	0.449492	0.284898	0.462874	0.282659	0.492287	12		1	1	10	10	20	50	4.3	17.25	100	Peer-Assisted Learning Strategies (PALS)	0	0	0	0	0	1	0	0	1	0	1	1	0	0	0	0	0	0	0	0
Santa & Høien (1999)	30740715	An Assessment of Early Steps: A Program for Early Intervention of Reading Problems	1999	Reading Research Quarterly	USA	English	1	QES	School	Reading	adjusted means	0.991539	0.331777	0.970143	0.437968	0.918281	0.622171		4	1	1	19	22	41	39	1	0		Early Steps	0	0	0	0	0	0	0	1	0	1	0	1	1	0	0	0	0	0	0	0
Santa & Høien (1999)	30740715	An Assessment of Early Steps: A Program for Early Intervention of Reading Problems	1999	Reading Research Quarterly	USA	English	1	QES	School	Reading	adjusted means	1.22578	0.341189	1.19933	0.44519	1.13521	0.629272		4	1	1	19	22	41	39	1	0		Early Steps	0	0	0	0	0	0	0	1	0	1	0	1	1	0	0	0	0	0	0	0
Santa & Høien (1999)	30740715	An Assessment of Early Steps: A Program for Early Intervention of Reading Problems	1999	Reading Research Quarterly	USA	English	1	QES	School	Reading	adjusted means	0.610379	0.320358	0.597207	0.429323	0.565282	0.613718		4	1	1	19	22	41	39	1	0		Early Steps	0	0	0	0	0	0	0	1	0	1	0	1	1	0	0	0	0	0	0	0
Schwartz (2005)	25913835	Literacy Learning of At-Risk First-Grade Students in the Reading Recovery Early Intervention	2005	Journal of Educational Psychology	USA	English	1	RCT	Individual	Reading	raw means	0.140271	0.232781	0.140271	0.232781	0.140271	0.232781		37		14	37	37	74	49	1	59	58.5	Reading Recovery	0	0	0	0	0	0	0	1	0	0	0	1	0	0	0	0	0	0	0	0
Schwartz (2005)	25913835	Literacy Learning of At-Risk First-Grade Students in the Reading Recovery Early Intervention	2005	Journal of Educational Psychology	USA	English	1	RCT	Individual	Reading	raw means	0.933985	0.244843	0.933985	0.244843	0.933985	0.244843		37		14	37	37	74	49	1	59	58.5	Reading Recovery	0	0	0	0	0	0	0	1	0	0	0	1	0	0	0	0	0	0	0	0
Schwartz (2005)	25913835	Literacy Learning of At-Risk First-Grade Students in the Reading Recovery Early Intervention	2005	Journal of Educational Psychology	USA	English	1	RCT	Individual	Reading	raw means	0.414564	0.234979	0.414564	0.234979	0.414564	0.234979		37		14	37	37	74	49	1	59	58.5	Reading Recovery	0	0	0	0	0	0	0	1	0	0	0	1	0	0	0	0	0	0	0	0
Schwartz (2005)	25913835	Literacy Learning of At-Risk First-Grade Students in the Reading Recovery Early Intervention	2005	Journal of Educational Psychology	USA	English	1	RCT	Individual	Reading	raw means	0.463669	0.235599	0.463669	0.235599	0.463669	0.235599		37		14	37	37	74	49	1	59	58.5	Reading Recovery	0	0	0	0	0	0	0	1	0	0	0	1	0	0	0	0	0	0	0	0
Scientific Learning Cooperation (2005)	27899819	Improved early reading skills by students in three districts who used Fast ForWord® to Reading 1	2005	Report	USA	English	0	RCT	Individual	Reading	raw means	0.274695	0.143166	0.274695	0.143166	0.274695	0.143166		3	3	3	98	99	197		1.5			Fast ForWord to Reading 1	1	0	0	0	0	0	0	0	1	1	0	1	1	1	0	0	0	0	0	0
Scientific Learning Cooperation (2005)	27899819	Improved early reading skills by students in three districts who used Fast ForWord® to Reading 1	2005	Report	USA	English	0	RCT	Individual	Reading	raw means	0.354105	0.143608	0.354105	0.143608	0.354105	0.143608		3	3	3	98	99	197		1.5			Fast ForWord to Reading 1	1	0	0	0	0	0	0	0	1	1	0	1	1	1	0	0	0	0	0	0
Simmons et al. (2010)	30740721	A comparison of multiple-strategy methods: effects on fourth-grade students' general and content-specific reading comprehension and vocabulary development	2010	Journal of Research on Educational Effectiveness	USA	English	1	RCT	School	Reading	raw means	0.38466	0.10523	0.382425	0.186548	0.377159	0.300731	48	15	2	1	220.32	157.76	378.08		4	86		No name	0	0	0	0	0	1	0	0	1	0	0	0	0	0	0	0	0	0	0	0
Simmons et al. (2010)	30740721	A comparison of multiple-strategy methods: effects on fourth-grade students' general and content-specific reading comprehension and vocabulary development	2010	Journal of Research on Educational Effectiveness	USA	English	1	RCT	School	Reading	raw means	0.271538	0.104762	0.269961	0.186244	0.266244	0.300253	48	15	2	1	220.32	157.76	378.08		4	86		No name	0	0	0	0	0	1	0	0	1	0	0	0	0	0	0	0	0	0	0	0
Simmons et al. (2010)	30740721	A comparison of multiple-strategy methods: effects on fourth-grade students' general and content-specific reading comprehension and vocabulary development	2010	Journal of Research on Educational Effectiveness	USA	English	1	RCT	School	Reading	raw means	0.357289	0.103156	0.35521	0.186618	0.350309	0.302484	48	15	2	1	241.4	157.76	399.16		4	82		No name	0	0	0	0	0	1	0	0	0	0	0	0	0	1	0	0	0	0	0	0
Simmons et al. (2010)	30740721	A comparison of multiple-strategy methods: effects on fourth-grade students' general and content-specific reading comprehension and vocabulary development	2010	Journal of Research on Educational Effectiveness	USA	English	1	RCT	School	Reading	raw means	0.263446	0.102802	0.261912	0.18639	0.258299	0.302118	48	15	2	1	241.4	157.76	399.16		4	82		No name	0	0	0	0	0	1	0	0	0	0	0	0	0	1	0	0	0	0	0	0
Slavin et al. (1984a)	20032669	Effects of cooperative learning and individualized instruction on mainstreamed students.	1984	Exceptional Children	USA	English	1	RCT	School	Math	raw means	-0.00800988	0.229735	-0.00789541	0.32893	-0.00762162	0.48734	18	6	1	1	36	40	76		4			Team-Assisted Individualization (TAl) + Individualized instruction (II).	0	0	0	1	0	0	0	1	0	0	0	0	0	0	0	0	0	1	0	0
Slavin et al. (1984a)	20032669	Effects of cooperative learning and individualized instruction on mainstreamed students.	1984	Exceptional Children	USA	English	1	RCT	School	Math	raw means	0.139302	0.265727	0.137338	0.360275	0.132642	0.517662	18	6	1	1	22	40	62		4			Team-Assisted Individualization (TAl) + Individualized instruction (II).	0	0	0	1	0	1	0	1	0	0	0	0	0	0	0	0	0	1	0	0
Slavin et al. (1984b)	25913832	Effects of Team Assisted Individualization on the Mathematics Achievement of Academically Handicapped and Nonhandicapped Students	1984	Journal of Educational Psychology	USA	English	1	QES	School	Math	raw means	0.548102	0.193965	0.542241	0.283108	0.528312	0.424651	59	8	1		63	49	112		4			Team Assisted Individualization (TAI)	0	0	1	1	0	1	0	0	0	0	0	0	0	0	0	0	0	1	0	0
Slavin et al. (1984b)	25913832	Effects of Team Assisted Individualization on the Mathematics Achievement of Academically Handicapped and Nonhandicapped Students	1984	Journal of Educational Psychology	USA	English	1	QES	School	Math	raw means	0.392327	0.193304	0.388136	0.281925	0.378177	0.422179	59	8	1		60	50	110		4			Team Assisted Individualization (TAI)	0	0	1	1	0	1	0	0	0	0	0	0	0	0	0	0	0	1	0	0
Slavin et al. (2009)	25537901	The Reading Edge: a randomized evaluation of a middle school cooperative reading program	2009	Effective Education	USA	English	1	RCT	Individual	Reading	adjusted means	0.0732382	0.0712987	0.0732382	0.0712987	0.0732382	0.0712987		2	2	2	405	383	788		6	7.93	60	The Reading Edge	0	0	0	0	0	1	1	0	0	0	0	1	0	0	0	0	0	0	0	0
Slavin et al. (2009)	25537901	The Reading Edge: a randomized evaluation of a middle school cooperative reading program	2009	Effective Education	USA	English	1	RCT	Individual	Reading	adjusted means	0.109606	0.0713283	0.109606	0.0713283	0.109606	0.0713283		2	2	2	405	383	788		6	7.93	60	The Reading Edge	0	0	0	0	0	1	1	0	0	0	0	1	0	0	0	0	0	0	0	0
Smith et al. (2013)	36531288	Evaluating Math Recovery: Assessing the Causal Impact of a Diagnostic Tutoring Program on Student Achievement	2013	American Education Research Journal	USA	English	1	RCT	Individual	Math	regression adjusted	0	0.114587	0	0.114587	0	0.114587		20	5	2	124.946	195.054	320	54.85	1		64.05	Mathematics Recovery	0	1	0	0	0	0	0	1	0	0	0	0	0	0	0	0	0	1	1	1
Smith et al. (2013)	36531288	Evaluating Math Recovery: Assessing the Causal Impact of a Diagnostic Tutoring Program on Student Achievement	2013	American Education Research Journal	USA	English	1	RCT	Individual	Math	regression adjusted	0.09	0.114643	0.09	0.114643	0.09	0.114643		20	5	2	124.946	195.054	320	54.85	1		64.05	Mathematics Recovery	0	1	0	0	0	0	0	1	0	0	0	0	0	0	0	0	0	1	1	1
Smith et al. (2013)	36531288	Evaluating Math Recovery: Assessing the Causal Impact of a Diagnostic Tutoring Program on Student Achievement	2013	American Education Research Journal	USA	English	1	RCT	Individual	Math	regression adjusted	0.06	0.114612	0.06	0.114612	0.06	0.114612		20	5	2	124.946	195.054	320	54.85	1		64.05	Mathematics Recovery	0	1	0	0	0	0	0	1	0	0	0	0	0	0	0	0	0	1	1	1
Smith et al. (2013)	36531288	Evaluating Math Recovery: Assessing the Causal Impact of a Diagnostic Tutoring Program on Student Achievement	2013	American Education Research Journal	USA	English	1	RCT	Individual	Math	regression adjusted	0.28	0.0739737	0.28	0.0739737	0.28	0.0739737		20	5	2	302.603	472.397	775	54.85	1		64.05	Mathematics Recovery	0	1	0	0	0	0	0	1	0	0	0	0	0	0	0	0	0	1	1	1
Smith et al. (2013)	36531288	Evaluating Math Recovery: Assessing the Causal Impact of a Diagnostic Tutoring Program on Student Achievement	2013	American Education Research Journal	USA	English	1	RCT	Individual	Math	regression adjusted	0.15	0.0737295	0.15	0.0737295	0.15	0.0737295		20	5	2	302.603	472.397	775	54.85	1		64.05	Mathematics Recovery	0	1	0	0	0	0	0	1	0	0	0	0	0	0	0	0	0	1	1	1
Smith et al. (2013)	36531288	Evaluating Math Recovery: Assessing the Causal Impact of a Diagnostic Tutoring Program on Student Achievement	2013	American Education Research Journal	USA	English	1	RCT	Individual	Math	regression adjusted	0.24	0.0738829	0.24	0.0738829	0.24	0.0738829		20	5	2	302.603	472.397	775	54.85	1		64.05	Mathematics Recovery	0	1	0	0	0	0	0	1	0	0	0	0	0	0	0	0	0	1	1	1
Smith et al. (2016)	32611604	Examining the efficacy of a multitiered intervention for at-risk readers in grade 1	2016	The Elementary School Journal	USA	English	1	RCT	School	Reading	raw means	0.173136	0.0735826	0.172802	0.114583	0.172019	0.176495	142	44	6	2	355	388	743		1	24.1	48.6	Enhanced Core Reading Instruction (ECRI)	0	1	0	0	0	0	0	1	1	1	1	1	0	1	0	0	0	0	0	0
Smith et al. (2016)	32611604	Examining the efficacy of a multitiered intervention for at-risk readers in grade 1	2016	The Elementary School Journal	USA	English	1	RCT	School	Reading	raw means	0.0690073	0.0734672	0.068874	0.1145	0.068562	0.176381	142	44	6	2	355	388	743		1	24.1	48.6	Enhanced Core Reading Instruction (ECRI)	0	1	0	0	0	0	0	1	1	1	1	1	0	1	0	0	0	0	0	0
Smith et al. (2016)	32611604	Examining the efficacy of a multitiered intervention for at-risk readers in grade 1	2016	The Elementary School Journal	USA	English	1	RCT	School	Reading	raw means	0.00520526	0.073113	0.0051952	0.114254	0.00517166	0.176183	142	44	6	2	363	386	749		1	24.1	48.6	Enhanced Core Reading Instruction (ECRI)	0	1	0	0	0	0	0	1	1	1	1	1	0	1	0	0	0	0	0	0
Smith et al. (2016)	32611604	Examining the efficacy of a multitiered intervention for at-risk readers in grade 1	2016	The Elementary School Journal	USA	English	1	RCT	School	Reading	raw means	0.187949	0.0732802	0.187586	0.114379	0.186736	0.176357	142	44	6	2	362	387	749		1	24.1	48.6	Enhanced Core Reading Instruction (ECRI)	0	1	0	0	0	0	0	1	1	1	1	1	0	1	0	0	0	0	0	0
Smith et al. (2016)	32611604	Examining the efficacy of a multitiered intervention for at-risk readers in grade 1	2016	The Elementary School Journal	USA	English	1	RCT	School	Reading	raw means	0.223453	0.0743807	0.223022	0.115066	0.222013	0.176799	142	44	6	2	348	381	729		1	24.1	48.6	Enhanced Core Reading Instruction (ECRI)	0	1	0	0	0	0	0	1	1	1	1	1	0	1	0	0	0	0	0	0
Smith et al. (2016)	32611604	Examining the efficacy of a multitiered intervention for at-risk readers in grade 1	2016	The Elementary School Journal	USA	English	1	RCT	School	Reading	raw means	0.156867	0.0742638	0.156564	0.114982	0.155856	0.176684	142	44	6	2	348	381	729		1	24.1	48.6	Enhanced Core Reading Instruction (ECRI)	0	1	0	0	0	0	0	1	1	1	1	1	0	1	0	0	0	0	0	0
Solari et al. (2018)	37767655	Examining the Effects and Feasibility of a Teacher-Implemented Tier 1 and Tier 2 Intervention in Word Reading, Fluency, and Comprehension	2018	Journal of Research on Educational Effectiveness	USA	English	1	RCT	Classroom	Reading	regression adjusted	0.280952	0.217237	0.280007	0.247048	0.277788	0.305617	21	8	1	1	55	35	90	43	1	92	90	RR	0	1	0	0	0	0	1	1	1	1	1	1	1	0	0	0	0	0	0	0
Solari et al. (2018)	37767655	Examining the Effects and Feasibility of a Teacher-Implemented Tier 1 and Tier 2 Intervention in Word Reading, Fluency, and Comprehension	2018	Journal of Research on Educational Effectiveness	USA	English	1	RCT	Classroom	Reading	regression adjusted	0.44596	0.218765	0.444459	0.248439	0.440936	0.307013	21	8	1	1	55	35	90	43	1	92	90	RR	0	1	0	0	0	0	1	1	1	1	1	1	1	0	0	0	0	0	0	0
Solari et al. (2018)	37767655	Examining the Effects and Feasibility of a Teacher-Implemented Tier 1 and Tier 2 Intervention in Word Reading, Fluency, and Comprehension	2018	Journal of Research on Educational Effectiveness	USA	English	1	RCT	Classroom	Reading	regression adjusted	0.037901	0.216243	0.0377735	0.246144	0.0374741	0.304711	21	8	1	1	55	35	90	43	1	92	90	RR	0	1	0	0	0	0	1	1	1	1	1	1	1	0	0	0	0	0	0	0
Solari et al. (2018)	37767655	Examining the Effects and Feasibility of a Teacher-Implemented Tier 1 and Tier 2 Intervention in Word Reading, Fluency, and Comprehension	2018	Journal of Research on Educational Effectiveness	USA	English	1	RCT	Classroom	Reading	regression adjusted	0.570705	0.220369	0.568783	0.249902	0.564276	0.308483	21	8	1	1	55	35	90	43	1	92	90	RR	0	1	0	0	0	0	1	1	1	1	1	1	1	0	0	0	0	0	0	0
Solari et al. (2018)	37767655	Examining the Effects and Feasibility of a Teacher-Implemented Tier 1 and Tier 2 Intervention in Word Reading, Fluency, and Comprehension	2018	Journal of Research on Educational Effectiveness	USA	English	1	RCT	Classroom	Reading	regression adjusted	0.399043	0.218261	0.3977	0.24798	0.394548	0.306552	21	8	1	1	55	35	90	43	1	92	90	RR	0	1	0	0	0	0	1	1	1	1	1	1	1	0	0	0	0	0	0	0
Solari et al. (2018)	37767655	Examining the Effects and Feasibility of a Teacher-Implemented Tier 1 and Tier 2 Intervention in Word Reading, Fluency, and Comprehension	2018	Journal of Research on Educational Effectiveness	USA	English	1	RCT	Classroom	Reading	regression adjusted	0.197629	0.216726	0.196964	0.246583	0.195403	0.305151	21	8	1	1	55	35	90	43	1	92	90	RR	0	1	0	0	0	0	1	1	1	1	1	1	1	0	0	0	0	0	0	0
Sood (1999)	19771268	The effect of attribution and persistence retraining on reading achievement in third, fourth and fifth grade learning-disabled students	1999	Dissertation	USA	English	0	RCT	Individual	Reading	raw means	0.355576	0.297205	0.355576	0.297205	0.355576	0.297205		10	1	1	23	23	46	43.5	4.131	21.7		Attribution Retraining	0	0	0	0	0	0	0	1	0	0	0	1	0	0	0	0	0	0	0	0
Swanson & O'Connor (2009)	20024748	The Role of Working Memory and Fluency Practice on the Reading Comprehension of Students Who Are Dysfluent Readers	2009	Journal of Learning Disabilities	USA	English	1	RCT	Individual	Reading	raw means	0.125065	0.316932	0.125065	0.316932	0.125065	0.316932	36	6	1	1	21	19	40	45.8	2	61.2		Repeated Reading + Continuous Reading	0	0	0	0	0	0	0	1	1	0	1	1	0	0	0	0	0	0	0	0
Swanson & O'Connor (2009)	20024748	The Role of Working Memory and Fluency Practice on the Reading Comprehension of Students Who Are Dysfluent Readers	2009	Journal of Learning Disabilities	USA	English	1	RCT	Individual	Reading	raw means	0.11738	0.316896	0.11738	0.316896	0.11738	0.316896	36	6	1	1	21	19	40	45.8	2	61.2		Repeated Reading + Continuous Reading	0	0	0	0	0	0	0	1	1	0	1	1	0	0	0	0	0	0	0	0
Swanson & O'Connor (2009)	20024748	The Role of Working Memory and Fluency Practice on the Reading Comprehension of Students Who Are Dysfluent Readers	2009	Journal of Learning Disabilities	USA	English	1	RCT	Individual	Reading	raw means	0.0399648	0.316655	0.0399648	0.316655	0.0399648	0.316655	36	6	1	1	21	19	40	45.8	2	61.2		Repeated Reading + Continuous Reading	0	0	0	0	0	0	0	1	1	0	1	1	0	0	0	0	0	0	0	0
Swanson & O'Connor (2009)	20024748	The Role of Working Memory and Fluency Practice on the Reading Comprehension of Students Who Are Dysfluent Readers	2009	Journal of Learning Disabilities	USA	English	1	RCT	Individual	Reading	raw means	0.420165	0.32009	0.420165	0.32009	0.420165	0.32009	36	6	1	1	21	19	40	45.8	2	61.2		Repeated Reading + Continuous Reading	0	0	0	0	0	0	0	1	1	0	1	1	0	0	0	0	0	0	0	0
Swanson & O'Connor (2009)	20024748	The Role of Working Memory and Fluency Practice on the Reading Comprehension of Students Who Are Dysfluent Readers	2009	Journal of Learning Disabilities	USA	English	1	RCT	Individual	Reading	raw means	0.507401	0.321666	0.507401	0.321666	0.507401	0.321666	36	6	1	1	21	19	40	45.8	2	61.2		Repeated Reading + Continuous Reading	0	0	0	0	0	0	0	1	1	0	1	1	0	0	0	0	0	0	0	0
Swanson & O'Connor (2009)	20024748	The Role of Working Memory and Fluency Practice on the Reading Comprehension of Students Who Are Dysfluent Readers	2009	Journal of Learning Disabilities	USA	English	1	RCT	Individual	Reading	raw means	-0.0215724	0.329894	-0.0215724	0.329894	-0.0215724	0.329894	36	6	1	1	20	17	37	45.8	4	61.2		Repeated Reading + Continuous Reading	0	0	0	0	0	0	0	1	1	0	1	1	0	0	0	0	0	0	0	0
Swanson & O'Connor (2009)	20024748	The Role of Working Memory and Fluency Practice on the Reading Comprehension of Students Who Are Dysfluent Readers	2009	Journal of Learning Disabilities	USA	English	1	RCT	Individual	Reading	raw means	-0.0327743	0.329906	-0.0327743	0.329906	-0.0327743	0.329906	36	6	1	1	20	17	37	45.8	4	61.2		Repeated Reading + Continuous Reading	0	0	0	0	0	0	0	1	1	0	1	1	0	0	0	0	0	0	0	0
Swanson & O'Connor (2009)	20024748	The Role of Working Memory and Fluency Practice on the Reading Comprehension of Students Who Are Dysfluent Readers	2009	Journal of Learning Disabilities	USA	English	1	RCT	Individual	Reading	raw means	-0.184332	0.330579	-0.184332	0.330579	-0.184332	0.330579	36	6	1	1	20	17	37	45.8	4	61.2		Repeated Reading + Continuous Reading	0	0	0	0	0	0	0	1	1	0	1	1	0	0	0	0	0	0	0	0
Swanson & O'Connor (2009)	20024748	The Role of Working Memory and Fluency Practice on the Reading Comprehension of Students Who Are Dysfluent Readers	2009	Journal of Learning Disabilities	USA	English	1	RCT	Individual	Reading	raw means	-0.359909	0.332527	-0.359909	0.332527	-0.359909	0.332527	36	6	1	1	20	17	37	45.8	4	61.2		Repeated Reading + Continuous Reading	0	0	0	0	0	0	0	1	1	0	1	1	0	0	0	0	0	0	0	0
Swanson & O'Connor (2009)	20024748	The Role of Working Memory and Fluency Practice on the Reading Comprehension of Students Who Are Dysfluent Readers	2009	Journal of Learning Disabilities	USA	English	1	RCT	Individual	Reading	raw means	-0.859676	0.344689	-0.859676	0.344689	-0.859676	0.344689	36	6	1	1	20	17	37	45.8	4	61.2		Repeated Reading + Continuous Reading	0	0	0	0	0	0	0	1	1	0	1	1	0	0	0	0	0	0	0	0
Swanson & O'Connor (2009)	20024748	The Role of Working Memory and Fluency Practice on the Reading Comprehension of Students Who Are Dysfluent Readers	2009	Journal of Learning Disabilities	USA	English	1	RCT	Individual	Reading	raw means	-0.382081	0.319492	-0.382081	0.319492	-0.382081	0.319492	36	6	1	1	21	19	40	45.8	2	61.2		Repeated Reading + Continuous Reading	0	0	0	0	0	0	0	1	1	0	1	1	0	0	0	0	0	0	0	0
Swanson & O'Connor (2009)	20024748	The Role of Working Memory and Fluency Practice on the Reading Comprehension of Students Who Are Dysfluent Readers	2009	Journal of Learning Disabilities	USA	English	1	RCT	Individual	Reading	raw means	-0.500851	0.321537	-0.500851	0.321537	-0.500851	0.321537	36	6	1	1	21	19	40	45.8	2	61.2		Repeated Reading + Continuous Reading	0	0	0	0	0	0	0	1	1	0	1	1	0	0	0	0	0	0	0	0
Swanson & O'Connor (2009)	20024748	The Role of Working Memory and Fluency Practice on the Reading Comprehension of Students Who Are Dysfluent Readers	2009	Journal of Learning Disabilities	USA	English	1	RCT	Individual	Reading	raw means	-0.153516	0.317089	-0.153516	0.317089	-0.153516	0.317089	36	6	1	1	21	19	40	45.8	2	61.2		Repeated Reading + Continuous Reading	0	0	0	0	0	0	0	1	1	0	1	1	0	0	0	0	0	0	0	0
Swanson & O'Connor (2009)	20024748	The Role of Working Memory and Fluency Practice on the Reading Comprehension of Students Who Are Dysfluent Readers	2009	Journal of Learning Disabilities	USA	English	1	RCT	Individual	Reading	raw means	0.146018	0.317044	0.146018	0.317044	0.146018	0.317044	36	6	1	1	21	19	40	45.8	2	61.2		Repeated Reading + Continuous Reading	0	0	0	0	0	0	0	1	1	0	1	1	0	0	0	0	0	0	0	0
Swanson & O'Connor (2009)	20024748	The Role of Working Memory and Fluency Practice on the Reading Comprehension of Students Who Are Dysfluent Readers	2009	Journal of Learning Disabilities	USA	English	1	RCT	Individual	Reading	raw means	-0.0082418	0.316625	-0.0082418	0.316625	-0.0082418	0.316625	36	6	1	1	21	19	40	45.8	2	61.2		Repeated Reading + Continuous Reading	0	0	0	0	0	0	0	1	1	0	1	1	0	0	0	0	0	0	0	0
Swanson & O'Connor (2009)	20024748	The Role of Working Memory and Fluency Practice on the Reading Comprehension of Students Who Are Dysfluent Readers	2009	Journal of Learning Disabilities	USA	English	1	RCT	Individual	Reading	raw means	0	0.342997	0	0.342997	0	0.342997	36	6	1	1	17	17	34	45.8	4	61.2		Repeated Reading + Continuous Reading	0	0	0	0	0	0	0	1	1	0	1	1	0	0	0	0	0	0	0	0
Swanson & O'Connor (2009)	20024748	The Role of Working Memory and Fluency Practice on the Reading Comprehension of Students Who Are Dysfluent Readers	2009	Journal of Learning Disabilities	USA	English	1	RCT	Individual	Reading	raw means	0.076025	0.343121	0.076025	0.343121	0.076025	0.343121	36	6	1	1	17	17	34	45.8	4	61.2		Repeated Reading + Continuous Reading	0	0	0	0	0	0	0	1	1	0	1	1	0	0	0	0	0	0	0	0
Swanson & O'Connor (2009)	20024748	The Role of Working Memory and Fluency Practice on the Reading Comprehension of Students Who Are Dysfluent Readers	2009	Journal of Learning Disabilities	USA	English	1	RCT	Individual	Reading	raw means	-0.362325	0.3458	-0.362325	0.3458	-0.362325	0.3458	36	6	1	1	17	17	34	45.8	4	61.2		Repeated Reading + Continuous Reading	0	0	0	0	0	0	0	1	1	0	1	1	0	0	0	0	0	0	0	0
Swanson & O'Connor (2009)	20024748	The Role of Working Memory and Fluency Practice on the Reading Comprehension of Students Who Are Dysfluent Readers	2009	Journal of Learning Disabilities	USA	English	1	RCT	Individual	Reading	raw means	-0.315186	0.34512	-0.315186	0.34512	-0.315186	0.34512	36	6	1	1	17	17	34	45.8	4	61.2		Repeated Reading + Continuous Reading	0	0	0	0	0	0	0	1	1	0	1	1	0	0	0	0	0	0	0	0
Swanson & O'Connor (2009)	20024748	The Role of Working Memory and Fluency Practice on the Reading Comprehension of Students Who Are Dysfluent Readers	2009	Journal of Learning Disabilities	USA	English	1	RCT	Individual	Reading	raw means	-0.371349	0.345941	-0.371349	0.345941	-0.371349	0.345941	36	6	1	1	17	17	34	45.8	4	61.2		Repeated Reading + Continuous Reading	0	0	0	0	0	0	0	1	1	0	1	1	0	0	0	0	0	0	0	0
Swanson et al. (2012)	20022058	Generative Strategies, Working Memory, and Word Problem Solving Accuracy in Children at Risk for Math Disabilities	2013	Learning Disability Quarterly	USA	English	1	RCT	Individual	Math	regression adjusted	0.394036	0.352951	0.394036	0.352951	0.394036	0.352951	12	4	2	1	18	15	33	49.45	3	71		No name	0	0	0	0	0	0	0	1	0	0	0	0	0	0	1	0	1	1	0	0
Swanson et al. (2012)	20022058	Generative Strategies, Working Memory, and Word Problem Solving Accuracy in Children at Risk for Math Disabilities	2013	Learning Disability Quarterly	USA	English	1	RCT	Individual	Math	regression adjusted	0.529125	0.355618	0.529125	0.355618	0.529125	0.355618	12	4	2	1	18	15	33	49.45	3	71		No name	0	0	0	0	0	0	0	1	0	0	0	0	0	0	1	0	1	1	0	0
Swanson et al. (2012)	20022058	Generative Strategies, Working Memory, and Word Problem Solving Accuracy in Children at Risk for Math Disabilities	2013	Learning Disability Quarterly	USA	English	1	RCT	Individual	Math	regression adjusted	0.0657213	0.349697	0.0657213	0.349697	0.0657213	0.349697	12	4	2	1	18	15	33	49.45	3	71		No name	0	0	0	0	0	0	0	1	0	0	0	0	0	0	1	0	1	1	0	0
Swanson et al. (2014a)	20021887	The Effect of Explicit and Direct Generative Strategy Training and Working Memory on Word Problem-Solving Accuracy in Children at Risk for Math Difficulties	2014	Learning Disability Quarterly	USA	English	1	RCT	Individual	Math	raw means	0.0568665	0.30006	0.0568665	0.30006	0.0568665	0.30006	12	4	2	1	25	20	45	43.9	3	89		No name	0	0	0	0	0	0	0	1	0	0	0	0	0	0	1	0	1	1	0	0
Swanson et al. (2014a)	20021887	The Effect of Explicit and Direct Generative Strategy Training and Working Memory on Word Problem-Solving Accuracy in Children at Risk for Math Difficulties	2014	Learning Disability Quarterly	USA	English	1	RCT	Individual	Math	raw means	0.345413	0.302201	0.345413	0.302201	0.345413	0.302201	12	4	2	1	25	20	45	43.9	3	89		No name	0	0	0	0	0	0	0	1	0	0	0	0	0	0	1	0	1	1	0	0
Swanson et al. (2014a)	20021887	The Effect of Explicit and Direct Generative Strategy Training and Working Memory on Word Problem-Solving Accuracy in Children at Risk for Math Difficulties	2014	Learning Disability Quarterly	USA	English	1	RCT	Individual	Math	raw means	0.466108	0.306815	0.466108	0.306815	0.466108	0.306815	12	4	2	1	24	20	44	43.9	3	89		No name	0	0	0	0	0	0	0	1	0	0	0	0	0	0	1	0	1	1	0	0
Swanson et al. (2014a)	20021887	The Effect of Explicit and Direct Generative Strategy Training and Working Memory on Word Problem-Solving Accuracy in Children at Risk for Math Difficulties	2014	Learning Disability Quarterly	USA	English	1	RCT	Individual	Math	raw means	-0.136342	0.316595	-0.136342	0.316595	-0.136342	0.316595	12	4	2	1	20	20	40	43.9	3	89		No name	0	0	0	0	0	0	0	1	0	0	0	0	0	0	1	0	1	1	0	0
Swanson et al. (2014a)	20021887	The Effect of Explicit and Direct Generative Strategy Training and Working Memory on Word Problem-Solving Accuracy in Children at Risk for Math Difficulties	2014	Learning Disability Quarterly	USA	English	1	RCT	Individual	Math	raw means	0.0155974	0.316233	0.0155974	0.316233	0.0155974	0.316233	12	4	2	1	20	20	40	43.9	3	89		No name	0	0	0	0	0	0	0	1	0	0	0	0	0	0	1	0	1	1	0	0
Swanson et al. (2014a)	20021887	The Effect of Explicit and Direct Generative Strategy Training and Working Memory on Word Problem-Solving Accuracy in Children at Risk for Math Difficulties	2014	Learning Disability Quarterly	USA	English	1	RCT	Individual	Math	raw means	0	0.316228	0	0.316228	0	0.316228	12	4	2	1	20	20	40	43.9	3	89		No name	0	0	0	0	0	0	0	1	0	0	0	0	0	0	1	0	1	1	0	0
Swanson et al. (2014a)	20021887	The Effect of Explicit and Direct Generative Strategy Training and Working Memory on Word Problem-Solving Accuracy in Children at Risk for Math Difficulties	2014	Learning Disability Quarterly	USA	English	1	RCT	Individual	Math	raw means	-0.263735	0.331306	-0.263735	0.331306	-0.263735	0.331306	12	4	2	1	17	20	37	43.9	3	89		No name	0	0	0	0	0	0	0	1	0	0	0	0	0	0	1	0	1	1	0	0
Swanson et al. (2014a)	20021887	The Effect of Explicit and Direct Generative Strategy Training and Working Memory on Word Problem-Solving Accuracy in Children at Risk for Math Difficulties	2014	Learning Disability Quarterly	USA	English	1	RCT	Individual	Math	raw means	-0.101366	0.330095	-0.101366	0.330095	-0.101366	0.330095	12	4	2	1	17	20	37	43.9	3	89		No name	0	0	0	0	0	0	0	1	0	0	0	0	0	0	1	0	1	1	0	0
Swanson et al. (2014a)	20021887	The Effect of Explicit and Direct Generative Strategy Training and Working Memory on Word Problem-Solving Accuracy in Children at Risk for Math Difficulties	2014	Learning Disability Quarterly	USA	English	1	RCT	Individual	Math	raw means	0.334397	0.332167	0.334397	0.332167	0.334397	0.332167	12	4	2	1	17	20	37	43.9	3	89		No name	0	0	0	0	0	0	0	1	0	0	0	0	0	0	1	0	1	1	0	0
Swanson et al. (2014b)	20021903	The Effects of Mathematics Strategy Instruction for Children with Serious Problem-Solving Difficulties	2014	Exceptional Children	USA	English	1	RCT	Individual	Math	adjusted means	0.41	0.407062	0.41	0.407062	0.41	0.407062	18		1	1	11	14	25	52	3	40		No name	0	0	0	0	0	0	0	1	0	0	0	0	0	0	1	0	1	1	0	1
Swanson et al. (2014b)	20021903	The Effects of Mathematics Strategy Instruction for Children with Serious Problem-Solving Difficulties	2014	Exceptional Children	USA	English	1	RCT	Individual	Math	adjusted means	-0.05	0.402974	-0.05	0.402974	-0.05	0.402974	18		1	1	11	14	25	52	3	40		No name	0	0	0	0	0	0	0	1	0	0	0	0	0	0	1	0	1	1	0	1
Swanson et al. (2014b)	20021903	The Effects of Mathematics Strategy Instruction for Children with Serious Problem-Solving Difficulties	2014	Exceptional Children	USA	English	1	RCT	Individual	Math	adjusted means	0.05	0.37167	0.05	0.37167	0.05	0.37167	18		1	1	15	14	29	52	3	40		No name	0	0	0	0	0	0	0	1	0	0	0	0	0	0	1	0	1	1	0	1
Swanson et al. (2014b)	20021903	The Effects of Mathematics Strategy Instruction for Children with Serious Problem-Solving Difficulties	2014	Exceptional Children	USA	English	1	RCT	Individual	Math	adjusted means	0.83	0.387263	0.83	0.387263	0.83	0.387263	18		1	1	15	14	29	52	3	40		No name	0	0	0	0	0	0	0	1	0	0	0	0	0	0	1	0	1	1	0	1
Swanson et al. (2014b)	20021903	The Effects of Mathematics Strategy Instruction for Children with Serious Problem-Solving Difficulties	2014	Exceptional Children	USA	English	1	RCT	Individual	Math	adjusted means	0.61	0.364415	0.61	0.364415	0.61	0.364415	18		1	1	18	14	32	52	3	40		No name	0	0	0	0	0	0	0	1	0	0	0	0	0	0	1	0	1	1	0	1
Swanson et al. (2014b)	20021903	The Effects of Mathematics Strategy Instruction for Children with Serious Problem-Solving Difficulties	2014	Exceptional Children	USA	English	1	RCT	Individual	Math	adjusted means	0.76	0.368794	0.76	0.368794	0.76	0.368794	18		1	1	18	14	32	52	3	40		No name	0	0	0	0	0	0	0	1	0	0	0	0	0	0	1	0	1	1	0	1
Swanson et al. (2014b)	20021903	The Effects of Mathematics Strategy Instruction for Children with Serious Problem-Solving Difficulties	2014	Exceptional Children	USA	English	1	RCT	Individual	Math	adjusted means	-0.01	0.371614	-0.01	0.371614	-0.01	0.371614	18		1	1	15	14	29	52	3	40		No name	0	0	0	0	0	0	0	1	0	0	0	0	0	0	1	0	1	1	0	1
Swanson et al. (2014b)	20021903	The Effects of Mathematics Strategy Instruction for Children with Serious Problem-Solving Difficulties	2014	Exceptional Children	USA	English	1	RCT	Individual	Math	adjusted means	0.37	0.374774	0.37	0.374774	0.37	0.374774	18		1	1	15	14	29	52	3	40		No name	0	0	0	0	0	0	0	1	0	0	0	0	0	0	1	0	1	1	0	1
Therrien et al. (2006)	20024833	Effect of a Combined Repeated Reading and Question Generation Intervention on Reading Achievement	2006	Learning Disabilities Research & Practice	USA	English	1	RCT	Individual	Reading	raw means	0.0401372	0.371649	0.0401372	0.371649	0.0401372	0.371649			1	1	15	14	29	46.7	6			Reread-Adapt and Answer-Comprehend (RAAC) Intervention (Repeated Reading + Question Generation Intervention)	0	0	0	0	0	0	0	1	1	0	1	1	0	0	0	0	0	0	0	0
Therrien et al. (2006)	20024833	Effect of a Combined Repeated Reading and Question Generation Intervention on Reading Achievement	2006	Learning Disabilities Research & Practice	USA	English	1	RCT	Individual	Reading	raw means	0.0666619	0.371715	0.0666619	0.371715	0.0666619	0.371715			1	1	15	14	29	46.7	6			Reread-Adapt and Answer-Comprehend (RAAC) Intervention (Repeated Reading + Question Generation Intervention)	0	0	0	0	0	0	0	1	1	0	1	1	0	0	0	0	0	0	0	0
Tolan et al. (2004)	25537888	Supporting Families in a High-Risk Setting: Proximal Effects of the SAFEChildren Preventive Intervention	2004	Journal of Consulting and Clinical Psychology	USA	English	1	RCT	Individual/family	Reading	raw means	0.173899	0.10572	0.173899	0.10572	0.173899	0.10572		7			200	163	363	49	1	74.87		The SAFEChildren Preventive Intervention	0	0	0	0	0	0	0	1	0	1	0	0	0	0	0	0	0	0	0	0
Tolan et al. (2004)	25537888	Supporting Families in a High-Risk Setting: Proximal Effects of the SAFEChildren Preventive Intervention	2004	Journal of Consulting and Clinical Psychology	USA	English	1	RCT	Individual/family	Reading	raw means	0.174174	0.104552	0.174174	0.104552	0.174174	0.104552		7			197	172	369	49	1	74.87		The SAFEChildren Preventive Intervention	0	0	0	0	0	0	0	1	0	1	0	0	0	0	0	0	0	0	0	0
Toll et al. (2012)	19770014	Early Numeracy Intervention for Low-Performing Kindergartners	2012	Journal of Early Intervention	Netherlands	English	1	RCT	Individual	Math	adjusted means	0.59826	0.206872	0.59826	0.206872	0.59826	0.206872		6		2	52	46	98	50	0			The Road to Mathematics	0	0	0	0	0	0	0	1	0	0	0	0	0	0	0	0	0	1	1	1
Toll et al. (2014)	20020145	Effects of remedial numeracy instruction throughout kindergarten starting at different ages: Evidence from a large-scale longitudinal study	2014	Learning and Instruction	Netherlands	English	1	RCT	Individual	Math	raw means	0.326396	0.103526	0.326396	0.103526	0.326396	0.103526		31		4	153	247	400	48.4	0			The road to mathematics (complete and short version)	0	0	0	0	0	0	0	1	0	0	0	0	0	0	0	0	0	0	1	0
Toll et al. (2014)	20020145	Effects of remedial numeracy instruction throughout kindergarten starting at different ages: Evidence from a large-scale longitudinal study	2014	Learning and Instruction	Netherlands	English	1	RCT	Individual	Math	raw means	0.980019	0.110465	0.980019	0.110465	0.980019	0.110465		31		4	148	238	386	48.4	0			The road to mathematics (complete and short version)	0	0	0	0	0	0	0	1	0	0	0	0	0	0	0	0	0	0	1	0
Toll et al. (2014)	20020145	Effects of remedial numeracy instruction throughout kindergarten starting at different ages: Evidence from a large-scale longitudinal study	2014	Learning and Instruction	Netherlands	English	1	RCT	Individual	Math	raw means	1.28647	0.131743	1.28647	0.131743	1.28647	0.131743		31		4	148	131	279	48.4	0			The road to mathematics (complete and short version)	0	0	0	0	0	0	0	1	0	0	0	0	0	0	0	0	0	0	1	0
Toll et al. (2014)	20020145	Effects of remedial numeracy instruction throughout kindergarten starting at different ages: Evidence from a large-scale longitudinal study	2014	Learning and Instruction	Netherlands	English	1	RCT	Individual	Math	raw means	0.538415	0.126092	0.538415	0.126092	0.538415	0.126092		31		4	135	126	261	48.4	0			The road to mathematics (complete and short version)	0	0	0	0	0	0	0	1	0	0	0	0	0	0	0	0	0	0	1	0
Toll et al. (2014)	20020145	Effects of remedial numeracy instruction throughout kindergarten starting at different ages: Evidence from a large-scale longitudinal study	2014	Learning and Instruction	Netherlands	English	1	RCT	Individual	Math	raw means	0.490686	0.125719	0.490686	0.125719	0.490686	0.125719		31		4	135	126	261	48.4	0			The road to mathematics (complete and short version)	0	0	0	0	0	0	0	1	0	0	0	0	0	0	0	0	0	0	1	0
Toll et al. (2014)	20020145	Effects of remedial numeracy instruction throughout kindergarten starting at different ages: Evidence from a large-scale longitudinal study	2014	Learning and Instruction	Netherlands	English	1	RCT	Individual	Math	raw means	0.643695	0.13501	0.643695	0.13501	0.643695	0.13501		31		4	103	131	234	43.8	0			The road to mathematics (complete and short version)	0	0	0	0	0	0	0	1	0	0	0	0	0	0	0	0	0	0	1	0
Toll et al. (2014)	20020145	Effects of remedial numeracy instruction throughout kindergarten starting at different ages: Evidence from a large-scale longitudinal study	2014	Learning and Instruction	Netherlands	English	1	RCT	Individual	Math	raw means	0.382673	0.136287	0.382673	0.136287	0.382673	0.136287		31		4	97	126	223	43.8	0			The road to mathematics (complete and short version)	0	0	0	0	0	0	0	1	0	0	0	0	0	0	0	0	0	0	1	0
Toll et al. (2014)	20020145	Effects of remedial numeracy instruction throughout kindergarten starting at different ages: Evidence from a large-scale longitudinal study	2014	Learning and Instruction	Netherlands	English	1	RCT	Individual	Math	raw means	0.223502	0.135491	0.223502	0.135491	0.223502	0.135491		31		4	97	126	223	43.8	0			The road to mathematics (complete and short version)	0	0	0	0	0	0	0	1	0	0	0	0	0	0	0	0	0	0	1	0
Top & Osguthorpe (1987)	20032468	Reverse-role tutoring: The effects of handicapped students tutoring regular class students.	1987	The Elementary School Journal	USA	English	1	RCT	Individual	Reading	adjusted means	0.0492593	0.22649	0.0492593	0.22649	0.0492593	0.22649		4			39	39	78		1			No name	0	0	0	0	0	1	0	0	0	0	0	1	0	0	0	0	0	0	0	0
Top & Osguthorpe (1987)	20032468	Reverse-role tutoring: The effects of handicapped students tutoring regular class students.	1987	The Elementary School Journal	USA	English	1	RCT	Individual	Reading	adjusted means	-0.216677	0.227119	-0.216677	0.227119	-0.216677	0.227119		4			39	39	78		1			No name	0	0	0	0	0	1	0	0	0	0	0	1	0	0	0	0	0	0	0	0
Top & Osguthorpe (1987)	20032468	Reverse-role tutoring: The effects of handicapped students tutoring regular class students.	1987	The Elementary School Journal	USA	English	1	RCT	Individual	Reading	adjusted means	0.812122	0.235605	0.812122	0.235605	0.812122	0.235605		4			39	39	78		1			No name	0	0	0	0	0	1	0	0	0	0	0	1	0	0	0	0	0	0	0	0
Top & Osguthorpe (1987)	20032468	Reverse-role tutoring: The effects of handicapped students tutoring regular class students.	1987	The Elementary School Journal	USA	English	1	RCT	Classroom/Individual	Reading	adjusted means	0.0166397	0.226459	0.016531	0.276891	0.0162745	0.368646		4			39	39	78		5			No name	0	0	0	0	0	1	0	0	0	0	0	1	0	0	0	0	0	0	0	0
Top & Osguthorpe (1987)	20032468	Reverse-role tutoring: The effects of handicapped students tutoring regular class students.	1987	The Elementary School Journal	USA	English	1	RCT	Classroom/Individual	Reading	adjusted means	0.411906	0.228844	0.409214	0.278922	0.402864	0.370745		4			39	39	78		5			No name	0	0	0	0	0	1	0	0	0	0	0	1	0	0	0	0	0	0	0	0
Top & Osguthorpe (1987)	20032468	Reverse-role tutoring: The effects of handicapped students tutoring regular class students.	1987	The Elementary School Journal	USA	English	1	RCT	Classroom/Individual	Reading	adjusted means	1.29326	0.249005	1.28481	0.296337	1.26487	0.388869		4			39	39	78		5			No name	0	0	0	0	0	1	0	0	0	0	0	1	0	0	0	0	0	0	0	0
Torgerson et al. (2011)	30740727	Every Child Counts: the independent evaluation technical report	2011	Report	UK	English	0	RCT	Individual	Math	regression adjusted	0.316144	0.103507	0.316144	0.103507	0.316144	0.103507		44			144	274	418	41	1		46.3072	Numbers Count	0	0	0	0	0	0	0	1	0	0	0	0	0	0	0	0	0	0	1	0
Torgesen et al. (1999)	36470186	Preventing reading failure in young children with phonological processing disabilities; Group and individual responses to instruction	1999	Journal of Educational Psychology	USA	English	1	RCT	Individual	Reading	raw means	0.349793	0.244801	0.349793	0.244801	0.349793	0.244801		13			36	32	68	49	0.9	56		PASP: Auditory Discrimination in Depth Program	0	0	0	0	0	0	0	1	1	1	0	1	1	1	0	0	0	0	0	0
Torgesen et al. (1999)	36470186	Preventing reading failure in young children with phonological processing disabilities; Group and individual responses to instruction	1999	Journal of Educational Psychology	USA	English	1	RCT	Individual	Reading	raw means	0.222782	0.243706	0.222782	0.243706	0.222782	0.243706		13			36	32	68	49	0.9	56		PASP: Auditory Discrimination in Depth Program	0	0	0	0	0	0	0	1	1	1	0	1	1	1	0	0	0	0	0	0
Torgesen et al. (1999)	36470186	Preventing reading failure in young children with phonological processing disabilities; Group and individual responses to instruction	1999	Journal of Educational Psychology	USA	English	1	RCT	Individual	Reading	raw means	0.422938	0.245648	0.422938	0.245648	0.422938	0.245648		13			36	32	68	49	0.9	56		PASP: Auditory Discrimination in Depth Program	0	0	0	0	0	0	0	1	1	1	0	1	1	1	0	0	0	0	0	0
Torgesen et al. (1999)	36470186	Preventing reading failure in young children with phonological processing disabilities; Group and individual responses to instruction	1999	Journal of Educational Psychology	USA	English	1	RCT	Individual	Reading	raw means	0.263555	0.244005	0.263555	0.244005	0.263555	0.244005		13			36	32	68	49	0.9	56		PASP: Auditory Discrimination in Depth Program	0	0	0	0	0	0	0	1	1	1	0	1	1	1	0	0	0	0	0	0
Torgesen et al. (1999)	36470186	Preventing reading failure in young children with phonological processing disabilities; Group and individual responses to instruction	1999	Journal of Educational Psychology	USA	English	1	RCT	Individual	Reading	raw means	0.304278	0.244353	0.304278	0.244353	0.304278	0.244353		13			36	32	68	49	0.9	56		PASP: Auditory Discrimination in Depth Program	0	0	0	0	0	0	0	1	1	1	0	1	1	1	0	0	0	0	0	0
Torgesen et al. (1999)	36470186	Preventing reading failure in young children with phonological processing disabilities; Group and individual responses to instruction	1999	Journal of Educational Psychology	USA	English	1	RCT	Individual	Reading	raw means	0.0218543	0.242964	0.0218543	0.242964	0.0218543	0.242964		13			36	32	68	49	0.9	56		PASP: Auditory Discrimination in Depth Program	0	0	0	0	0	0	0	1	1	1	0	1	1	1	0	0	0	0	0	0
Torgesen et al. (1999)	36470186	Preventing reading failure in young children with phonological processing disabilities; Group and individual responses to instruction	1999	Journal of Educational Psychology	USA	English	1	RCT	Individual	Reading	raw means	0.199828	0.24356	0.199828	0.24356	0.199828	0.24356		13			36	32	68	49	0.9	56		PASP: Auditory Discrimination in Depth Program	0	0	0	0	0	0	0	1	1	1	0	1	1	1	0	0	0	0	0	0
Torgesen et al. (1999)	36470186	Preventing reading failure in young children with phonological processing disabilities; Group and individual responses to instruction	1999	Journal of Educational Psychology	USA	English	1	RCT	Individual	Reading	raw means	0.180706	0.24345	0.180706	0.24345	0.180706	0.24345		13			36	32	68	49	0.9	56		PASP: Auditory Discrimination in Depth Program	0	0	0	0	0	0	0	1	1	1	0	1	1	1	0	0	0	0	0	0
Torgesen et al. (1999)	36470186	Preventing reading failure in young children with phonological processing disabilities; Group and individual responses to instruction	1999	Journal of Educational Psychology	USA	English	1	RCT	Individual	Reading	raw means	0.231841	0.243768	0.231841	0.243768	0.231841	0.243768		13			36	32	68	49	0.9	56		PASP: Auditory Discrimination in Depth Program	0	0	0	0	0	0	0	1	1	1	0	1	1	1	0	0	0	0	0	0
Torgesen et al. (1999)	36470186	Preventing reading failure in young children with phonological processing disabilities; Group and individual responses to instruction	1999	Journal of Educational Psychology	USA	English	1	RCT	Individual	Reading	raw means	0.151	0.211119	0.151	0.211119	0.151	0.211119		13			45	45	90	49	0.9	56		PASP: Auditory Discrimination in Depth Program	0	0	0	0	0	0	0	1	1	1	0	1	1	1	0	0	0	0	0	0
Torgesen et al. (1999)	36470186	Preventing reading failure in young children with phonological processing disabilities; Group and individual responses to instruction	1999	Journal of Educational Psychology	USA	English	1	RCT	Individual	Reading	raw means	0.56332	0.214959	0.56332	0.214959	0.56332	0.214959		13			45	45	90	49	0.9	56		PASP: Auditory Discrimination in Depth Program	0	0	0	0	0	0	0	1	1	1	0	1	1	1	0	0	0	0	0	0
Torgesen et al. (1999)	36470186	Preventing reading failure in young children with phonological processing disabilities; Group and individual responses to instruction	1999	Journal of Educational Psychology	USA	English	1	RCT	Individual	Reading	raw means	0.458282	0.251334	0.458282	0.251334	0.458282	0.251334		13			33	32	65	47	0.9	51		PASP: Auditory Discrimination in Depth Program	0	0	0	0	0	0	0	1	1	1	1	1	0	0	0	0	0	0	0	0
Torgesen et al. (1999)	36470186	Preventing reading failure in young children with phonological processing disabilities; Group and individual responses to instruction	1999	Journal of Educational Psychology	USA	English	1	RCT	Individual	Reading	raw means	0.519967	0.252255	0.519967	0.252255	0.519967	0.252255		13			33	32	65	47	0.9	51		PASP: Auditory Discrimination in Depth Program	0	0	0	0	0	0	0	1	1	1	1	1	0	0	0	0	0	0	0	0
Torgesen et al. (1999)	36470186	Preventing reading failure in young children with phonological processing disabilities; Group and individual responses to instruction	1999	Journal of Educational Psychology	USA	English	1	RCT	Individual	Reading	raw means	1.07754	0.265489	1.07754	0.265489	1.07754	0.265489		13			33	32	65	47	0.9	51		PASP: Auditory Discrimination in Depth Program	0	0	0	0	0	0	0	1	1	1	1	1	0	0	0	0	0	0	0	0
Torgesen et al. (1999)	36470186	Preventing reading failure in young children with phonological processing disabilities; Group and individual responses to instruction	1999	Journal of Educational Psychology	USA	English	1	RCT	Individual	Reading	raw means	0.587839	0.253399	0.587839	0.253399	0.587839	0.253399		13			33	32	65	47	0.9	51		PASP: Auditory Discrimination in Depth Program	0	0	0	0	0	0	0	1	1	1	1	1	0	0	0	0	0	0	0	0
Torgesen et al. (1999)	36470186	Preventing reading failure in young children with phonological processing disabilities; Group and individual responses to instruction	1999	Journal of Educational Psychology	USA	English	1	RCT	Individual	Reading	raw means	0.30022	0.249492	0.30022	0.249492	0.30022	0.249492		13			33	32	65	47	0.9	51		PASP: Auditory Discrimination in Depth Program	0	0	0	0	0	0	0	1	1	1	1	1	0	0	0	0	0	0	0	0
Torgesen et al. (1999)	36470186	Preventing reading failure in young children with phonological processing disabilities; Group and individual responses to instruction	1999	Journal of Educational Psychology	USA	English	1	RCT	Individual	Reading	raw means	0.411805	0.250714	0.411805	0.250714	0.411805	0.250714		13			33	32	65	47	0.9	51		PASP: Auditory Discrimination in Depth Program	0	0	0	0	0	0	0	1	1	1	1	1	0	0	0	0	0	0	0	0
Torgesen et al. (1999)	36470186	Preventing reading failure in young children with phonological processing disabilities; Group and individual responses to instruction	1999	Journal of Educational Psychology	USA	English	1	RCT	Individual	Reading	raw means	0.529077	0.252401	0.529077	0.252401	0.529077	0.252401		13			33	32	65	47	0.9	51		PASP: Auditory Discrimination in Depth Program	0	0	0	0	0	0	0	1	1	1	1	1	0	0	0	0	0	0	0	0
Torgesen et al. (1999)	36470186	Preventing reading failure in young children with phonological processing disabilities; Group and individual responses to instruction	1999	Journal of Educational Psychology	USA	English	1	RCT	Individual	Reading	raw means	1.0779	0.265501	1.0779	0.265501	1.0779	0.265501		13			33	32	65	47	0.9	51		PASP: Auditory Discrimination in Depth Program	0	0	0	0	0	0	0	1	1	1	1	1	0	0	0	0	0	0	0	0
Torgesen et al. (1999)	36470186	Preventing reading failure in young children with phonological processing disabilities; Group and individual responses to instruction	1999	Journal of Educational Psychology	USA	English	1	RCT	Individual	Reading	raw means	0.621962	0.254025	0.621962	0.254025	0.621962	0.254025		13			33	32	65	47	0.9	51		PASP: Auditory Discrimination in Depth Program	0	0	0	0	0	0	0	1	1	1	1	1	0	0	0	0	0	0	0	0
Torgesen et al. (1999)	36470186	Preventing reading failure in young children with phonological processing disabilities; Group and individual responses to instruction	1999	Journal of Educational Psychology	USA	English	1	RCT	Individual	Reading	raw means	0.498497	0.214068	0.498497	0.214068	0.498497	0.214068		13			45	45	90	47	0.9	51		PASP: Auditory Discrimination in Depth Program	0	0	0	0	0	0	0	1	1	1	1	1	0	0	0	0	0	0	0	0
Torgesen et al. (1999)	36470186	Preventing reading failure in young children with phonological processing disabilities; Group and individual responses to instruction	1999	Journal of Educational Psychology	USA	English	1	RCT	Individual	Reading	raw means	0.0472388	0.210848	0.0472388	0.210848	0.0472388	0.210848		13			45	45	90	47	0.9	51		PASP: Auditory Discrimination in Depth Program	0	0	0	0	0	0	0	1	1	1	1	1	0	0	0	0	0	0	0	0
Torgesen et al. (1999)	36470186	Preventing reading failure in young children with phonological processing disabilities; Group and individual responses to instruction	1999	Journal of Educational Psychology	USA	English	1	RCT	Individual	Reading	raw means	0.262194	0.242436	0.262194	0.242436	0.262194	0.242436		13			37	32	69	42	0.9	53		PASP: Auditory Discrimination in Depth Program	0	0	0	0	0	0	0	1	1	1	0	1	0	1	0	0	0	0	0	0
Torgesen et al. (1999)	36470186	Preventing reading failure in young children with phonological processing disabilities; Group and individual responses to instruction	1999	Journal of Educational Psychology	USA	English	1	RCT	Individual	Reading	raw means	0.370408	0.243457	0.370408	0.243457	0.370408	0.243457		13			37	32	69	42	0.9	53		PASP: Auditory Discrimination in Depth Program	0	0	0	0	0	0	0	1	1	1	0	1	0	1	0	0	0	0	0	0
Torgesen et al. (1999)	36470186	Preventing reading failure in young children with phonological processing disabilities; Group and individual responses to instruction	1999	Journal of Educational Psychology	USA	English	1	RCT	Individual	Reading	raw means	0.374091	0.243498	0.374091	0.243498	0.374091	0.243498		13			37	32	69	42	0.9	53		PASP: Auditory Discrimination in Depth Program	0	0	0	0	0	0	0	1	1	1	0	1	0	1	0	0	0	0	0	0
Torgesen et al. (1999)	36470186	Preventing reading failure in young children with phonological processing disabilities; Group and individual responses to instruction	1999	Journal of Educational Psychology	USA	English	1	RCT	Individual	Reading	raw means	0.325922	0.242995	0.325922	0.242995	0.325922	0.242995		13			37	32	69	42	0.9	53		PASP: Auditory Discrimination in Depth Program	0	0	0	0	0	0	0	1	1	1	0	1	0	1	0	0	0	0	0	0
Torgesen et al. (1999)	36470186	Preventing reading failure in young children with phonological processing disabilities; Group and individual responses to instruction	1999	Journal of Educational Psychology	USA	English	1	RCT	Individual	Reading	raw means	-0.115641	0.241607	-0.115641	0.241607	-0.115641	0.241607		13			37	32	69	42	0.9	53		PASP: Auditory Discrimination in Depth Program	0	0	0	0	0	0	0	1	1	1	0	1	0	1	0	0	0	0	0	0
Torgesen et al. (1999)	36470186	Preventing reading failure in young children with phonological processing disabilities; Group and individual responses to instruction	1999	Journal of Educational Psychology	USA	English	1	RCT	Individual	Reading	raw means	-0.0422009	0.241433	-0.0422009	0.241433	-0.0422009	0.241433		13			37	32	69	42	0.9	53		PASP: Auditory Discrimination in Depth Program	0	0	0	0	0	0	0	1	1	1	0	1	0	1	0	0	0	0	0	0
Torgesen et al. (1999)	36470186	Preventing reading failure in young children with phonological processing disabilities; Group and individual responses to instruction	1999	Journal of Educational Psychology	USA	English	1	RCT	Individual	Reading	raw means	0.0691636	0.241478	0.0691636	0.241478	0.0691636	0.241478		13			37	32	69	42	0.9	53		PASP: Auditory Discrimination in Depth Program	0	0	0	0	0	0	0	1	1	1	0	1	0	1	0	0	0	0	0	0
Torgesen et al. (1999)	36470186	Preventing reading failure in young children with phonological processing disabilities; Group and individual responses to instruction	1999	Journal of Educational Psychology	USA	English	1	RCT	Individual	Reading	raw means	0.182224	0.241904	0.182224	0.241904	0.182224	0.241904		13			37	32	69	42	0.9	53		PASP: Auditory Discrimination in Depth Program	0	0	0	0	0	0	0	1	1	1	0	1	0	1	0	0	0	0	0	0
Torgesen et al. (1999)	36470186	Preventing reading failure in young children with phonological processing disabilities; Group and individual responses to instruction	1999	Journal of Educational Psychology	USA	English	1	RCT	Individual	Reading	raw means	0.143247	0.241714	0.143247	0.241714	0.143247	0.241714		13			37	32	69	42	0.9	53		PASP: Auditory Discrimination in Depth Program	0	0	0	0	0	0	0	1	1	1	0	1	0	1	0	0	0	0	0	0
Torgesen et al. (1999)	36470186	Preventing reading failure in young children with phonological processing disabilities; Group and individual responses to instruction	1999	Journal of Educational Psychology	USA	English	1	RCT	Individual	Reading	raw means	0.0192434	0.210823	0.0192434	0.210823	0.0192434	0.210823		13			45	45	90	42	0.9	53		PASP: Auditory Discrimination in Depth Program	0	0	0	0	0	0	0	1	1	1	0	1	0	1	0	0	0	0	0	0
Torgesen et al. (1999)	36470186	Preventing reading failure in young children with phonological processing disabilities; Group and individual responses to instruction	1999	Journal of Educational Psychology	USA	English	1	RCT	Individual	Reading	raw means	0.218975	0.211449	0.218975	0.211449	0.218975	0.211449		13			45	45	90	42	0.9	53		PASP: Auditory Discrimination in Depth Program	0	0	0	0	0	0	0	1	1	1	0	1	0	1	0	0	0	0	0	0
Torgesen et al. (2006)	7	National assessment of Title I Interim report - Volume II: Closing the Reading Gap: First Year Findings from a Randomized Trial of Four Reading Interventions of Striving Readers	2006	Institute of Education Sciences report	USA	English	0	RCT	Individual	Reading	unclear	0.277264	0.227564	0.277264	0.227564	0.277264	0.227564		32	27	1	44	35	79	44	3	26	42	Corrective Reading	0	0	0	0	0	0	0	1	0	1	1	1	0	0	0	0	0	0	0	0
Torgesen et al. (2006)	7	National assessment of Title I Interim report - Volume II: Closing the Reading Gap: First Year Findings from a Randomized Trial of Four Reading Interventions of Striving Readers	2006	Institute of Education Sciences report	USA	English	0	RCT	Individual	Reading	unclear	0.297068	0.227722	0.297068	0.227722	0.297068	0.227722		32	27	1	44	35	79	44	3	26	42	Corrective Reading	0	0	0	0	0	0	0	1	0	1	1	1	0	0	0	0	0	0	0	0
Torgesen et al. (2006)	7	National assessment of Title I Interim report - Volume II: Closing the Reading Gap: First Year Findings from a Randomized Trial of Four Reading Interventions of Striving Readers	2006	Institute of Education Sciences report	USA	English	0	RCT	Individual	Reading	unclear	0.0297068	0.226504	0.0297068	0.226504	0.0297068	0.226504		32	27	1	44	35	79	44	3	26	42	Corrective Reading	0	0	0	0	0	0	0	1	0	1	1	1	0	0	0	0	0	0	0	0
Torgesen et al. (2006)	7	National assessment of Title I Interim report - Volume II: Closing the Reading Gap: First Year Findings from a Randomized Trial of Four Reading Interventions of Striving Readers	2006	Institute of Education Sciences report	USA	English	0	RCT	Individual	Reading	unclear	0.21785	0.227154	0.21785	0.227154	0.21785	0.227154		32	27	1	44	35	79	44	3	26	42	Corrective Reading	0	0	0	0	0	0	0	1	0	1	1	1	0	0	0	0	0	0	0	0
Torgesen et al. (2006)	7	National assessment of Title I Interim report - Volume II: Closing the Reading Gap: First Year Findings from a Randomized Trial of Four Reading Interventions of Striving Readers	2006	Institute of Education Sciences report	USA	English	0	RCT	Individual	Reading	unclear	0.34658	0.228164	0.34658	0.228164	0.34658	0.228164		32	27	1	44	35	79	44	3	26	42	Corrective Reading	0	0	0	0	0	0	0	1	0	1	1	1	0	0	0	0	0	0	0	0
Torgesen et al. (2006)	7	National assessment of Title I Interim report - Volume II: Closing the Reading Gap: First Year Findings from a Randomized Trial of Four Reading Interventions of Striving Readers	2006	Institute of Education Sciences report	USA	English	0	RCT	Individual	Reading	unclear	0.0594137	0.226541	0.0594137	0.226541	0.0594137	0.226541		32	27	1	44	35	79	44	3	26	42	Corrective Reading	0	0	0	0	0	0	0	1	0	1	1	1	0	0	0	0	0	0	0	0
Torgesen et al. (2006)	7	National assessment of Title I Interim report - Volume II: Closing the Reading Gap: First Year Findings from a Randomized Trial of Four Reading Interventions of Striving Readers	2006	Institute of Education Sciences report	USA	English	0	RCT	Individual	Reading	unclear	0.0198209	0.224593	0.0198209	0.224593	0.0198209	0.224593		32	27	1	55	31	86	51	5	18	41	Corrective Reading	0	0	0	0	0	0	0	1	0	1	1	1	0	0	0	0	0	0	0	0
Torgesen et al. (2006)	7	National assessment of Title I Interim report - Volume II: Closing the Reading Gap: First Year Findings from a Randomized Trial of Four Reading Interventions of Striving Readers	2006	Institute of Education Sciences report	USA	English	0	RCT	Individual	Reading	unclear	0.148657	0.224874	0.148657	0.224874	0.148657	0.224874		32	27	1	55	31	86	51	5	18	41	Corrective Reading	0	0	0	0	0	0	0	1	0	1	1	1	0	0	0	0	0	0	0	0
Torgesen et al. (2006)	7	National assessment of Title I Interim report - Volume II: Closing the Reading Gap: First Year Findings from a Randomized Trial of Four Reading Interventions of Striving Readers	2006	Institute of Education Sciences report	USA	English	0	RCT	Individual	Reading	unclear	0.128836	0.224803	0.128836	0.224803	0.128836	0.224803		32	27	1	55	31	86	51	5	18	41	Corrective Reading	0	0	0	0	0	0	0	1	0	1	1	1	0	0	0	0	0	0	0	0
Torgesen et al. (2006)	7	National assessment of Title I Interim report - Volume II: Closing the Reading Gap: First Year Findings from a Randomized Trial of Four Reading Interventions of Striving Readers	2006	Institute of Education Sciences report	USA	English	0	RCT	Individual	Reading	unclear	0.0198209	0.224593	0.0198209	0.224593	0.0198209	0.224593		32	27	1	55	31	86	51	5	18	41	Corrective Reading	0	0	0	0	0	0	0	1	0	1	1	1	0	0	0	0	0	0	0	0
Torgesen et al. (2006)	7	National assessment of Title I Interim report - Volume II: Closing the Reading Gap: First Year Findings from a Randomized Trial of Four Reading Interventions of Striving Readers	2006	Institute of Education Sciences report	USA	English	0	RCT	Individual	Reading	unclear	0.118925	0.224771	0.118925	0.224771	0.118925	0.224771		32	27	1	55	31	86	51	5	18	41	Corrective Reading	0	0	0	0	0	0	0	1	0	1	1	1	0	0	0	0	0	0	0	0
Torgesen et al. (2006)	7	National assessment of Title I Interim report - Volume II: Closing the Reading Gap: First Year Findings from a Randomized Trial of Four Reading Interventions of Striving Readers	2006	Institute of Education Sciences report	USA	English	0	RCT	Individual	Reading	unclear	0.118925	0.224771	0.118925	0.224771	0.118925	0.224771		32	27	1	55	31	86	51	5	18	41	Corrective Reading	0	0	0	0	0	0	0	1	0	1	1	1	0	0	0	0	0	0	0	0
Torgesen et al. (2006)	7	National assessment of Title I Interim report - Volume II: Closing the Reading Gap: First Year Findings from a Randomized Trial of Four Reading Interventions of Striving Readers	2006	Institute of Education Sciences report	USA	English	0	RCT	Individual	Reading	unclear	0.347107	0.212474	0.347107	0.212474	0.347107	0.212474		32	27	1	55	38	93	47	3	24	45	Failure Free Reading	1	0	0	0	0	0	0	1	1	0	1	1	0	1	0	0	0	0	0	0
Torgesen et al. (2006)	7	National assessment of Title I Interim report - Volume II: Closing the Reading Gap: First Year Findings from a Randomized Trial of Four Reading Interventions of Striving Readers	2006	Institute of Education Sciences report	USA	English	0	RCT	Individual	Reading	unclear	0.168595	0.211306	0.168595	0.211306	0.168595	0.211306		32	27	1	55	38	93	47	3	24	45	Failure Free Reading	1	0	0	0	0	0	0	1	1	0	1	1	0	1	0	0	0	0	0	0
Torgesen et al. (2006)	7	National assessment of Title I Interim report - Volume II: Closing the Reading Gap: First Year Findings from a Randomized Trial of Four Reading Interventions of Striving Readers	2006	Institute of Education Sciences report	USA	English	0	RCT	Individual	Reading	unclear	-0.0892562	0.211046	-0.0892562	0.211046	-0.0892562	0.211046		32	27	1	55	38	93	47	3	24	45	Failure Free Reading	1	0	0	0	0	0	0	1	1	0	1	1	0	1	0	0	0	0	0	0
Torgesen et al. (2006)	7	National assessment of Title I Interim report - Volume II: Closing the Reading Gap: First Year Findings from a Randomized Trial of Four Reading Interventions of Striving Readers	2006	Institute of Education Sciences report	USA	English	0	RCT	Individual	Reading	unclear	0.0892562	0.211046	0.0892562	0.211046	0.0892562	0.211046		32	27	1	55	38	93	47	3	24	45	Failure Free Reading	1	0	0	0	0	0	0	1	1	0	1	1	0	1	0	0	0	0	0	0
Torgesen et al. (2006)	7	National assessment of Title I Interim report - Volume II: Closing the Reading Gap: First Year Findings from a Randomized Trial of Four Reading Interventions of Striving Readers	2006	Institute of Education Sciences report	USA	English	0	RCT	Individual	Reading	unclear	-0.0396694	0.210965	-0.0396694	0.210965	-0.0396694	0.210965		32	27	1	55	38	93	47	3	24	45	Failure Free Reading	1	0	0	0	0	0	0	1	1	0	1	1	0	1	0	0	0	0	0	0
Torgesen et al. (2006)	7	National assessment of Title I Interim report - Volume II: Closing the Reading Gap: First Year Findings from a Randomized Trial of Four Reading Interventions of Striving Readers	2006	Institute of Education Sciences report	USA	English	0	RCT	Individual	Reading	unclear	0.178512	0.21135	0.178512	0.21135	0.178512	0.21135		32	27	1	55	38	93	47	3	24	45	Failure Free Reading	1	0	0	0	0	0	0	1	1	0	1	1	0	1	0	0	0	0	0	0
Torgesen et al. (2006)	7	National assessment of Title I Interim report - Volume II: Closing the Reading Gap: First Year Findings from a Randomized Trial of Four Reading Interventions of Striving Readers	2006	Institute of Education Sciences report	USA	English	0	RCT	Individual	Reading	unclear	-0.109333	0.178397	-0.109333	0.178397	-0.109333	0.178397		32	27	1	61	65	126	47	5	22	42	Failure Free Reading	1	0	0	0	0	0	0	1	1	0	1	1	0	1	0	0	0	0	0	0
Torgesen et al. (2006)	7	National assessment of Title I Interim report - Volume II: Closing the Reading Gap: First Year Findings from a Randomized Trial of Four Reading Interventions of Striving Readers	2006	Institute of Education Sciences report	USA	English	0	RCT	Individual	Reading	unclear	0.109333	0.178397	0.109333	0.178397	0.109333	0.178397		32	27	1	61	65	126	47	5	22	42	Failure Free Reading	1	0	0	0	0	0	0	1	1	0	1	1	0	1	0	0	0	0	0	0
Torgesen et al. (2006)	7	National assessment of Title I Interim report - Volume II: Closing the Reading Gap: First Year Findings from a Randomized Trial of Four Reading Interventions of Striving Readers	2006	Institute of Education Sciences report	USA	English	0	RCT	Individual	Reading	unclear	0.0695758	0.178318	0.0695758	0.178318	0.0695758	0.178318		32	27	1	61	65	126	47	5	22	42	Failure Free Reading	1	0	0	0	0	0	0	1	1	0	1	1	0	1	0	0	0	0	0	0
Torgesen et al. (2006)	7	National assessment of Title I Interim report - Volume II: Closing the Reading Gap: First Year Findings from a Randomized Trial of Four Reading Interventions of Striving Readers	2006	Institute of Education Sciences report	USA	English	0	RCT	Individual	Reading	unclear	-0.0397576	0.178282	-0.0397576	0.178282	-0.0397576	0.178282		32	27	1	61	65	126	47	5	22	42	Failure Free Reading	1	0	0	0	0	0	0	1	1	0	1	1	0	1	0	0	0	0	0	0
Torgesen et al. (2006)	7	National assessment of Title I Interim report - Volume II: Closing the Reading Gap: First Year Findings from a Randomized Trial of Four Reading Interventions of Striving Readers	2006	Institute of Education Sciences report	USA	English	0	RCT	Individual	Reading	unclear	-0.0596364	0.178304	-0.0596364	0.178304	-0.0596364	0.178304		32	27	1	61	65	126	47	5	22	42	Failure Free Reading	1	0	0	0	0	0	0	1	1	0	1	1	0	1	0	0	0	0	0	0
Torgesen et al. (2006)	7	National assessment of Title I Interim report - Volume II: Closing the Reading Gap: First Year Findings from a Randomized Trial of Four Reading Interventions of Striving Readers	2006	Institute of Education Sciences report	USA	English	0	RCT	Individual	Reading	unclear	0.0198788	0.178268	0.0198788	0.178268	0.0198788	0.178268		32	27	1	61	65	126	47	5	22	42	Failure Free Reading	1	0	0	0	0	0	0	1	1	0	1	1	0	1	0	0	0	0	0	0
Torgesen et al. (2006)	7	National assessment of Title I Interim report - Volume II: Closing the Reading Gap: First Year Findings from a Randomized Trial of Four Reading Interventions of Striving Readers	2006	Institute of Education Sciences report	USA	English	0	RCT	Individual	Reading	unclear	0.327242	0.214981	0.327242	0.214981	0.327242	0.214981		32	27	1	56	36	92	27	3	35	46	Spell Read	0	0	0	0	0	0	0	1	1	1	1	1	1	0	0	0	0	0	0	0
Torgesen et al. (2006)	7	National assessment of Title I Interim report - Volume II: Closing the Reading Gap: First Year Findings from a Randomized Trial of Four Reading Interventions of Striving Readers	2006	Institute of Education Sciences report	USA	English	0	RCT	Individual	Reading	unclear	0.0396657	0.213643	0.0396657	0.213643	0.0396657	0.213643		32	27	1	56	36	92	27	3	35	46	Spell Read	0	0	0	0	0	0	0	1	1	1	1	1	1	0	0	0	0	0	0	0
Torgesen et al. (2006)	7	National assessment of Title I Interim report - Volume II: Closing the Reading Gap: First Year Findings from a Randomized Trial of Four Reading Interventions of Striving Readers	2006	Institute of Education Sciences report	USA	English	0	RCT	Individual	Reading	unclear	0.466072	0.216369	0.466072	0.216369	0.466072	0.216369		32	27	1	56	36	92	27	3	35	46	Spell Read	0	0	0	0	0	0	0	1	1	1	1	1	1	0	0	0	0	0	0	0
Torgesen et al. (2006)	7	National assessment of Title I Interim report - Volume II: Closing the Reading Gap: First Year Findings from a Randomized Trial of Four Reading Interventions of Striving Readers	2006	Institute of Education Sciences report	USA	English	0	RCT	Individual	Reading	unclear	0.128914	0.213835	0.128914	0.213835	0.128914	0.213835		32	27	1	56	36	92	27	3	35	46	Spell Read	0	0	0	0	0	0	0	1	1	1	1	1	1	0	0	0	0	0	0	0
Torgesen et al. (2006)	7	National assessment of Title I Interim report - Volume II: Closing the Reading Gap: First Year Findings from a Randomized Trial of Four Reading Interventions of Striving Readers	2006	Institute of Education Sciences report	USA	English	0	RCT	Individual	Reading	unclear	0.426407	0.215924	0.426407	0.215924	0.426407	0.215924		32	27	1	56	36	92	27	3	35	46	Spell Read	0	0	0	0	0	0	0	1	1	1	1	1	1	0	0	0	0	0	0	0
Torgesen et al. (2006)	7	National assessment of Title I Interim report - Volume II: Closing the Reading Gap: First Year Findings from a Randomized Trial of Four Reading Interventions of Striving Readers	2006	Institute of Education Sciences report	USA	English	0	RCT	Individual	Reading	unclear	0.0198329	0.213628	0.0198329	0.213628	0.0198329	0.213628		32	27	1	56	36	92	27	3	35	46	Spell Read	0	0	0	0	0	0	0	1	1	1	1	1	1	0	0	0	0	0	0	0
Torgesen et al. (2006)	7	National assessment of Title I Interim report - Volume II: Closing the Reading Gap: First Year Findings from a Randomized Trial of Four Reading Interventions of Striving Readers	2006	Institute of Education Sciences report	USA	English	0	RCT	Individual	Reading	unclear	-0.0496314	0.197948	-0.0496314	0.197948	-0.0496314	0.197948		32	27	1	59	45	104	46	5	25	52	Spell Read	0	0	0	0	0	0	0	1	1	1	1	1	1	0	0	0	0	0	0	0
Torgesen et al. (2006)	7	National assessment of Title I Interim report - Volume II: Closing the Reading Gap: First Year Findings from a Randomized Trial of Four Reading Interventions of Striving Readers	2006	Institute of Education Sciences report	USA	English	0	RCT	Individual	Reading	unclear	0.138968	0.198152	0.138968	0.198152	0.138968	0.198152		32	27	1	59	45	104	46	5	25	52	Spell Read	0	0	0	0	0	0	0	1	1	1	1	1	1	0	0	0	0	0	0	0
Torgesen et al. (2006)	7	National assessment of Title I Interim report - Volume II: Closing the Reading Gap: First Year Findings from a Randomized Trial of Four Reading Interventions of Striving Readers	2006	Institute of Education Sciences report	USA	English	0	RCT	Individual	Reading	unclear	0.277936	0.198854	0.277936	0.198854	0.277936	0.198854		32	27	1	59	45	104	46	5	25	52	Spell Read	0	0	0	0	0	0	0	1	1	1	1	1	1	0	0	0	0	0	0	0
Torgesen et al. (2006)	7	National assessment of Title I Interim report - Volume II: Closing the Reading Gap: First Year Findings from a Randomized Trial of Four Reading Interventions of Striving Readers	2006	Institute of Education Sciences report	USA	English	0	RCT	Individual	Reading	unclear	0.00992629	0.197919	0.00992629	0.197919	0.00992629	0.197919		32	27	1	59	45	104	46	5	25	52	Spell Read	0	0	0	0	0	0	0	1	1	1	1	1	1	0	0	0	0	0	0	0
Torgesen et al. (2006)	7	National assessment of Title I Interim report - Volume II: Closing the Reading Gap: First Year Findings from a Randomized Trial of Four Reading Interventions of Striving Readers	2006	Institute of Education Sciences report	USA	English	0	RCT	Individual	Reading	unclear	0.34742	0.199378	0.34742	0.199378	0.34742	0.199378		32	27	1	59	45	104	46	5	25	52	Spell Read	0	0	0	0	0	0	0	1	1	1	1	1	1	0	0	0	0	0	0	0
Torgesen et al. (2006)	7	National assessment of Title I Interim report - Volume II: Closing the Reading Gap: First Year Findings from a Randomized Trial of Four Reading Interventions of Striving Readers	2006	Institute of Education Sciences report	USA	English	0	RCT	Individual	Reading	unclear	0.0397052	0.197937	0.0397052	0.197937	0.0397052	0.197937		32	27	1	59	45	104	46	5	25	52	Spell Read	0	0	0	0	0	0	0	1	1	1	1	1	1	0	0	0	0	0	0	0
Torgesen et al. (2006)	7	National assessment of Title I Interim report - Volume II: Closing the Reading Gap: First Year Findings from a Randomized Trial of Four Reading Interventions of Striving Readers	2006	Institute of Education Sciences report	USA	English	0	RCT	Individual	Reading	unclear	0.276945	0.273795	0.276945	0.273795	0.276945	0.273795		32	27	1	53	18	71	61	3	45	36	Wilson Reading	0	0	0	0	0	0	0	1	0	1	1	1	1	0	0	0	0	0	0	0
Torgesen et al. (2006)	7	National assessment of Title I Interim report - Volume II: Closing the Reading Gap: First Year Findings from a Randomized Trial of Four Reading Interventions of Striving Readers	2006	Institute of Education Sciences report	USA	English	0	RCT	Individual	Reading	unclear	0.197818	0.273311	0.197818	0.273311	0.197818	0.273311		32	27	1	53	18	71	61	3	45	36	Wilson Reading	0	0	0	0	0	0	0	1	0	1	1	1	1	0	0	0	0	0	0	0
Torgesen et al. (2006)	7	National assessment of Title I Interim report - Volume II: Closing the Reading Gap: First Year Findings from a Randomized Trial of Four Reading Interventions of Striving Readers	2006	Institute of Education Sciences report	USA	English	0	RCT	Individual	Reading	unclear	0.385745	0.274721	0.385745	0.274721	0.385745	0.274721		32	27	1	53	18	71	61	3	45	36	Wilson Reading	0	0	0	0	0	0	0	1	0	1	1	1	1	0	0	0	0	0	0	0
Torgesen et al. (2006)	7	National assessment of Title I Interim report - Volume II: Closing the Reading Gap: First Year Findings from a Randomized Trial of Four Reading Interventions of Striving Readers	2006	Institute of Education Sciences report	USA	English	0	RCT	Individual	Reading	unclear	0.158255	0.27313	0.158255	0.27313	0.158255	0.27313		32	27	1	53	18	71	61	3	45	36	Wilson Reading	0	0	0	0	0	0	0	1	0	1	1	1	1	0	0	0	0	0	0	0
Torgesen et al. (2006)	7	National assessment of Title I Interim report - Volume II: Closing the Reading Gap: First Year Findings from a Randomized Trial of Four Reading Interventions of Striving Readers	2006	Institute of Education Sciences report	USA	English	0	RCT	Individual	Reading	unclear	0.583564	0.277167	0.583564	0.277167	0.583564	0.277167		32	27	1	53	18	71	61	3	45	36	Wilson Reading	0	0	0	0	0	0	0	1	0	1	1	1	1	0	0	0	0	0	0	0
Torgesen et al. (2006)	7	National assessment of Title I Interim report - Volume II: Closing the Reading Gap: First Year Findings from a Randomized Trial of Four Reading Interventions of Striving Readers	2006	Institute of Education Sciences report	USA	English	0	RCT	Individual	Reading	unclear	0.0692364	0.272869	0.0692364	0.272869	0.0692364	0.272869		32	27	1	53	18	71	61	3	45	36	Wilson Reading	0	0	0	0	0	0	0	1	0	1	1	1	1	0	0	0	0	0	0	0
Torgesen et al. (2006)	7	National assessment of Title I Interim report - Volume II: Closing the Reading Gap: First Year Findings from a Randomized Trial of Four Reading Interventions of Striving Readers	2006	Institute of Education Sciences report	USA	English	0	RCT	Individual	Reading	unclear	0.0892394	0.212668	0.0892394	0.212668	0.0892394	0.212668		32	27	1	53	38	91	46	5	45	55	Wilson Reading	0	0	0	0	0	0	0	1	0	1	1	1	1	0	0	0	0	0	0	0
Torgesen et al. (2006)	7	National assessment of Title I Interim report - Volume II: Closing the Reading Gap: First Year Findings from a Randomized Trial of Four Reading Interventions of Striving Readers	2006	Institute of Education Sciences report	USA	English	0	RCT	Individual	Reading	unclear	-0.0297465	0.212576	-0.0297465	0.212576	-0.0297465	0.212576		32	27	1	53	38	91	46	5	45	55	Wilson Reading	0	0	0	0	0	0	0	1	0	1	1	1	1	0	0	0	0	0	0	0
Torgesen et al. (2006)	7	National assessment of Title I Interim report - Volume II: Closing the Reading Gap: First Year Findings from a Randomized Trial of Four Reading Interventions of Striving Readers	2006	Institute of Education Sciences report	USA	English	0	RCT	Individual	Reading	unclear	-0.0991549	0.212692	-0.0991549	0.212692	-0.0991549	0.212692		32	27	1	53	38	91	46	5	45	55	Wilson Reading	0	0	0	0	0	0	0	1	0	1	1	1	1	0	0	0	0	0	0	0
Torgesen et al. (2006)	7	National assessment of Title I Interim report - Volume II: Closing the Reading Gap: First Year Findings from a Randomized Trial of Four Reading Interventions of Striving Readers	2006	Institute of Education Sciences report	USA	English	0	RCT	Individual	Reading	unclear	0.138817	0.212814	0.138817	0.212814	0.138817	0.212814		32	27	1	53	38	91	46	5	45	55	Wilson Reading	0	0	0	0	0	0	0	1	0	1	1	1	1	0	0	0	0	0	0	0
Torgesen et al. (2006)	7	National assessment of Title I Interim report - Volume II: Closing the Reading Gap: First Year Findings from a Randomized Trial of Four Reading Interventions of Striving Readers	2006	Institute of Education Sciences report	USA	English	0	RCT	Individual	Reading	unclear	0.287549	0.213631	0.287549	0.213631	0.287549	0.213631		32	27	1	53	38	91	46	5	45	55	Wilson Reading	0	0	0	0	0	0	0	1	0	1	1	1	1	0	0	0	0	0	0	0
Torgesen et al. (2006)	7	National assessment of Title I Interim report - Volume II: Closing the Reading Gap: First Year Findings from a Randomized Trial of Four Reading Interventions of Striving Readers	2006	Institute of Education Sciences report	USA	English	0	RCT	Individual	Reading	unclear	0.168563	0.212932	0.168563	0.212932	0.168563	0.212932		32	27	1	53	38	91	46	5	45	55	Wilson Reading	0	0	0	0	0	0	0	1	0	1	1	1	1	0	0	0	0	0	0	0
Torgesen et al. (2007)	7	National Assessment of Title I. Final Report. Volume II: Closing the Reading Gap--Findings from a Randomized Trial of Four Reading Interventions for Striving Readers. NCEE 2008-4013	2007	Institute of Education Sciences report	USA	English	0	RCT	Individual	Reading	regression adjusted	-0.069316	0.226559	-0.069316	0.226559	-0.069316	0.226559		32	27		44	35	79	44	3	26	42	Corrective Reading	0	0	0	0	0	0	0	1	0	1	1	1	0	1	0	0	0	0	0	0
Torgesen et al. (2007)	7	National Assessment of Title I. Final Report. Volume II: Closing the Reading Gap--Findings from a Randomized Trial of Four Reading Interventions for Striving Readers. NCEE 2008-4013	2007	Institute of Education Sciences report	USA	English	0	RCT	Individual	Reading	regression adjusted	0.0891205	0.226603	0.0891205	0.226603	0.0891205	0.226603		32	27		44	35	79	44	3	26	42	Corrective Reading	0	0	0	0	0	0	0	1	0	1	1	1	0	1	0	0	0	0	0	0
Torgesen et al. (2007)	7	National Assessment of Title I. Final Report. Volume II: Closing the Reading Gap--Findings from a Randomized Trial of Four Reading Interventions for Striving Readers. NCEE 2008-4013	2007	Institute of Education Sciences report	USA	English	0	RCT	Individual	Reading	regression adjusted	0.366384	0.22836	0.366384	0.22836	0.366384	0.22836		32	27		44	35	79	44	3	26	42	Corrective Reading	0	0	0	0	0	0	0	1	0	1	1	1	0	1	0	0	0	0	0	0
Torgesen et al. (2007)	7	National Assessment of Title I. Final Report. Volume II: Closing the Reading Gap--Findings from a Randomized Trial of Four Reading Interventions for Striving Readers. NCEE 2008-4013	2007	Institute of Education Sciences report	USA	English	0	RCT	Individual	Reading	regression adjusted	0.168339	0.226888	0.168339	0.226888	0.168339	0.226888		32	27		44	35	79	44	3	26	42	Corrective Reading	0	0	0	0	0	0	0	1	0	1	1	1	0	1	0	0	0	0	0	0
Torgesen et al. (2007)	7	National Assessment of Title I. Final Report. Volume II: Closing the Reading Gap--Findings from a Randomized Trial of Four Reading Interventions for Striving Readers. NCEE 2008-4013	2007	Institute of Education Sciences report	USA	English	0	RCT	Individual	Reading	regression adjusted	0.34658	0.228164	0.34658	0.228164	0.34658	0.228164		32	27		44	35	79	44	3	26	42	Corrective Reading	0	0	0	0	0	0	0	1	0	1	1	1	0	1	0	0	0	0	0	0
Torgesen et al. (2007)	7	National Assessment of Title I. Final Report. Volume II: Closing the Reading Gap--Findings from a Randomized Trial of Four Reading Interventions for Striving Readers. NCEE 2008-4013	2007	Institute of Education Sciences report	USA	English	0	RCT	Individual	Reading	regression adjusted	0.0198046	0.226498	0.0198046	0.226498	0.0198046	0.226498		32	27		44	35	79	44	3	26	42	Corrective Reading	0	0	0	0	0	0	0	1	0	1	1	1	0	1	0	0	0	0	0	0
Torgesen et al. (2007)	7	National Assessment of Title I. Final Report. Volume II: Closing the Reading Gap--Findings from a Randomized Trial of Four Reading Interventions for Striving Readers. NCEE 2008-4013	2007	Institute of Education Sciences report	USA	English	0	RCT	Individual	Reading	regression adjusted	0	0.22771	0	0.22771	0	0.22771		32	27		54	30	84	51	5	18	41	Corrective Reading	0	0	0	0	0	0	0	1	0	1	1	1	0	1	0	0	0	0	0	0
Torgesen et al. (2007)	7	National Assessment of Title I. Final Report. Volume II: Closing the Reading Gap--Findings from a Randomized Trial of Four Reading Interventions for Striving Readers. NCEE 2008-4013	2007	Institute of Education Sciences report	USA	English	0	RCT	Individual	Reading	regression adjusted	-0.0297248	0.227722	-0.0297248	0.227722	-0.0297248	0.227722		32	27		54	30	84	51	5	18	41	Corrective Reading	0	0	0	0	0	0	0	1	0	1	1	1	0	1	0	0	0	0	0	0
Torgesen et al. (2007)	7	National Assessment of Title I. Final Report. Volume II: Closing the Reading Gap--Findings from a Randomized Trial of Four Reading Interventions for Striving Readers. NCEE 2008-4013	2007	Institute of Education Sciences report	USA	English	0	RCT	Individual	Reading	regression adjusted	0.0891743	0.227814	0.0891743	0.227814	0.0891743	0.227814		32	27		54	30	84	51	5	18	41	Corrective Reading	0	0	0	0	0	0	0	1	0	1	1	1	0	1	0	0	0	0	0	0
Torgesen et al. (2007)	7	National Assessment of Title I. Final Report. Volume II: Closing the Reading Gap--Findings from a Randomized Trial of Four Reading Interventions for Striving Readers. NCEE 2008-4013	2007	Institute of Education Sciences report	USA	English	0	RCT	Individual	Reading	regression adjusted	-0.128807	0.227927	-0.128807	0.227927	-0.128807	0.227927		32	27		54	30	84	51	5	18	41	Corrective Reading	0	0	0	0	0	0	0	1	0	1	1	1	0	1	0	0	0	0	0	0
Torgesen et al. (2007)	7	National Assessment of Title I. Final Report. Volume II: Closing the Reading Gap--Findings from a Randomized Trial of Four Reading Interventions for Striving Readers. NCEE 2008-4013	2007	Institute of Education Sciences report	USA	English	0	RCT	Individual	Reading	regression adjusted	0.00990826	0.227711	0.00990826	0.227711	0.00990826	0.227711		32	27		54	30	84	51	5	18	41	Corrective Reading	0	0	0	0	0	0	0	1	0	1	1	1	0	1	0	0	0	0	0	0
Torgesen et al. (2007)	7	National Assessment of Title I. Final Report. Volume II: Closing the Reading Gap--Findings from a Randomized Trial of Four Reading Interventions for Striving Readers. NCEE 2008-4013	2007	Institute of Education Sciences report	USA	English	0	RCT	Individual	Reading	regression adjusted	-0.138716	0.227961	-0.138716	0.227961	-0.138716	0.227961		32	27		54	30	84	51	5	18	41	Corrective Reading	0	0	0	0	0	0	0	1	0	1	1	1	0	1	0	0	0	0	0	0
Torgesen et al. (2007)	7	National Assessment of Title I. Final Report. Volume II: Closing the Reading Gap--Findings from a Randomized Trial of Four Reading Interventions for Striving Readers. NCEE 2008-4013	2007	Institute of Education Sciences report	USA	English	0	RCT	Individual	Reading	regression adjusted	0.188357	0.214763	0.188357	0.214763	0.188357	0.214763		32	27		51	38	89	47	3	23	45	Failure Free Reading	1	0	0	0	0	0	0	1	1	0	1	1	0	1	0	0	0	0	0	0
Torgesen et al. (2007)	7	National Assessment of Title I. Final Report. Volume II: Closing the Reading Gap--Findings from a Randomized Trial of Four Reading Interventions for Striving Readers. NCEE 2008-4013	2007	Institute of Education Sciences report	USA	English	0	RCT	Individual	Reading	regression adjusted	0.128876	0.214516	0.128876	0.214516	0.128876	0.214516		32	27		51	38	89	47	3	23	45	Failure Free Reading	1	0	0	0	0	0	0	1	1	0	1	1	0	1	0	0	0	0	0	0
Torgesen et al. (2007)	7	National Assessment of Title I. Final Report. Volume II: Closing the Reading Gap--Findings from a Randomized Trial of Four Reading Interventions for Striving Readers. NCEE 2008-4013	2007	Institute of Education Sciences report	USA	English	0	RCT	Individual	Reading	regression adjusted	0.0793084	0.21438	0.0793084	0.21438	0.0793084	0.21438		32	27		51	38	89	47	3	23	45	Failure Free Reading	1	0	0	0	0	0	0	1	1	0	1	1	0	1	0	0	0	0	0	0
Torgesen et al. (2007)	7	National Assessment of Title I. Final Report. Volume II: Closing the Reading Gap--Findings from a Randomized Trial of Four Reading Interventions for Striving Readers. NCEE 2008-4013	2007	Institute of Education Sciences report	USA	English	0	RCT	Individual	Reading	regression adjusted	0.118963	0.214483	0.118963	0.214483	0.118963	0.214483		32	27		51	38	89	47	3	23	45	Failure Free Reading	1	0	0	0	0	0	0	1	1	0	1	1	0	1	0	0	0	0	0	0
Torgesen et al. (2007)	7	National Assessment of Title I. Final Report. Volume II: Closing the Reading Gap--Findings from a Randomized Trial of Four Reading Interventions for Striving Readers. NCEE 2008-4013	2007	Institute of Education Sciences report	USA	English	0	RCT	Individual	Reading	regression adjusted	0.327147	0.215696	0.327147	0.215696	0.327147	0.215696		32	27		51	38	89	47	3	23	45	Failure Free Reading	1	0	0	0	0	0	0	1	1	0	1	1	0	1	0	0	0	0	0	0
Torgesen et al. (2007)	7	National Assessment of Title I. Final Report. Volume II: Closing the Reading Gap--Findings from a Randomized Trial of Four Reading Interventions for Striving Readers. NCEE 2008-4013	2007	Institute of Education Sciences report	USA	English	0	RCT	Individual	Reading	regression adjusted	0.287493	0.215379	0.287493	0.215379	0.287493	0.215379		32	27		51	38	89	47	3	23	45	Failure Free Reading	1	0	0	0	0	0	0	1	1	0	1	1	0	1	0	0	0	0	0	0
Torgesen et al. (2007)	7	National Assessment of Title I. Final Report. Volume II: Closing the Reading Gap--Findings from a Randomized Trial of Four Reading Interventions for Striving Readers. NCEE 2008-4013	2007	Institute of Education Sciences report	USA	English	0	RCT	Individual	Reading	regression adjusted	-0.0596421	0.176902	-0.0596421	0.176902	-0.0596421	0.176902		32	27		62	66	128	47	5	22	42	Failure Free Reading	1	0	0	0	0	0	0	1	1	0	1	1	0	1	0	0	0	0	0	0
Torgesen et al. (2007)	7	National Assessment of Title I. Final Report. Volume II: Closing the Reading Gap--Findings from a Randomized Trial of Four Reading Interventions for Striving Readers. NCEE 2008-4013	2007	Institute of Education Sciences report	USA	English	0	RCT	Individual	Reading	regression adjusted	0.0994036	0.176972	0.0994036	0.176972	0.0994036	0.176972		32	27		62	66	128	47	5	22	42	Failure Free Reading	1	0	0	0	0	0	0	1	1	0	1	1	0	1	0	0	0	0	0	0
Torgesen et al. (2007)	7	National Assessment of Title I. Final Report. Volume II: Closing the Reading Gap--Findings from a Randomized Trial of Four Reading Interventions for Striving Readers. NCEE 2008-4013	2007	Institute of Education Sciences report	USA	English	0	RCT	Individual	Reading	regression adjusted	-0.0198807	0.176867	-0.0198807	0.176867	-0.0198807	0.176867		32	27		62	66	128	47	5	22	42	Failure Free Reading	1	0	0	0	0	0	0	1	1	0	1	1	0	1	0	0	0	0	0	0
Torgesen et al. (2007)	7	National Assessment of Title I. Final Report. Volume II: Closing the Reading Gap--Findings from a Randomized Trial of Four Reading Interventions for Striving Readers. NCEE 2008-4013	2007	Institute of Education Sciences report	USA	English	0	RCT	Individual	Reading	regression adjusted	-0.0397614	0.176881	-0.0397614	0.176881	-0.0397614	0.176881		32	27		62	66	128	47	5	22	42	Failure Free Reading	1	0	0	0	0	0	0	1	1	0	1	1	0	1	0	0	0	0	0	0
Torgesen et al. (2007)	7	National Assessment of Title I. Final Report. Volume II: Closing the Reading Gap--Findings from a Randomized Trial of Four Reading Interventions for Striving Readers. NCEE 2008-4013	2007	Institute of Education Sciences report	USA	English	0	RCT	Individual	Reading	regression adjusted	-0.0497018	0.17689	-0.0497018	0.17689	-0.0497018	0.17689		32	27		62	66	128	47	5	22	42	Failure Free Reading	1	0	0	0	0	0	0	1	1	0	1	1	0	1	0	0	0	0	0	0
Torgesen et al. (2007)	7	National Assessment of Title I. Final Report. Volume II: Closing the Reading Gap--Findings from a Randomized Trial of Four Reading Interventions for Striving Readers. NCEE 2008-4013	2007	Institute of Education Sciences report	USA	English	0	RCT	Individual	Reading	regression adjusted	-0.168986	0.177178	-0.168986	0.177178	-0.168986	0.177178		32	27		62	66	128	47	5	22	42	Failure Free Reading	1	0	0	0	0	0	0	1	1	0	1	1	0	1	0	0	0	0	0	0
Torgesen et al. (2007)	7	National Assessment of Title I. Final Report. Volume II: Closing the Reading Gap--Findings from a Randomized Trial of Four Reading Interventions for Striving Readers. NCEE 2008-4013	2007	Institute of Education Sciences report	USA	English	0	RCT	Individual	Reading	regression adjusted	0.138817	0.216937	0.138817	0.216937	0.138817	0.216937		32	27		57	34	91	27	3	35	47	Spell Read (PAT)	0	0	0	0	0	0	0	1	1	1	1	1	1	0	0	0	0	0	0	0
Torgesen et al. (2007)	7	National Assessment of Title I. Final Report. Volume II: Closing the Reading Gap--Findings from a Randomized Trial of Four Reading Interventions for Striving Readers. NCEE 2008-4013	2007	Institute of Education Sciences report	USA	English	0	RCT	Individual	Reading	regression adjusted	0.059493	0.216737	0.059493	0.216737	0.059493	0.216737		32	27		57	34	91	27	3	35	47	Spell Read (PAT)	0	0	0	0	0	0	0	1	1	1	1	1	1	0	0	0	0	0	0	0
Torgesen et al. (2007)	7	National Assessment of Title I. Final Report. Volume II: Closing the Reading Gap--Findings from a Randomized Trial of Four Reading Interventions for Striving Readers. NCEE 2008-4013	2007	Institute of Education Sciences report	USA	English	0	RCT	Individual	Reading	regression adjusted	0.327211	0.218046	0.327211	0.218046	0.327211	0.218046		32	27		57	34	91	27	3	35	47	Spell Read (PAT)	0	0	0	0	0	0	0	1	1	1	1	1	1	0	0	0	0	0	0	0
Torgesen et al. (2007)	7	National Assessment of Title I. Final Report. Volume II: Closing the Reading Gap--Findings from a Randomized Trial of Four Reading Interventions for Striving Readers. NCEE 2008-4013	2007	Institute of Education Sciences report	USA	English	0	RCT	Individual	Reading	regression adjusted	0.0495775	0.216724	0.0495775	0.216724	0.0495775	0.216724		32	27		57	34	91	27	3	35	47	Spell Read (PAT)	0	0	0	0	0	0	0	1	1	1	1	1	1	0	0	0	0	0	0	0
Torgesen et al. (2007)	7	National Assessment of Title I. Final Report. Volume II: Closing the Reading Gap--Findings from a Randomized Trial of Four Reading Interventions for Striving Readers. NCEE 2008-4013	2007	Institute of Education Sciences report	USA	English	0	RCT	Individual	Reading	regression adjusted	0.356958	0.218302	0.356958	0.218302	0.356958	0.218302		32	27		57	34	91	27	3	35	47	Spell Read (PAT)	0	0	0	0	0	0	0	1	1	1	1	1	1	0	0	0	0	0	0	0
Torgesen et al. (2007)	7	National Assessment of Title I. Final Report. Volume II: Closing the Reading Gap--Findings from a Randomized Trial of Four Reading Interventions for Striving Readers. NCEE 2008-4013	2007	Institute of Education Sciences report	USA	English	0	RCT	Individual	Reading	regression adjusted	0.00991549	0.216694	0.00991549	0.216694	0.00991549	0.216694		32	27		57	34	91	27	3	35	47	Spell Read (PAT)	0	0	0	0	0	0	0	1	1	1	1	1	1	0	0	0	0	0	0	0
Torgesen et al. (2007)	7	National Assessment of Title I. Final Report. Volume II: Closing the Reading Gap--Findings from a Randomized Trial of Four Reading Interventions for Striving Readers. NCEE 2008-4013	2007	Institute of Education Sciences report	USA	English	0	RCT	Individual	Reading	regression adjusted	-0.0694629	0.201516	-0.0694629	0.201516	-0.0694629	0.201516		32	27		56	44	100	45	5	24	53	Spell Read (PAT)	0	0	0	0	0	0	0	1	1	1	1	1	1	0	0	0	0	0	0	0
Torgesen et al. (2007)	7	National Assessment of Title I. Final Report. Volume II: Closing the Reading Gap--Findings from a Randomized Trial of Four Reading Interventions for Striving Readers. NCEE 2008-4013	2007	Institute of Education Sciences report	USA	English	0	RCT	Individual	Reading	regression adjusted	0.228235	0.202101	0.228235	0.202101	0.228235	0.202101		32	27		56	44	100	45	5	24	53	Spell Read (PAT)	0	0	0	0	0	0	0	1	1	1	1	1	1	0	0	0	0	0	0	0
Torgesen et al. (2007)	7	National Assessment of Title I. Final Report. Volume II: Closing the Reading Gap--Findings from a Randomized Trial of Four Reading Interventions for Striving Readers. NCEE 2008-4013	2007	Institute of Education Sciences report	USA	English	0	RCT	Individual	Reading	regression adjusted	0.208389	0.201994	0.208389	0.201994	0.208389	0.201994		32	27		56	44	100	45	5	24	53	Spell Read (PAT)	0	0	0	0	0	0	0	1	1	1	1	1	1	0	0	0	0	0	0	0
Torgesen et al. (2007)	7	National Assessment of Title I. Final Report. Volume II: Closing the Reading Gap--Findings from a Randomized Trial of Four Reading Interventions for Striving Readers. NCEE 2008-4013	2007	Institute of Education Sciences report	USA	English	0	RCT	Individual	Reading	regression adjusted	0.00992327	0.201457	0.00992327	0.201457	0.00992327	0.201457		32	27		56	44	100	45	5	24	53	Spell Read (PAT)	0	0	0	0	0	0	0	1	1	1	1	1	1	0	0	0	0	0	0	0
Torgesen et al. (2007)	7	National Assessment of Title I. Final Report. Volume II: Closing the Reading Gap--Findings from a Randomized Trial of Four Reading Interventions for Striving Readers. NCEE 2008-4013	2007	Institute of Education Sciences report	USA	English	0	RCT	Individual	Reading	regression adjusted	0.228235	0.202101	0.228235	0.202101	0.228235	0.202101		32	27		56	44	100	45	5	24	53	Spell Read (PAT)	0	0	0	0	0	0	0	1	1	1	1	1	1	0	0	0	0	0	0	0
Torgesen et al. (2007)	7	National Assessment of Title I. Final Report. Volume II: Closing the Reading Gap--Findings from a Randomized Trial of Four Reading Interventions for Striving Readers. NCEE 2008-4013	2007	Institute of Education Sciences report	USA	English	0	RCT	Individual	Reading	regression adjusted	-0.0595396	0.2015	-0.0595396	0.2015	-0.0595396	0.2015		32	27		56	44	100	45	5	24	53	Spell Read (PAT)	0	0	0	0	0	0	0	1	1	1	1	1	1	0	0	0	0	0	0	0
Torgesen et al. (2007)	7	National Assessment of Title I. Final Report. Volume II: Closing the Reading Gap--Findings from a Randomized Trial of Four Reading Interventions for Striving Readers. NCEE 2008-4013	2007	Institute of Education Sciences report	USA	English	0	RCT	Individual	Reading	regression adjusted	0	0.268774	0	0.268774	0	0.268774		32	27		51	19	70	61	3	45	37	Wilson Reading	0	0	0	0	0	0	0	1	0	1	1	1	1	0	0	0	0	0	0	0
Torgesen et al. (2007)	7	National Assessment of Title I. Final Report. Volume II: Closing the Reading Gap--Findings from a Randomized Trial of Four Reading Interventions for Striving Readers. NCEE 2008-4013	2007	Institute of Education Sciences report	USA	English	0	RCT	Individual	Reading	regression adjusted	0.168118	0.269149	0.168118	0.269149	0.168118	0.269149		32	27		51	19	70	61	3	45	37	Wilson Reading	0	0	0	0	0	0	0	1	0	1	1	1	1	0	0	0	0	0	0	0
Torgesen et al. (2007)	7	National Assessment of Title I. Final Report. Volume II: Closing the Reading Gap--Findings from a Randomized Trial of Four Reading Interventions for Striving Readers. NCEE 2008-4013	2007	Institute of Education Sciences report	USA	English	0	RCT	Individual	Reading	regression adjusted	0.2769	0.269791	0.2769	0.269791	0.2769	0.269791		32	27		51	19	70	61	3	45	37	Wilson Reading	0	0	0	0	0	0	0	1	0	1	1	1	1	0	0	0	0	0	0	0
Torgesen et al. (2007)	7	National Assessment of Title I. Final Report. Volume II: Closing the Reading Gap--Findings from a Randomized Trial of Four Reading Interventions for Striving Readers. NCEE 2008-4013	2007	Institute of Education Sciences report	USA	English	0	RCT	Individual	Reading	regression adjusted	0.2769	0.269791	0.2769	0.269791	0.2769	0.269791		32	27		51	19	70	61	3	45	37	Wilson Reading	0	0	0	0	0	0	0	1	0	1	1	1	1	0	0	0	0	0	0	0
Torgesen et al. (2007)	7	National Assessment of Title I. Final Report. Volume II: Closing the Reading Gap--Findings from a Randomized Trial of Four Reading Interventions for Striving Readers. NCEE 2008-4013	2007	Institute of Education Sciences report	USA	English	0	RCT	Individual	Reading	regression adjusted	0.375793	0.270644	0.375793	0.270644	0.375793	0.270644		32	27		51	19	70	61	3	45	37	Wilson Reading	0	0	0	0	0	0	0	1	0	1	1	1	1	0	0	0	0	0	0	0
Torgesen et al. (2007)	7	National Assessment of Title I. Final Report. Volume II: Closing the Reading Gap--Findings from a Randomized Trial of Four Reading Interventions for Striving Readers. NCEE 2008-4013	2007	Institute of Education Sciences report	USA	English	0	RCT	Individual	Reading	regression adjusted	0.227454	0.26946	0.227454	0.26946	0.227454	0.26946		32	27		51	19	70	61	3	45	37	Wilson Reading	0	0	0	0	0	0	0	1	0	1	1	1	1	0	0	0	0	0	0	0
Torgesen et al. (2007)	7	National Assessment of Title I. Final Report. Volume II: Closing the Reading Gap--Findings from a Randomized Trial of Four Reading Interventions for Striving Readers. NCEE 2008-4013	2007	Institute of Education Sciences report	USA	English	0	RCT	Individual	Reading	regression adjusted	0.307289	0.218048	0.307289	0.218048	0.307289	0.218048		32	27		52	36	88	46	5	45	58	Wilson Reading	0	0	0	0	0	0	0	1	0	1	1	1	1	0	0	0	0	0	0	0
Torgesen et al. (2007)	7	National Assessment of Title I. Final Report. Volume II: Closing the Reading Gap--Findings from a Randomized Trial of Four Reading Interventions for Striving Readers. NCEE 2008-4013	2007	Institute of Education Sciences report	USA	English	0	RCT	Individual	Reading	regression adjusted	0.0793003	0.216897	0.0793003	0.216897	0.0793003	0.216897		32	27		52	36	88	46	5	45	58	Wilson Reading	0	0	0	0	0	0	0	1	0	1	1	1	1	0	0	0	0	0	0	0
Torgesen et al. (2007)	7	National Assessment of Title I. Final Report. Volume II: Closing the Reading Gap--Findings from a Randomized Trial of Four Reading Interventions for Striving Readers. NCEE 2008-4013	2007	Institute of Education Sciences report	USA	English	0	RCT	Individual	Reading	regression adjusted	0.168513	0.217186	0.168513	0.217186	0.168513	0.217186		32	27		52	36	88	46	5	45	58	Wilson Reading	0	0	0	0	0	0	0	1	0	1	1	1	1	0	0	0	0	0	0	0
Torgesen et al. (2007)	7	National Assessment of Title I. Final Report. Volume II: Closing the Reading Gap--Findings from a Randomized Trial of Four Reading Interventions for Striving Readers. NCEE 2008-4013	2007	Institute of Education Sciences report	USA	English	0	RCT	Individual	Reading	regression adjusted	0	0.216815	0	0.216815	0	0.216815		32	27		52	36	88	46	5	45	58	Wilson Reading	0	0	0	0	0	0	0	1	0	1	1	1	1	0	0	0	0	0	0	0
Torgesen et al. (2007)	7	National Assessment of Title I. Final Report. Volume II: Closing the Reading Gap--Findings from a Randomized Trial of Four Reading Interventions for Striving Readers. NCEE 2008-4013	2007	Institute of Education Sciences report	USA	English	0	RCT	Individual	Reading	regression adjusted	0.515452	0.220268	0.515452	0.220268	0.515452	0.220268		32	27		52	36	88	46	5	45	58	Wilson Reading	0	0	0	0	0	0	0	1	0	1	1	1	1	0	0	0	0	0	0	0
Torgesen et al. (2007)	7	National Assessment of Title I. Final Report. Volume II: Closing the Reading Gap--Findings from a Randomized Trial of Four Reading Interventions for Striving Readers. NCEE 2008-4013	2007	Institute of Education Sciences report	USA	English	0	RCT	Individual	Reading	regression adjusted	0.0594752	0.216861	0.0594752	0.216861	0.0594752	0.216861		32	27		52	36	88	46	5	45	58	Wilson Reading	0	0	0	0	0	0	0	1	0	1	1	1	1	0	0	0	0	0	0	0
Torgeson et al. (2010)	30740729	Computer-assisted instruction to prevent early reading difficulties in students at risk for dyslexia: Outcomes from two instructional approaches	2010	Annals of Dyslexia	USA	English	1	RCT	Individual	Reading	raw means	0.475634	0.232951	0.475634	0.232951	0.475634	0.232951		3			36	40	76	44.4	1	33.1		The Lindamood Phoneme Sequncing Program for Reading, Spelling and Speech (LIPS)	1	0	0	0	0	0	0	1	1	1	1	1	1	0	0	0	0	0	0	0
Torgeson et al. (2010)	30740729	Computer-assisted instruction to prevent early reading difficulties in students at risk for dyslexia: Outcomes from two instructional approaches	2010	Annals of Dyslexia	USA	English	1	RCT	Individual	Reading	raw means	0.627705	0.235308	0.627705	0.235308	0.627705	0.235308		3			36	40	76	44.4	1	33.1		The Lindamood Phoneme Sequncing Program for Reading, Spelling and Speech (LIPS)	1	0	0	0	0	0	0	1	1	1	1	1	1	0	0	0	0	0	0	0
Torgeson et al. (2010)	30740729	Computer-assisted instruction to prevent early reading difficulties in students at risk for dyslexia: Outcomes from two instructional approaches	2010	Annals of Dyslexia	USA	English	1	RCT	Individual	Reading	raw means	0	0.229734	0	0.229734	0	0.229734		3			36	40	76	44.4	1	33.1		The Lindamood Phoneme Sequncing Program for Reading, Spelling and Speech (LIPS)	1	0	0	0	0	0	0	1	1	1	1	1	1	0	0	0	0	0	0	0
Torgeson et al. (2010)	30740729	Computer-assisted instruction to prevent early reading difficulties in students at risk for dyslexia: Outcomes from two instructional approaches	2010	Annals of Dyslexia	USA	English	1	RCT	Individual	Reading	raw means	0.93224	0.241858	0.93224	0.241858	0.93224	0.241858		3			36	40	76	44.4	1	33.1		The Lindamood Phoneme Sequncing Program for Reading, Spelling and Speech (LIPS)	1	0	0	0	0	0	0	1	1	1	1	1	1	0	0	0	0	0	0	0
Torgeson et al. (2010)	30740729	Computer-assisted instruction to prevent early reading difficulties in students at risk for dyslexia: Outcomes from two instructional approaches	2010	Annals of Dyslexia	USA	English	1	RCT	Individual	Reading	raw means	0.801915	0.238765	0.801915	0.238765	0.801915	0.238765		3			36	40	76	44.4	1	33.1		The Lindamood Phoneme Sequncing Program for Reading, Spelling and Speech (LIPS)	1	0	0	0	0	0	0	1	1	1	1	1	1	0	0	0	0	0	0	0
Torgeson et al. (2010)	30740729	Computer-assisted instruction to prevent early reading difficulties in students at risk for dyslexia: Outcomes from two instructional approaches	2010	Annals of Dyslexia	USA	English	1	RCT	Individual	Reading	raw means	0.518691	0.233555	0.518691	0.233555	0.518691	0.233555		3			36	40	76	44.4	1	33.1		The Lindamood Phoneme Sequncing Program for Reading, Spelling and Speech (LIPS)	1	0	0	0	0	0	0	1	1	1	1	1	1	0	0	0	0	0	0	0
Torgeson et al. (2010)	30740729	Computer-assisted instruction to prevent early reading difficulties in students at risk for dyslexia: Outcomes from two instructional approaches	2010	Annals of Dyslexia	USA	English	1	RCT	Individual	Reading	raw means	0.537897	0.23384	0.537897	0.23384	0.537897	0.23384		3			36	40	76	44.4	1	33.1		The Lindamood Phoneme Sequncing Program for Reading, Spelling and Speech (LIPS)	1	0	0	0	0	0	0	1	1	1	1	1	1	0	0	0	0	0	0	0
Torgeson et al. (2010)	30740729	Computer-assisted instruction to prevent early reading difficulties in students at risk for dyslexia: Outcomes from two instructional approaches	2010	Annals of Dyslexia	USA	English	1	RCT	Individual	Reading	raw means	1.02558	0.244331	1.02558	0.244331	1.02558	0.244331		3			36	40	76	44.4	1	33.1		The Lindamood Phoneme Sequncing Program for Reading, Spelling and Speech (LIPS)	1	0	0	0	0	0	0	1	1	1	1	1	1	0	0	0	0	0	0	0
Torgeson et al. (2010)	30740729	Computer-assisted instruction to prevent early reading difficulties in students at risk for dyslexia: Outcomes from two instructional approaches	2010	Annals of Dyslexia	USA	English	1	RCT	Individual	Reading	raw means	0.702282	0.236691	0.702282	0.236691	0.702282	0.236691		3			36	40	76	44.4	1	33.1		The Lindamood Phoneme Sequncing Program for Reading, Spelling and Speech (LIPS)	1	0	0	0	0	0	0	1	1	1	1	1	1	0	0	0	0	0	0	0
Torgeson et al. (2010)	30740729	Computer-assisted instruction to prevent early reading difficulties in students at risk for dyslexia: Outcomes from two instructional approaches	2010	Annals of Dyslexia	USA	English	1	RCT	Individual	Reading	raw means	0.223497	0.233559	0.223497	0.233559	0.223497	0.233559		3			35	39	74	44.4	1	33.1		The Lindamood Phoneme Sequncing Program for Reading, Spelling and Speech (LIPS)	1	0	0	0	0	0	0	1	1	1	1	1	1	0	0	0	0	0	0	0
Torgeson et al. (2010)	30740729	Computer-assisted instruction to prevent early reading difficulties in students at risk for dyslexia: Outcomes from two instructional approaches	2010	Annals of Dyslexia	USA	English	1	RCT	Individual	Reading	raw means	0.366241	0.234774	0.366241	0.234774	0.366241	0.234774		3			35	39	74	44.4	1	33.1		The Lindamood Phoneme Sequncing Program for Reading, Spelling and Speech (LIPS)	1	0	0	0	0	0	0	1	1	1	1	1	1	0	0	0	0	0	0	0
Torgeson et al. (2010)	30740729	Computer-assisted instruction to prevent early reading difficulties in students at risk for dyslexia: Outcomes from two instructional approaches	2010	Annals of Dyslexia	USA	English	1	RCT	Individual	Reading	raw means	0.659698	0.239067	0.659698	0.239067	0.659698	0.239067		3			35	39	74	44.4	1	33.1		The Lindamood Phoneme Sequncing Program for Reading, Spelling and Speech (LIPS)	1	0	0	0	0	0	0	1	1	1	1	1	1	0	0	0	0	0	0	0
Torgeson et al. (2010)	30740729	Computer-assisted instruction to prevent early reading difficulties in students at risk for dyslexia: Outcomes from two instructional approaches	2010	Annals of Dyslexia	USA	English	1	RCT	Individual	Reading	raw means	0.508931	0.236564	0.508931	0.236564	0.508931	0.236564		3			35	39	74	44.4	1	33.1		The Lindamood Phoneme Sequncing Program for Reading, Spelling and Speech (LIPS)	1	0	0	0	0	0	0	1	1	1	1	1	1	0	0	0	0	0	0	0
Torgeson et al. (2010)	30740729	Computer-assisted instruction to prevent early reading difficulties in students at risk for dyslexia: Outcomes from two instructional approaches	2010	Annals of Dyslexia	USA	English	1	RCT	Individual	Reading	raw means	0.36496	0.23476	0.36496	0.23476	0.36496	0.23476		3			35	39	74	44.4	1	33.1		The Lindamood Phoneme Sequncing Program for Reading, Spelling and Speech (LIPS)	1	0	0	0	0	0	0	1	1	1	1	1	1	0	0	0	0	0	0	0
Torgeson et al. (2010)	30740729	Computer-assisted instruction to prevent early reading difficulties in students at risk for dyslexia: Outcomes from two instructional approaches	2010	Annals of Dyslexia	USA	English	1	RCT	Individual	Reading	raw means	0.381599	0.234939	0.381599	0.234939	0.381599	0.234939		3			35	39	74	44.4	1	33.1		The Lindamood Phoneme Sequncing Program for Reading, Spelling and Speech (LIPS)	1	0	0	0	0	0	0	1	1	1	1	1	1	0	0	0	0	0	0	0
Torgeson et al. (2010)	30740729	Computer-assisted instruction to prevent early reading difficulties in students at risk for dyslexia: Outcomes from two instructional approaches	2010	Annals of Dyslexia	USA	English	1	RCT	Individual	Reading	raw means	0.252027	0.233755	0.252027	0.233755	0.252027	0.233755		3			35	39	74	44.4	1	33.1		The Lindamood Phoneme Sequncing Program for Reading, Spelling and Speech (LIPS)	1	0	0	0	0	0	0	1	1	1	1	1	1	0	0	0	0	0	0	0
Torgeson et al. (2010)	30740729	Computer-assisted instruction to prevent early reading difficulties in students at risk for dyslexia: Outcomes from two instructional approaches	2010	Annals of Dyslexia	USA	English	1	RCT	Individual	Reading	raw means	0.522779	0.236768	0.522779	0.236768	0.522779	0.236768		3			35	39	74	44.4	1	33.1		The Lindamood Phoneme Sequncing Program for Reading, Spelling and Speech (LIPS)	1	0	0	0	0	0	0	1	1	1	1	1	1	0	0	0	0	0	0	0
Torgeson et al. (2010)	30740729	Computer-assisted instruction to prevent early reading difficulties in students at risk for dyslexia: Outcomes from two instructional approaches	2010	Annals of Dyslexia	USA	English	1	RCT	Individual	Reading	raw means	0.423434	0.235423	0.423434	0.235423	0.423434	0.235423		3			35	39	74	44.4	1	33.1		The Lindamood Phoneme Sequncing Program for Reading, Spelling and Speech (LIPS)	1	0	0	0	0	0	0	1	1	1	1	1	1	0	0	0	0	0	0	0
Torgeson et al. (2010)	30740729	Computer-assisted instruction to prevent early reading difficulties in students at risk for dyslexia: Outcomes from two instructional approaches	2010	Annals of Dyslexia	USA	English	1	RCT	Individual	Reading	raw means	0.592851	0.237881	0.592851	0.237881	0.592851	0.237881		3			35	39	74	44.4	1	33.1		The Lindamood Phoneme Sequncing Program for Reading, Spelling and Speech (LIPS)	1	0	0	0	0	0	0	1	1	1	1	1	1	0	0	0	0	0	0	0
Torgeson et al. (2010)	30740729	Computer-assisted instruction to prevent early reading difficulties in students at risk for dyslexia: Outcomes from two instructional approaches	2010	Annals of Dyslexia	USA	English	1	RCT	Individual	Reading	raw means	0.47388	0.236072	0.47388	0.236072	0.47388	0.236072		3			35	39	74	44.4	1	33.1		The Lindamood Phoneme Sequncing Program for Reading, Spelling and Speech (LIPS)	1	0	0	0	0	0	0	1	1	1	1	1	1	0	0	0	0	0	0	0
Torgeson et al. (2010)	30740729	Computer-assisted instruction to prevent early reading difficulties in students at risk for dyslexia: Outcomes from two instructional approaches	2010	Annals of Dyslexia	USA	English	1	RCT	Individual	Reading	raw means	0.696357	0.239768	0.696357	0.239768	0.696357	0.239768		3			35	39	74	44.4	1	33.1		The Lindamood Phoneme Sequncing Program for Reading, Spelling and Speech (LIPS)	1	0	0	0	0	0	0	1	1	1	1	1	1	0	0	0	0	0	0	0
Torgeson et al. (2010)	30740729	Computer-assisted instruction to prevent early reading difficulties in students at risk for dyslexia: Outcomes from two instructional approaches	2010	Annals of Dyslexia	USA	English	1	RCT	Individual	Reading	raw means	0.498639	0.236416	0.498639	0.236416	0.498639	0.236416		3			35	39	74	44.4	1	33.1		The Lindamood Phoneme Sequncing Program for Reading, Spelling and Speech (LIPS)	1	0	0	0	0	0	0	1	1	1	1	1	1	0	0	0	0	0	0	0
Torgeson et al. (2010)	30740729	Computer-assisted instruction to prevent early reading difficulties in students at risk for dyslexia: Outcomes from two instructional approaches	2010	Annals of Dyslexia	USA	English	1	RCT	Individual	Reading	raw means	0.785396	0.238403	0.785396	0.238403	0.785396	0.238403		3			36	40	76	44.4	1	33.1		Read, Write and Type (RWT)	1	0	0	0	0	0	0	1	1	1	0	1	1	0	0	0	0	0	0	0
Torgeson et al. (2010)	30740729	Computer-assisted instruction to prevent early reading difficulties in students at risk for dyslexia: Outcomes from two instructional approaches	2010	Annals of Dyslexia	USA	English	1	RCT	Individual	Reading	raw means	0.291435	0.230947	0.291435	0.230947	0.291435	0.230947		3			36	40	76	44.4	1	33.1		Read, Write and Type (RWT)	1	0	0	0	0	0	0	1	1	1	0	1	1	0	0	0	0	0	0	0
Torgeson et al. (2010)	30740729	Computer-assisted instruction to prevent early reading difficulties in students at risk for dyslexia: Outcomes from two instructional approaches	2010	Annals of Dyslexia	USA	English	1	RCT	Individual	Reading	raw means	0.329944	0.231288	0.329944	0.231288	0.329944	0.231288		3			36	40	76	44.4	1	33.1		Read, Write and Type (RWT)	1	0	0	0	0	0	0	1	1	1	0	1	1	0	0	0	0	0	0	0
Torgeson et al. (2010)	30740729	Computer-assisted instruction to prevent early reading difficulties in students at risk for dyslexia: Outcomes from two instructional approaches	2010	Annals of Dyslexia	USA	English	1	RCT	Individual	Reading	raw means	0.631218	0.23537	0.631218	0.23537	0.631218	0.23537		3			36	40	76	44.4	1	33.1		Read, Write and Type (RWT)	1	0	0	0	0	0	0	1	1	1	0	1	1	0	0	0	0	0	0	0
Torgeson et al. (2010)	30740729	Computer-assisted instruction to prevent early reading difficulties in students at risk for dyslexia: Outcomes from two instructional approaches	2010	Annals of Dyslexia	USA	English	1	RCT	Individual	Reading	raw means	0.268348	0.230763	0.268348	0.230763	0.268348	0.230763		3			36	40	76	44.4	1	33.1		Read, Write and Type (RWT)	1	0	0	0	0	0	0	1	1	1	0	1	1	0	0	0	0	0	0	0
Torgeson et al. (2010)	30740729	Computer-assisted instruction to prevent early reading difficulties in students at risk for dyslexia: Outcomes from two instructional approaches	2010	Annals of Dyslexia	USA	English	1	RCT	Individual	Reading	raw means	0.236588	0.230534	0.236588	0.230534	0.236588	0.230534		3			36	40	76	44.4	1	33.1		Read, Write and Type (RWT)	1	0	0	0	0	0	0	1	1	1	0	1	1	0	0	0	0	0	0	0
Torgeson et al. (2010)	30740729	Computer-assisted instruction to prevent early reading difficulties in students at risk for dyslexia: Outcomes from two instructional approaches	2010	Annals of Dyslexia	USA	English	1	RCT	Individual	Reading	raw means	0.38427	0.231839	0.38427	0.231839	0.38427	0.231839		3			36	40	76	44.4	1	33.1		Read, Write and Type (RWT)	1	0	0	0	0	0	0	1	1	1	0	1	1	0	0	0	0	0	0	0
Torgeson et al. (2010)	30740729	Computer-assisted instruction to prevent early reading difficulties in students at risk for dyslexia: Outcomes from two instructional approaches	2010	Annals of Dyslexia	USA	English	1	RCT	Individual	Reading	raw means	0.633633	0.235413	0.633633	0.235413	0.633633	0.235413		3			36	40	76	44.4	1	33.1		Read, Write and Type (RWT)	1	0	0	0	0	0	0	1	1	1	0	1	1	0	0	0	0	0	0	0
Torgeson et al. (2010)	30740729	Computer-assisted instruction to prevent early reading difficulties in students at risk for dyslexia: Outcomes from two instructional approaches	2010	Annals of Dyslexia	USA	English	1	RCT	Individual	Reading	raw means	0.446851	0.232576	0.446851	0.232576	0.446851	0.232576		3			36	40	76	44.4	1	33.1		Read, Write and Type (RWT)	1	0	0	0	0	0	0	1	1	1	0	1	1	0	0	0	0	0	0	0
Torgeson et al. (2010)	30740729	Computer-assisted instruction to prevent early reading difficulties in students at risk for dyslexia: Outcomes from two instructional approaches	2010	Annals of Dyslexia	USA	English	1	RCT	Individual	Reading	raw means	0.0824439	0.234732	0.0824439	0.234732	0.0824439	0.234732		3			34	39	73	44.4	1	33.1		Read, Write and Type (RWT)	1	0	0	0	0	0	0	1	1	1	0	1	1	0	0	0	0	0	0	0
Torgeson et al. (2010)	30740729	Computer-assisted instruction to prevent early reading difficulties in students at risk for dyslexia: Outcomes from two instructional approaches	2010	Annals of Dyslexia	USA	English	1	RCT	Individual	Reading	raw means	0.179891	0.235105	0.179891	0.235105	0.179891	0.235105		3			34	39	73	44.4	1	33.1		Read, Write and Type (RWT)	1	0	0	0	0	0	0	1	1	1	0	1	1	0	0	0	0	0	0	0
Torgeson et al. (2010)	30740729	Computer-assisted instruction to prevent early reading difficulties in students at risk for dyslexia: Outcomes from two instructional approaches	2010	Annals of Dyslexia	USA	English	1	RCT	Individual	Reading	raw means	0.6596	0.2409	0.6596	0.2409	0.6596	0.2409		3			34	39	73	44.4	1	33.1		Read, Write and Type (RWT)	1	0	0	0	0	0	0	1	1	1	0	1	1	0	0	0	0	0	0	0
Torgeson et al. (2010)	30740729	Computer-assisted instruction to prevent early reading difficulties in students at risk for dyslexia: Outcomes from two instructional approaches	2010	Annals of Dyslexia	USA	English	1	RCT	Individual	Reading	raw means	0.0977519	0.234773	0.0977519	0.234773	0.0977519	0.234773		3			34	39	73	44.4	1	33.1		Read, Write and Type (RWT)	1	0	0	0	0	0	0	1	1	1	0	1	1	0	0	0	0	0	0	0
Torgeson et al. (2010)	30740729	Computer-assisted instruction to prevent early reading difficulties in students at risk for dyslexia: Outcomes from two instructional approaches	2010	Annals of Dyslexia	USA	English	1	RCT	Individual	Reading	raw means	0.336602	0.236281	0.336602	0.236281	0.336602	0.236281		3			34	39	73	44.4	1	33.1		Read, Write and Type (RWT)	1	0	0	0	0	0	0	1	1	1	0	1	1	0	0	0	0	0	0	0
Torgeson et al. (2010)	30740729	Computer-assisted instruction to prevent early reading difficulties in students at risk for dyslexia: Outcomes from two instructional approaches	2010	Annals of Dyslexia	USA	English	1	RCT	Individual	Reading	raw means	0.19703	0.235199	0.19703	0.235199	0.19703	0.235199		3			34	39	73	44.4	1	33.1		Read, Write and Type (RWT)	1	0	0	0	0	0	0	1	1	1	0	1	1	0	0	0	0	0	0	0
Torgeson et al. (2010)	30740729	Computer-assisted instruction to prevent early reading difficulties in students at risk for dyslexia: Outcomes from two instructional approaches	2010	Annals of Dyslexia	USA	English	1	RCT	Individual	Reading	raw means	0.0613152	0.234688	0.0613152	0.234688	0.0613152	0.234688		3			34	39	73	44.4	1	33.1		Read, Write and Type (RWT)	1	0	0	0	0	0	0	1	1	1	0	1	1	0	0	0	0	0	0	0
Torgeson et al. (2010)	30740729	Computer-assisted instruction to prevent early reading difficulties in students at risk for dyslexia: Outcomes from two instructional approaches	2010	Annals of Dyslexia	USA	English	1	RCT	Individual	Reading	raw means	0.21633	0.235315	0.21633	0.235315	0.21633	0.235315		3			34	39	73	44.4	1	33.1		Read, Write and Type (RWT)	1	0	0	0	0	0	0	1	1	1	0	1	1	0	0	0	0	0	0	0
Torgeson et al. (2010)	30740729	Computer-assisted instruction to prevent early reading difficulties in students at risk for dyslexia: Outcomes from two instructional approaches	2010	Annals of Dyslexia	USA	English	1	RCT	Individual	Reading	raw means	0.314656	0.236074	0.314656	0.236074	0.314656	0.236074		3			34	39	73	44.4	1	33.1		Read, Write and Type (RWT)	1	0	0	0	0	0	0	1	1	1	0	1	1	0	0	0	0	0	0	0
Torgeson et al. (2010)	30740729	Computer-assisted instruction to prevent early reading difficulties in students at risk for dyslexia: Outcomes from two instructional approaches	2010	Annals of Dyslexia	USA	English	1	RCT	Individual	Reading	raw means	0.320709	0.23613	0.320709	0.23613	0.320709	0.23613		3			34	39	73	44.4	1	33.1		Read, Write and Type (RWT)	1	0	0	0	0	0	0	1	1	1	0	1	1	0	0	0	0	0	0	0
Torgeson et al. (2010)	30740729	Computer-assisted instruction to prevent early reading difficulties in students at risk for dyslexia: Outcomes from two instructional approaches	2010	Annals of Dyslexia	USA	English	1	RCT	Individual	Reading	raw means	0.280699	0.235781	0.280699	0.235781	0.280699	0.235781		3			34	39	73	44.4	1	33.1		Read, Write and Type (RWT)	1	0	0	0	0	0	0	1	1	1	0	1	1	0	0	0	0	0	0	0
Torgeson et al. (2010)	30740729	Computer-assisted instruction to prevent early reading difficulties in students at risk for dyslexia: Outcomes from two instructional approaches	2010	Annals of Dyslexia	USA	English	1	RCT	Individual	Reading	raw means	0.279576	0.235771	0.279576	0.235771	0.279576	0.235771		3			34	39	73	44.4	1	33.1		Read, Write and Type (RWT)	1	0	0	0	0	0	0	1	1	1	0	1	1	0	0	0	0	0	0	0
Torgeson et al. (2010)	30740729	Computer-assisted instruction to prevent early reading difficulties in students at risk for dyslexia: Outcomes from two instructional approaches	2010	Annals of Dyslexia	USA	English	1	RCT	Individual	Reading	raw means	0.300481	0.235947	0.300481	0.235947	0.300481	0.235947		3			34	39	73	44.4	1	33.1		Read, Write and Type (RWT)	1	0	0	0	0	0	0	1	1	1	0	1	1	0	0	0	0	0	0	0
Toste et al. (2017)	36364006	Multisyllabic word-reading instruction with and without motivational beliefs training for struggling readers in the upper elementary grades: A pilot investigation.	2017	The Elementary School Journal	USA	English	1	RCT	Individual	Reading	regression adjusted	0.377944	0.324046	0.377944	0.324046	0.377944	0.324046		2	1	1	18	21	39	50.85	3.339	91.25	68.75	1) Multisyllabic Word Reading Intervention (MWR)_x000D_ 2) Multisyllabic Word Reading Intervention + Motivational Beliefs (MWR + MB)	0	0	0	0	0	0	0	1	0	1	0	0	0	0	0	0	0	0	0	0
Toste et al. (2017)	36364006	Multisyllabic word-reading instruction with and without motivational beliefs training for struggling readers in the upper elementary grades: A pilot investigation.	2017	The Elementary School Journal	USA	English	1	RCT	Individual	Reading	regression adjusted	0.764375	0.332664	0.764375	0.332664	0.764375	0.332664		2	1	1	18	21	39	50.85	3.339	91.25	68.75	1) Multisyllabic Word Reading Intervention (MWR)_x000D_ 2) Multisyllabic Word Reading Intervention + Motivational Beliefs (MWR + MB)	0	0	0	0	0	0	0	1	0	1	0	0	0	0	0	0	0	0	0	0
[truncated: 321 more rows]
[truncated: 21 more columns]
