# Supplementary material for: Targeted school‐based interventions for improving reading and mathematics for students with or at risk of academic difficulties in Grades K‐6: A systematic review
Source: Campbell Syst Rev. 2021 Apr 6;17(2):e1152. doi: 10.1002/cl2.1152 (PMC8356298; doi:10.1002/cl2.1152)
Supplement: Supplementary file 9 — Supporting information [file CL2-17-e1152-s004.xlsx]

## Sheet: Information
Online Appendix I: Data set Effect sizes from comparison design studies used in the analysis of group size
Variable name	Description
Authors	String variable with short-hand information about authors.
Title	Title of report/journal article
Year	Year of publication.
Outlet	String variable with information about outlet for the study, i.e., either a journal or a dissertation or a report etc.
Country	String variable with information about the country where the intervention was conducted.
Language	String variable with information about the language used in the study.
Publishing_status	Indicator equal to one if the study has been published in a journal.
Treatment	String variable describing the comparison condition (to 1:1 tutoring)
RCT_QES	String variable denoting whether the effect size is from a RCT or a QES
Level_treatment_assignment	String variable indicating the level of treatment assignment.
Test_subject	String variable denoting the subject of test the effect size is based on (reading or math).
N_classrooms	Number of classrooms.
N_schools	Number of schools.
N_districts	Number of districts.
N_regions	Number of regions.
N_treatment	Number of treatment group students.
N_control	Number of control group students.
N_total	Number of treatment and control group students.
Estimation_method	String variable indicating the type of estimation method the effect estimate is taken from (e.g., raw means, adjusted means, regression adjusted).
Effectsize_g	Effect size, Hedges' g, not adjusted for clustering. (No study used clustered assignment).
SE_g	The standard error of the effect size, not adjusted for clustering.

## Sheet: Data
Authors	Title	Year	Outlet	Country	Language	Publishing_status	Treatment	RCT_QES	Level_treatment_assignment	Test_subject	N_classrooms	N_schools	N_districts	N_regions	N_treatment	N_control	N_total	Estimation_method	Effectsize_g	SE_g
Vaughn et al. (2003)	Reading instruction grouping for students with reading difficulties	2003	Remedial and Special Education	USA	English	1	1:3_group_ELL	QES	individual	Reading		10	2	1	15	15	30	Adjusted mean	-0.239073	0.36645
Vaughn et al. (2003)	Reading instruction grouping for students with reading difficulties	2003	Remedial and Special Education	USA	English	1	1:3_group_ELL	QES	individual	Reading		10	2	1	15	15	30	Adjusted mean	-0.117282	0.365462
Vaughn et al. (2003)	Reading instruction grouping for students with reading difficulties	2003	Remedial and Special Education	USA	English	1	1:3_group_ELL	QES	individual	Reading		10	2	1	15	15	30	Adjusted mean	0.104159	0.365396
Vaughn et al. (2003)	Reading instruction grouping for students with reading difficulties	2003	Remedial and Special Education	USA	English	1	1:3_group_ELL	QES	individual	Reading		10	2	1	15	15	30	Adjusted mean	-0.181476	0.365899
Vaughn et al. (2003)	Reading instruction grouping for students with reading difficulties	2003	Remedial and Special Education	USA	English	1	1:3_group_MES	QES	individual	Reading		10	2	1	14	12	26	Adjusted mean	-0.449097	0.398297
Vaughn et al. (2003)	Reading instruction grouping for students with reading difficulties	2003	Remedial and Special Education	USA	English	1	1:3_group_MES	QES	individual	Reading		10	2	1	14	12	26	Adjusted mean	-0.0286821	0.393418
Vaughn et al. (2003)	Reading instruction grouping for students with reading difficulties	2003	Remedial and Special Education	USA	English	1	1:3_group_MES	QES	individual	Reading		10	2	1	14	12	26	Adjusted mean	-0.424421	0.397776
Vaughn et al. (2003)	Reading instruction grouping for students with reading difficulties	2003	Remedial and Special Education	USA	English	1	1:3_group_MES	QES	individual	Reading		10	2	1	14	12	26	Adjusted mean	-0.413673	0.397559
Helf et al. (2009)	Effects of two grouping conditions on students who are at risk for reading failure	2009	Preventing School Failure	USA	English	1	ERT_1:3	RCT	group-wise	Reading		3	1		24	25	49	Raw means	0.359073	0.288067
Helf et al. (2009)	Effects of two grouping conditions on students who are at risk for reading failure	2009	Preventing School Failure	USA	English	1	ERT_1:3	RCT	group-wise	Reading		3	1		24	25	49	Raw means	-0.00429744	0.285774
Helf et al. (2009)	Effects of two grouping conditions on students who are at risk for reading failure	2009	Preventing School Failure	USA	English	1	ERT_1:3	RCT	group-wise	Reading		3	1		24	25	49	Raw means	0.30302	0.287408
Schwartz et al. (2012)	Effects of teacher-student ratio in response to intervention approaches	2012	Elementary School Journal	USA	English	1	RR_1:2	RCT	individual	Reading					29	83	112	Adjusted mean	-0.326438	0.21681
Schwartz et al. (2012)	Effects of teacher-student ratio in response to intervention approaches	2012	Elementary School Journal	USA	English	1	RR_1:2	RCT	individual	Reading					29	83	112	Adjusted mean	-0.365012	0.217085
Schwartz et al. (2012)	Effects of teacher-student ratio in response to intervention approaches	2012	Elementary School Journal	USA	English	1	RR_1:2	RCT	individual	Reading					29	83	112	Adjusted mean	-0.394523	0.217315
Schwartz et al. (2012)	Effects of teacher-student ratio in response to intervention approaches	2012	Elementary School Journal	USA	English	1	RR_1:3	RCT	individual	Reading					25	83	108	Adjusted mean	-0.498343	0.230647
Schwartz et al. (2012)	Effects of teacher-student ratio in response to intervention approaches	2012	Elementary School Journal	USA	English	1	RR_1:3	RCT	individual	Reading					25	83	108	Adjusted mean	-0.472282	0.230393
Schwartz et al. (2012)	Effects of teacher-student ratio in response to intervention approaches	2012	Elementary School Journal	USA	English	1	RR_1:3	RCT	individual	Reading					25	83	108	Adjusted mean	-0.256482	0.228807
Schwartz et al. (2012)	Effects of teacher-student ratio in response to intervention approaches	2012	Elementary School Journal	USA	English	1	RR_1:5	RCT	individual	Reading					29	83	112	Adjusted mean	-0.529471	0.218592
Schwartz et al. (2012)	Effects of teacher-student ratio in response to intervention approaches	2012	Elementary School Journal	USA	English	1	RR_1:5	RCT	individual	Reading					29	83	112	Adjusted mean	-0.42436	0.217566
Schwartz et al. (2012)	Effects of teacher-student ratio in response to intervention approaches	2012	Elementary School Journal	USA	English	1	RR_1:5	RCT	individual	Reading					29	83	112	Adjusted mean	-0.243037	0.216321
Torgerson et al. (2011)	Every Child Counts: the independent evaluation. Technical report	2011	Technical report, Department for Education	UK	English	0	NC_Pairs_Autumn	RCT	individual	Mathematics		13			53	13	66	regression adjusted	0.290967	0.310536
Torgerson et al. (2011)	Every Child Counts: the independent evaluation. Technical report	2011	Technical report, Department for Education	UK	English	0	NC_Pairs_Spring	RCT	individual	Mathematics		13			51	12	63	regression adjusted	-0.526521	0.324255
Torgerson et al. (2011)	Every Child Counts: the independent evaluation. Technical report	2011	Technical report, Department for Education	UK	English	0	NC_Triplets_Autumn	RCT	individual	Mathematics		8			39	6	45	regression adjusted	0.223871	0.439163
Torgerson et al. (2011)	Every Child Counts: the independent evaluation. Technical report	2011	Technical report, Department for Education	UK	English	0	NC_Triplets_Spring	RCT	individual	Mathematics		8			41	6	47	regression adjusted	-0.30162	0.438206
